# Supplementary material for: Halting the Spread of Herpes Simplex Virus-1: The Discovery of an Effective Dual αvβ6/αvβ8 Integrin Ligand
Source: J Med Chem. 2021 May 7;64(10):6972–84. doi: 10.1021/acs.jmedchem.1c00533 (PMC8279406; doi:10.1021/acs.jmedchem.1c00533)
Supplement: Supplementary file 2 — jm1c00533_si_002.csv [file jm1c00533_si_002.csv]

Compound_ID	SMILES	alphaVbeta6 Binding affinities (IC50)	alphaVbeta8 Binding affinities (IC50)	alphaVbeta3 Binding affinities (IC50)	alphaVbeta5 Binding affinities (IC50)	alpha5beta1 Binding affinities (IC50)
RTDLDSLRT	N[C@@H](CCCNC(N)=N)C(N[C@@H]([C@@H](C)O)C(N[C@@H](CC(O)=O)C(N[C@@H](CC(C)C)C(N[C@@H](CC(O)=O)C(N[C@@H](CO)C(N[C@@H](CC(C)C)C(N[C@@H](CCCNC(N)=N)C(N[C@@H]([C@@H](C)O)C(O)=O)=O)=O)=O)=O)=O)=O)=O)=O	38 ± 7	122 ± 38	n.d.	n.d.	n.d.
cilengitide	O=C(O)C[C@@H](C(N[C@H](CC1=CC=CC=C1)C(N(C)[C@@H](C(C)C)C(N[C@@H](CCC/N=C(N)\N)C(NC2)=O)=O)=O)=O)NC2=O	n.d.	n.d.	1.4 ± 0.1	0.8 ± 0.2	22 ± 1
1	O=C(NCC(N[C@@H](CC(O)=O)C(N[C@@H](C1CCCCC1)C(N[C@@H](CC2)C(N)=O)=O)=O)=O)[C@H](CCCNC(N)=N)NC2=O	1.3 ± 0.1	174 ± 31	364 ± 96	> 5000	105 ± 11
2	O=C(NCC(N[C@@H](CC(O)=O)C(N[C@@H](C1CCCCC1)C(N[C@@H](CC2)C(N)=O)=O)=O)=O)[C@H](CCCNC(N)=N)N(C)C2=O	105 ± 8	2252 ± 89	n.d.	n.d.	n.d.
3	O=C(N(C)CC(N[C@@H](CC(O)=O)C(N[C@@H](C1CCCCC1)C(N[C@@H](CC2)C(N)=O)=O)=O)=O)[C@H](CCCNC(N)=N)NC2=O	211 ± 26	3319 ± 122	n.d.	n.d.	n.d.
4	O=C(NCC(N(C)[C@@H](CC(O)=O)C(N[C@@H](C1CCCCC1)C(N[C@@H](CC2)C(N)=O)=O)=O)=O)[C@H](CCCNC(N)=N)NC2=O	> 5000	4687 ± 570	n.d.	n.d.	n.d.
5	O=C(NCC(N[C@@H](CC(O)=O)C(N(C)[C@@H](C1CCCCC1)C(N[C@@H](CC2)C(N)=O)=O)=O)=O)[C@H](CCCNC(N)=N)NC2=O	> 5000	> 5000	n.d.	n.d.	n.d.
6	O=C(NCC(N[C@@H](CC(O)=O)C(N[C@@H](C1CCCCC1)C(N(C)[C@@H](CC2)C(N)=O)=O)=O)=O)[C@H](CCCNC(N)=N)NC2=O	1.6 ± 0.1	60 ± 2	1199 ± 121	> 5000	112 ± 26
