# Supplementary material for: Halting the Spread of Herpes Simplex Virus-1: The Discovery of an Effective Dual αvβ6/αvβ8 Integrin Ligand
Source: J Med Chem. 2021 May 7;64(10):6972–84. doi: 10.1021/acs.jmedchem.1c00533 (PMC8279406; doi:10.1021/acs.jmedchem.1c00533)
Supplement: Supplementary file 3 — jm1c00533_si_003.pdb [file jm1c00533_si_003.pdb]

ATOM      1  N   PHE A   1      10.681 -12.973  52.010  1.00193.07           N1+
ATOM      2  CA  PHE A   1      10.743 -12.103  53.178  1.00196.40           C  
ATOM      3  C   PHE A   1      12.059 -11.341  53.217  1.00200.86           C  
ATOM      4  O   PHE A   1      12.170 -10.309  53.880  1.00203.55           O  
ATOM      5  CB  PHE A   1      10.561 -12.914  54.465  1.00198.62           C  
ATOM      6  CG  PHE A   1      11.634 -13.944  54.694  1.00213.80           C  
ATOM      7  CD1 PHE A   1      11.543 -15.195  54.107  1.00211.37           C  
ATOM      8  CD2 PHE A   1      12.723 -13.672  55.512  1.00234.17           C  
ATOM      9  CE1 PHE A   1      12.523 -16.150  54.316  1.00226.39           C  
ATOM     10  CE2 PHE A   1      13.708 -14.626  55.728  1.00210.93           C  
ATOM     11  CZ  PHE A   1      13.606 -15.866  55.130  1.00208.87           C  
ATOM     12  N   ASN A   2      13.051 -11.857  52.493  1.00213.47           N  
ATOM     13  CA  ASN A   2      14.417 -11.353  52.541  1.00219.49           C  
ATOM     14  C   ASN A   2      14.743 -10.366  51.425  1.00216.01           C  
ATOM     15  O   ASN A   2      15.921 -10.063  51.211  1.00229.72           O  
ATOM     16  CB  ASN A   2      15.399 -12.525  52.504  1.00209.52           C  
ATOM     17  CG  ASN A   2      15.156 -13.451  51.327  1.00205.75           C  
ATOM     18  ND2 ASN A   2      16.233 -13.979  50.758  1.00209.61           N  
ATOM     19  OD1 ASN A   2      14.013 -13.695  50.939  1.00202.74           O  
ATOM     20  N   LEU A   3      13.742  -9.855  50.711  1.00215.89           N  
ATOM     21  CA  LEU A   3      14.005  -8.836  49.701  1.00215.49           C  
ATOM     22  C   LEU A   3      14.290  -7.497  50.367  1.00214.18           C  
ATOM     23  O   LEU A   3      13.561  -7.067  51.267  1.00209.47           O  
ATOM     24  CB  LEU A   3      12.829  -8.707  48.733  1.00209.95           C  
ATOM     25  CG  LEU A   3      12.728  -9.788  47.658  1.00198.24           C  
ATOM     26  CD1 LEU A   3      11.462  -9.614  46.843  1.00191.72           C  
ATOM     27  CD2 LEU A   3      13.953  -9.759  46.762  1.00204.86           C  
ATOM     28  N   ASP A   4      15.360  -6.842  49.927  1.00213.10           N  
ATOM     29  CA  ASP A   4      15.782  -5.572  50.507  1.00220.22           C  
ATOM     30  C   ASP A   4      14.908  -4.453  49.948  1.00209.44           C  
ATOM     31  O   ASP A   4      15.027  -4.090  48.771  1.00207.88           O  
ATOM     32  CB  ASP A   4      17.256  -5.324  50.207  1.00217.00           C  
ATOM     33  CG  ASP A   4      17.755  -4.018  50.781  1.00221.80           C  
ATOM     34  OD1 ASP A   4      17.872  -3.916  52.019  1.00225.20           O  
ATOM     35  OD2 ASP A   4      18.028  -3.096  49.989  1.00222.40           O1-
ATOM     36  N   VAL A   5      14.040  -3.896  50.800  1.00209.31           N  
ATOM     37  CA  VAL A   5      13.201  -2.764  50.430  1.00207.63           C  
ATOM     38  C   VAL A   5      13.765  -1.464  50.967  1.00212.84           C  
ATOM     39  O   VAL A   5      13.212  -0.388  50.699  1.00212.55           O  
ATOM     40  CB  VAL A   5      11.745  -2.954  50.909  1.00204.11           C  
ATOM     41  CG1 VAL A   5      10.768  -2.232  49.981  1.00200.49           C  
ATOM     42  CG2 VAL A   5      11.392  -4.427  50.999  1.00208.31           C  
ATOM     43  N   ASP A   6      14.853  -1.537  51.738  1.00238.68           N  
ATOM     44  CA  ASP A   6      15.469  -0.335  52.287  1.00244.32           C  
ATOM     45  C   ASP A   6      16.241   0.431  51.218  1.00230.92           C  
ATOM     46  O   ASP A   6      16.125   1.658  51.128  1.00229.46           O  
ATOM     47  CB  ASP A   6      16.396  -0.698  53.453  1.00266.63           C  
ATOM     48  CG  ASP A   6      15.656  -1.324  54.626  1.00265.59           C  
ATOM     49  OD1 ASP A   6      14.410  -1.206  54.683  1.00259.60           O  
ATOM     50  OD2 ASP A   6      16.325  -1.927  55.495  1.00260.20           O1-
ATOM     51  N   SER A   7      17.025  -0.266  50.392  1.00238.00           N  
ATOM     52  CA  SER A   7      17.865   0.377  49.377  1.00251.97           C  
ATOM     53  C   SER A   7      17.773  -0.373  48.051  1.00236.07           C  
ATOM     54  O   SER A   7      18.697  -1.092  47.653  1.00227.49           O  
ATOM     55  CB  SER A   7      19.317   0.479  49.856  1.00264.07           C  
ATOM     56  OG  SER A   7      19.833  -0.782  50.249  1.00266.56           O  
ATOM     57  N   PRO A   8      16.653  -0.238  47.345  1.00219.15           N  
ATOM     58  CA  PRO A   8      16.532  -0.835  46.013  1.00231.12           C  
ATOM     59  C   PRO A   8      17.066   0.072  44.914  1.00253.55           C  
ATOM     60  O   PRO A   8      17.078   1.299  45.026  1.00269.28           O  
ATOM     61  CB  PRO A   8      15.016  -1.030  45.873  1.00207.13           C  
ATOM     62  CG  PRO A   8      14.448   0.112  46.639  1.00208.78           C  
ATOM     63  CD  PRO A   8      15.385   0.370  47.791  1.00214.57           C  
ATOM     64  N   ALA A   9      17.508  -0.562  43.825  1.00248.54           N  
ATOM     65  CA  ALA A   9      18.035   0.149  42.662  1.00233.18           C  
ATOM     66  C   ALA A   9      16.894   0.634  41.768  1.00224.66           C  
ATOM     67  O   ALA A   9      16.043  -0.159  41.348  1.00205.14           O  
ATOM     68  CB  ALA A   9      18.982  -0.757  41.879  1.00215.57           C  
ATOM     69  N   GLU A  10      16.872   1.936  41.474  1.00228.29           N  
ATOM     70  CA  GLU A  10      15.827   2.549  40.654  1.00225.28           C  
ATOM     71  C   GLU A  10      16.391   2.877  39.273  1.00220.88           C  
ATOM     72  O   GLU A  10      17.233   3.771  39.135  1.00248.99           O  
ATOM     73  CB  GLU A  10      15.266   3.799  41.331  1.00234.08           C  
ATOM     74  CG  GLU A  10      14.228   4.548  40.500  1.00239.54           C  
ATOM     75  CD  GLU A  10      13.566   5.685  41.261  1.00237.40           C  
ATOM     76  OE1 GLU A  10      13.708   5.741  42.499  1.00247.46           O  
ATOM     77  OE2 GLU A  10      12.894   6.520  40.621  1.00224.85           O1-
ATOM     78  N   TYR A  11      15.931   2.148  38.258  1.00208.72           N  
ATOM     79  CA  TYR A  11      16.294   2.403  36.869  1.00209.17           C  
ATOM     80  C   TYR A  11      15.133   3.070  36.145  1.00205.95           C  
ATOM     81  O   TYR A  11      13.968   2.750  36.395  1.00209.09           O  
ATOM     82  CB  TYR A  11      16.686   1.112  36.148  1.00207.52           C  
ATOM     83  CG  TYR A  11      17.920   0.457  36.718  1.00225.59           C  
ATOM     84  CD1 TYR A  11      17.841  -0.384  37.821  1.00234.20           C  
ATOM     85  CD2 TYR A  11      19.167   0.697  36.163  1.00228.49           C  
ATOM     86  CE1 TYR A  11      18.970  -0.976  38.345  1.00231.25           C  
ATOM     87  CE2 TYR A  11      20.299   0.112  36.681  1.00226.38           C  
ATOM     88  CZ  TYR A  11      20.194  -0.722  37.770  1.00226.99           C  
ATOM     89  OH  TYR A  11      21.327  -1.302  38.278  1.00228.54           O  
ATOM     90  N   SER A  12      15.455   3.995  35.241  1.00209.04           N  
ATOM     91  CA  SER A  12      14.431   4.752  34.538  1.00204.37           C  
ATOM     92  C   SER A  12      14.749   4.859  33.052  1.00213.24           C  
ATOM     93  O   SER A  12      15.912   4.844  32.639  1.00208.40           O  
ATOM     94  CB  SER A  12      14.287   6.158  35.130  1.00213.08           C  
ATOM     95  OG  SER A  12      15.503   6.880  35.024  1.00213.33           O  
ATOM     96  N   GLY A  13      13.689   4.979  32.253  1.00203.74           N  
ATOM     97  CA  GLY A  13      13.799   5.172  30.827  1.00210.41           C  
ATOM     98  C   GLY A  13      12.998   6.382  30.389  1.00207.38           C  
ATOM     99  O   GLY A  13      12.450   7.114  31.220  1.00200.60           O  
ATOM    100  N   PRO A  14      12.899   6.609  29.078  1.00213.21           N  
ATOM    101  CA  PRO A  14      12.142   7.768  28.582  1.00212.90           C  
ATOM    102  C   PRO A  14      10.706   7.767  29.084  1.00203.46           C  
ATOM    103  O   PRO A  14      10.058   6.722  29.164  1.00200.97           O  
ATOM    104  CB  PRO A  14      12.198   7.602  27.060  1.00210.58           C  
ATOM    105  CG  PRO A  14      13.433   6.782  26.815  1.00215.52           C  
ATOM    106  CD  PRO A  14      13.526   5.846  27.985  1.00214.81           C  
ATOM    107  N   GLU A  15      10.212   8.955  29.429  1.00198.66           N  
ATOM    108  CA  GLU A  15       8.849   9.074  29.925  1.00195.66           C  
ATOM    109  C   GLU A  15       7.857   8.815  28.798  1.00192.22           C  
ATOM    110  O   GLU A  15       8.128   9.085  27.625  1.00193.44           O  
ATOM    111  CB  GLU A  15       8.600  10.454  30.533  1.00201.02           C  
ATOM    112  CG  GLU A  15       8.185  11.514  29.531  1.00213.71           C  
ATOM    113  CD  GLU A  15       7.667  12.766  30.201  1.00230.43           C  
ATOM    114  OE1 GLU A  15       7.850  12.900  31.431  1.00236.12           O  
ATOM    115  OE2 GLU A  15       7.058  13.603  29.499  1.00235.65           O1-
ATOM    116  N   GLY A  16       6.707   8.253  29.160  1.00193.95           N  
ATOM    117  CA  GLY A  16       5.685   7.942  28.184  1.00193.42           C  
ATOM    118  C   GLY A  16       6.009   6.778  27.279  1.00194.46           C  
ATOM    119  O   GLY A  16       5.205   6.459  26.395  1.00184.29           O  
ATOM    120  N   SER A  17       7.152   6.129  27.472  1.00187.44           N  
ATOM    121  CA  SER A  17       7.603   5.066  26.591  1.00181.89           C  
ATOM    122  C   SER A  17       7.195   3.686  27.074  1.00177.80           C  
ATOM    123  O   SER A  17       7.530   2.697  26.415  1.00190.70           O  
ATOM    124  CB  SER A  17       9.128   5.120  26.436  1.00185.86           C  
ATOM    125  OG  SER A  17       9.785   4.891  27.671  1.00187.02           O  
ATOM    126  N   TYR A  18       6.474   3.598  28.192  1.00175.94           N  
ATOM    127  CA  TYR A  18       6.135   2.317  28.808  1.00172.54           C  
ATOM    128  C   TYR A  18       7.398   1.532  29.149  1.00174.01           C  
ATOM    129  O   TYR A  18       7.434   0.303  29.049  1.00171.84           O  
ATOM    130  CB  TYR A  18       5.208   1.492  27.915  1.00168.80           C  
ATOM    131  CG  TYR A  18       3.801   2.030  27.830  1.00166.95           C  
ATOM    132  CD1 TYR A  18       3.461   3.232  28.434  1.00168.87           C  
ATOM    133  CD2 TYR A  18       2.814   1.335  27.151  1.00163.69           C  
ATOM    134  CE1 TYR A  18       2.186   3.730  28.361  1.00167.66           C  
ATOM    135  CE2 TYR A  18       1.535   1.826  27.072  1.00165.16           C  
ATOM    136  CZ  TYR A  18       1.222   3.023  27.680  1.00176.40           C  
ATOM    137  OH  TYR A  18      -0.065   3.510  27.600  1.00184.04           O  
ATOM    138  N   PHE A  19       8.444   2.263  29.540  1.00179.10           N  
ATOM    139  CA  PHE A  19       9.689   1.667  30.009  1.00180.31           C  
ATOM    140  C   PHE A  19       9.433   0.741  31.189  1.00178.20           C  
ATOM    141  O   PHE A  19       9.041   1.190  32.269  1.00178.39           O  
ATOM    142  CB  PHE A  19      10.665   2.775  30.398  1.00185.27           C  
ATOM    143  CG  PHE A  19      11.965   2.272  30.933  1.00188.19           C  
ATOM    144  CD1 PHE A  19      12.993   1.920  30.077  1.00190.47           C  
ATOM    145  CD2 PHE A  19      12.158   2.151  32.296  1.00189.01           C  
ATOM    146  CE1 PHE A  19      14.185   1.457  30.573  1.00193.56           C  
ATOM    147  CE2 PHE A  19      13.345   1.687  32.797  1.00192.01           C  
ATOM    148  CZ  PHE A  19      14.362   1.340  31.937  1.00195.63           C  
ATOM    149  N   GLY A  20       9.715  -0.543  31.003  1.00176.70           N  
ATOM    150  CA  GLY A  20       9.426  -1.551  32.000  1.00174.62           C  
ATOM    151  C   GLY A  20       8.267  -2.452  31.645  1.00170.08           C  
ATOM    152  O   GLY A  20       7.841  -3.255  32.485  1.00168.15           O  
ATOM    153  N   PHE A  21       7.741  -2.334  30.427  1.00168.59           N  
ATOM    154  CA  PHE A  21       6.660  -3.202  29.988  1.00164.63           C  
ATOM    155  C   PHE A  21       7.107  -4.654  29.924  1.00163.91           C  
ATOM    156  O   PHE A  21       6.295  -5.564  30.126  1.00160.93           O  
ATOM    157  CB  PHE A  21       6.161  -2.729  28.629  1.00163.98           C  
ATOM    158  CG  PHE A  21       4.919  -3.409  28.177  1.00160.22           C  
ATOM    159  CD1 PHE A  21       3.685  -2.903  28.527  1.00158.27           C  
ATOM    160  CD2 PHE A  21       4.980  -4.555  27.410  1.00164.74           C  
ATOM    161  CE1 PHE A  21       2.541  -3.521  28.114  1.00155.16           C  
ATOM    162  CE2 PHE A  21       3.832  -5.181  26.996  1.00155.86           C  
ATOM    163  CZ  PHE A  21       2.613  -4.663  27.348  1.00153.91           C  
ATOM    164  N   ALA A  22       8.384  -4.889  29.632  1.00191.04           N  
ATOM    165  CA  ALA A  22       8.985  -6.217  29.667  1.00189.71           C  
ATOM    166  C   ALA A  22      10.369  -6.110  30.285  1.00171.36           C  
ATOM    167  O   ALA A  22      11.143  -5.216  29.928  1.00174.52           O  
ATOM    168  CB  ALA A  22       9.076  -6.833  28.264  1.00185.21           C  
ATOM    169  N   VAL A  23      10.674  -7.015  31.214  1.00171.61           N  
ATOM    170  CA  VAL A  23      11.956  -7.026  31.907  1.00184.41           C  
ATOM    171  C   VAL A  23      12.540  -8.434  31.866  1.00193.02           C  
ATOM    172  O   VAL A  23      11.810  -9.427  31.767  1.00206.85           O  
ATOM    173  CB  VAL A  23      11.816  -6.525  33.362  1.00176.10           C  
ATOM    174  CG1 VAL A  23      11.297  -5.094  33.383  1.00175.92           C  
ATOM    175  CG2 VAL A  23      10.892  -7.433  34.147  1.00172.83           C  
ATOM    176  N   ASP A  24      13.866  -8.517  31.943  1.00180.98           N  
ATOM    177  CA  ASP A  24      14.573  -9.796  31.965  1.00182.85           C  
ATOM    178  C   ASP A  24      16.009  -9.526  32.416  1.00201.75           C  
ATOM    179  O   ASP A  24      16.414  -8.373  32.601  1.00213.60           O  
ATOM    180  CB  ASP A  24      14.523 -10.473  30.592  1.00182.34           C  
ATOM    181  CG  ASP A  24      14.703 -11.974  30.672  1.00182.71           C  
ATOM    182  OD1 ASP A  24      13.694 -12.684  30.859  1.00179.06           O  
ATOM    183  OD2 ASP A  24      15.851 -12.446  30.546  1.00224.03           O1-
ATOM    184  N   PHE A  25      16.784 -10.598  32.572  1.00200.47           N  
ATOM    185  CA  PHE A  25      18.193 -10.510  32.930  1.00196.51           C  
ATOM    186  C   PHE A  25      19.081 -10.723  31.707  1.00199.95           C  
ATOM    187  O   PHE A  25      18.621 -11.069  30.618  1.00197.99           O  
ATOM    188  CB  PHE A  25      18.560 -11.540  34.004  1.00198.06           C  
ATOM    189  CG  PHE A  25      17.917 -11.298  35.334  1.00196.00           C  
ATOM    190  CD1 PHE A  25      16.675 -11.827  35.625  1.00191.18           C  
ATOM    191  CD2 PHE A  25      18.563 -10.546  36.300  1.00199.26           C  
ATOM    192  CE1 PHE A  25      16.087 -11.608  36.855  1.00197.22           C  
ATOM    193  CE2 PHE A  25      17.983 -10.323  37.530  1.00197.78           C  
ATOM    194  CZ  PHE A  25      16.743 -10.854  37.810  1.00192.99           C  
ATOM    195  N   PHE A  26      20.381 -10.509  31.906  1.00205.51           N  
ATOM    196  CA  PHE A  26      21.376 -10.729  30.865  1.00209.85           C  
ATOM    197  C   PHE A  26      22.635 -11.289  31.506  1.00215.51           C  
ATOM    198  O   PHE A  26      23.249 -10.628  32.348  1.00224.41           O  
ATOM    199  CB  PHE A  26      21.682  -9.437  30.110  1.00211.53           C  
ATOM    200  CG  PHE A  26      22.533  -9.633  28.893  1.00215.59           C  
ATOM    201  CD1 PHE A  26      22.480 -10.817  28.174  1.00215.43           C  
ATOM    202  CD2 PHE A  26      23.400  -8.640  28.476  1.00234.18           C  
ATOM    203  CE1 PHE A  26      23.271 -10.997  27.050  1.00219.61           C  
ATOM    204  CE2 PHE A  26      24.195  -8.813  27.358  1.00233.92           C  
ATOM    205  CZ  PHE A  26      24.130  -9.993  26.644  1.00227.97           C  
ATOM    206  N   VAL A  27      23.009 -12.507  31.123  1.00231.79           N  
ATOM    207  CA  VAL A  27      24.228 -13.139  31.624  1.00244.52           C  
ATOM    208  C   VAL A  27      25.052 -13.629  30.435  1.00245.83           C  
ATOM    209  O   VAL A  27      24.848 -14.752  29.950  1.00250.50           O  
ATOM    210  CB  VAL A  27      23.897 -14.259  32.625  1.00243.54           C  
ATOM    211  CG1 VAL A  27      22.739 -15.129  32.125  1.00216.75           C  
ATOM    212  CG2 VAL A  27      25.136 -15.099  32.952  1.00265.30           C  
ATOM    213  N   PRO A  28      25.980 -12.813  29.915  1.00235.48           N  
ATOM    214  CA  PRO A  28      26.753 -13.227  28.736  1.00239.97           C  
ATOM    215  C   PRO A  28      27.890 -14.194  29.034  1.00250.62           C  
ATOM    216  O   PRO A  28      27.932 -14.845  30.084  1.00246.50           O  
ATOM    217  CB  PRO A  28      27.287 -11.896  28.194  1.00260.48           C  
ATOM    218  CG  PRO A  28      27.413 -11.044  29.397  1.00263.31           C  
ATOM    219  CD  PRO A  28      26.260 -11.419  30.293  1.00236.61           C  
ATOM    220  N   SER A  29      28.811 -14.281  28.074  1.00258.67           N  
ATOM    221  CA  SER A  29      29.862 -15.293  28.072  1.00261.58           C  
ATOM    222  C   SER A  29      30.757 -15.213  29.304  1.00289.26           C  
ATOM    223  O   SER A  29      31.058 -14.127  29.807  1.00292.65           O  
ATOM    224  CB  SER A  29      30.699 -15.145  26.803  1.00267.04           C  
ATOM    225  OG  SER A  29      29.863 -15.175  25.658  1.00263.08           O  
ATOM    226  N   ALA A  30      31.176 -16.379  29.781  1.00306.68           N  
ATOM    227  CA  ALA A  30      32.128 -16.566  30.883  1.00313.62           C  
ATOM    228  C   ALA A  30      31.646 -15.835  32.142  1.00323.17           C  
ATOM    229  O   ALA A  30      30.448 -15.590  32.320  1.00320.99           O  
ATOM    230  CB  ALA A  30      33.514 -16.165  30.408  1.00292.91           C  
ATOM    231  N   SER A  31      32.582 -15.485  33.030  1.00320.79           N  
ATOM    232  CA  SER A  31      32.269 -14.792  34.282  1.00308.45           C  
ATOM    233  C   SER A  31      32.424 -13.286  34.074  1.00307.64           C  
ATOM    234  O   SER A  31      33.401 -12.661  34.493  1.00306.70           O  
ATOM    235  CB  SER A  31      33.156 -15.302  35.411  1.00298.52           C  
ATOM    236  OG  SER A  31      34.532 -15.194  35.081  1.00296.26           O  
ATOM    237  N   SER A  32      31.431 -12.700  33.406  1.00295.17           N  
ATOM    238  CA  SER A  32      31.433 -11.278  33.103  1.00285.88           C  
ATOM    239  C   SER A  32      30.481 -10.533  34.041  1.00255.94           C  
ATOM    240  O   SER A  32      30.014 -11.080  35.048  1.00253.57           O  
ATOM    241  CB  SER A  32      31.065 -11.071  31.627  1.00275.32           C  
ATOM    242  OG  SER A  32      31.951 -11.771  30.773  1.00283.89           O  
ATOM    243  N   ARG A  33      30.173  -9.287  33.703  1.00254.29           N  
ATOM    244  CA  ARG A  33      29.204  -8.507  34.445  1.00249.35           C  
ATOM    245  C   ARG A  33      27.796  -8.919  34.034  1.00246.30           C  
ATOM    246  O   ARG A  33      27.594  -9.650  33.061  1.00261.11           O  
ATOM    247  CB  ARG A  33      29.441  -7.013  34.217  1.00251.17           C  
ATOM    248  CG  ARG A  33      30.724  -6.493  34.865  1.00260.46           C  
ATOM    249  CD  ARG A  33      31.104  -5.091  34.397  1.00261.50           C  
ATOM    250  NE  ARG A  33      31.299  -5.011  32.951  1.00262.29           N  
ATOM    251  CZ  ARG A  33      30.470  -4.396  32.115  1.00266.60           C  
ATOM    252  NH1 ARG A  33      29.384  -3.792  32.578  1.00270.57           N1+
ATOM    253  NH2 ARG A  33      30.736  -4.373  30.815  1.00262.97           N1+
ATOM    254  N   MET A  34      26.814  -8.455  34.802  1.00248.06           N  
ATOM    255  CA  MET A  34      25.415  -8.779  34.579  1.00231.22           C  
ATOM    256  C   MET A  34      24.637  -7.500  34.290  1.00232.97           C  
ATOM    257  O   MET A  34      25.025  -6.409  34.715  1.00241.00           O  
ATOM    258  CB  MET A  34      24.823  -9.496  35.798  1.00240.57           C  
ATOM    259  CG  MET A  34      25.471 -10.836  36.126  1.00240.93           C  
ATOM    260  SD  MET A  34      24.443 -12.253  35.692  1.00266.01           S  
ATOM    261  CE  MET A  34      25.425 -13.593  36.362  1.00258.99           C  
ATOM    262  N   PHE A  35      23.522  -7.637  33.570  1.00220.91           N  
ATOM    263  CA  PHE A  35      22.767  -6.477  33.116  1.00218.01           C  
ATOM    264  C   PHE A  35      21.274  -6.718  33.276  1.00211.25           C  
ATOM    265  O   PHE A  35      20.816  -7.854  33.410  1.00208.62           O  
ATOM    266  CB  PHE A  35      23.064  -6.143  31.650  1.00221.35           C  
ATOM    267  CG  PHE A  35      24.509  -5.824  31.377  1.00232.09           C  
ATOM    268  CD1 PHE A  35      24.994  -4.536  31.544  1.00230.70           C  
ATOM    269  CD2 PHE A  35      25.380  -6.811  30.942  1.00229.90           C  
ATOM    270  CE1 PHE A  35      26.320  -4.240  31.286  1.00236.34           C  
ATOM    271  CE2 PHE A  35      26.702  -6.520  30.683  1.00236.67           C  
ATOM    272  CZ  PHE A  35      27.172  -5.234  30.855  1.00239.85           C  
ATOM    273  N   LEU A  36      20.520  -5.620  33.247  1.00208.83           N  
ATOM    274  CA  LEU A  36      19.063  -5.646  33.214  1.00202.77           C  
ATOM    275  C   LEU A  36      18.578  -5.310  31.807  1.00200.78           C  
ATOM    276  O   LEU A  36      19.012  -4.317  31.214  1.00203.35           O  
ATOM    277  CB  LEU A  36      18.469  -4.657  34.223  1.00201.70           C  
ATOM    278  CG  LEU A  36      18.704  -4.843  35.728  1.00203.22           C  
ATOM    279  CD1 LEU A  36      20.039  -4.259  36.157  1.00233.40           C  
ATOM    280  CD2 LEU A  36      17.581  -4.191  36.512  1.00200.07           C  
ATOM    281  N   LEU A  37      17.674  -6.132  31.283  1.00196.54           N  
ATOM    282  CA  LEU A  37      17.027  -5.884  30.000  1.00201.37           C  
ATOM    283  C   LEU A  37      15.623  -5.343  30.252  1.00189.35           C  
ATOM    284  O   LEU A  37      14.804  -6.013  30.888  1.00185.87           O  
ATOM    285  CB  LEU A  37      16.967  -7.164  29.168  1.00193.02           C  
ATOM    286  CG  LEU A  37      18.311  -7.729  28.718  1.00198.06           C  
ATOM    287  CD1 LEU A  37      18.091  -8.974  27.887  1.00196.84           C  
ATOM    288  CD2 LEU A  37      19.069  -6.685  27.923  1.00201.94           C  
ATOM    289  N   VAL A  38      15.350  -4.133  29.768  1.00189.53           N  
ATOM    290  CA  VAL A  38      14.065  -3.477  29.982  1.00185.80           C  
ATOM    291  C   VAL A  38      13.458  -3.109  28.635  1.00185.28           C  
ATOM    292  O   VAL A  38      14.142  -2.550  27.770  1.00187.29           O  
ATOM    293  CB  VAL A  38      14.205  -2.230  30.869  1.00187.92           C  
ATOM    294  CG1 VAL A  38      12.834  -1.666  31.173  1.00201.66           C  
ATOM    295  CG2 VAL A  38      14.952  -2.567  32.150  1.00190.33           C  
ATOM    296  N   GLY A  39      12.171  -3.410  28.469  1.00195.66           N  
ATOM    297  CA  GLY A  39      11.446  -3.046  27.261  1.00178.05           C  
ATOM    298  C   GLY A  39      10.728  -1.711  27.401  1.00177.62           C  
ATOM    299  O   GLY A  39      10.162  -1.399  28.448  1.00176.33           O  
ATOM    300  N   ALA A  40      10.798  -0.908  26.340  1.00179.20           N  
ATOM    301  CA  ALA A  40      10.050   0.345  26.227  1.00179.03           C  
ATOM    302  C   ALA A  40       9.381   0.361  24.858  1.00177.60           C  
ATOM    303  O   ALA A  40       9.920   0.930  23.896  1.00180.46           O  
ATOM    304  CB  ALA A  40      10.953   1.562  26.428  1.00183.68           C  
ATOM    305  N   PRO A  41       8.200  -0.258  24.733  1.00173.47           N  
ATOM    306  CA  PRO A  41       7.611  -0.465  23.398  1.00172.23           C  
ATOM    307  C   PRO A  41       7.088   0.798  22.728  1.00173.33           C  
ATOM    308  O   PRO A  41       6.893   0.789  21.507  1.00173.61           O  
ATOM    309  CB  PRO A  41       6.482  -1.466  23.668  1.00167.77           C  
ATOM    310  CG  PRO A  41       6.126  -1.239  25.087  1.00166.65           C  
ATOM    311  CD  PRO A  41       7.390  -0.879  25.796  1.00170.07           C  
ATOM    312  N   LYS A  42       6.829   1.874  23.469  1.00174.23           N  
ATOM    313  CA  LYS A  42       6.360   3.118  22.876  1.00175.82           C  
ATOM    314  C   LYS A  42       7.467   4.156  22.748  1.00180.68           C  
ATOM    315  O   LYS A  42       7.175   5.343  22.565  1.00182.67           O  
ATOM    316  CB  LYS A  42       5.190   3.683  23.683  1.00174.00           C  
ATOM    317  CG  LYS A  42       3.855   3.042  23.345  1.00170.01           C  
ATOM    318  CD  LYS A  42       2.688   3.844  23.886  1.00169.27           C  
ATOM    319  CE  LYS A  42       1.380   3.362  23.280  1.00178.08           C  
ATOM    320  NZ  LYS A  42       0.201   4.141  23.753  1.00191.44           N1+
ATOM    321  N   ALA A  43       8.728   3.735  22.839  1.00207.63           N  
ATOM    322  CA  ALA A  43       9.854   4.663  22.853  1.00202.63           C  
ATOM    323  C   ALA A  43      10.225   5.128  21.447  1.00202.61           C  
ATOM    324  O   ALA A  43      10.419   4.312  20.540  1.00190.26           O  
ATOM    325  CB  ALA A  43      11.061   4.008  23.521  1.00189.65           C  
ATOM    326  N   ASN A  44      10.371   6.441  21.286  1.00194.24           N  
ATOM    327  CA  ASN A  44      10.883   6.995  20.043  1.00197.88           C  
ATOM    328  C   ASN A  44      12.335   6.586  19.846  1.00201.40           C  
ATOM    329  O   ASN A  44      13.132   6.594  20.788  1.00203.17           O  
ATOM    330  CB  ASN A  44      10.762   8.520  20.048  1.00201.27           C  
ATOM    331  CG  ASN A  44       9.387   9.002  19.626  1.00204.54           C  
ATOM    332  ND2 ASN A  44       8.819   9.943  20.382  1.00274.51           N  
ATOM    333  OD1 ASN A  44       8.839   8.533  18.630  1.00198.58           O  
ATOM    334  N   THR A  45      12.671   6.196  18.622  1.00218.55           N  
ATOM    335  CA  THR A  45      14.032   5.818  18.266  1.00216.18           C  
ATOM    336  C   THR A  45      14.559   6.758  17.186  1.00212.36           C  
ATOM    337  O   THR A  45      13.873   7.678  16.736  1.00225.08           O  
ATOM    338  CB  THR A  45      14.094   4.362  17.795  1.00213.01           C  
ATOM    339  CG2 THR A  45      13.455   3.442  18.823  1.00211.11           C  
ATOM    340  OG1 THR A  45      13.398   4.228  16.550  1.00213.65           O  
ATOM    341  N   THR A  46      15.795   6.509  16.764  1.00219.39           N  
ATOM    342  CA  THR A  46      16.437   7.314  15.734  1.00238.51           C  
ATOM    343  C   THR A  46      16.167   6.786  14.334  1.00236.32           C  
ATOM    344  O   THR A  46      16.709   7.326  13.366  1.00248.53           O  
ATOM    345  CB  THR A  46      17.949   7.379  15.975  1.00235.89           C  
ATOM    346  CG2 THR A  46      18.249   8.010  17.324  1.00227.67           C  
ATOM    347  OG1 THR A  46      18.493   6.055  15.947  1.00226.08           O  
ATOM    348  N   GLN A  47      15.351   5.746  14.215  1.00223.47           N  
ATOM    349  CA  GLN A  47      15.057   5.147  12.922  1.00225.37           C  
ATOM    350  C   GLN A  47      14.411   6.161  11.980  1.00231.38           C  
ATOM    351  O   GLN A  47      13.468   6.859  12.378  1.00234.05           O  
ATOM    352  CB  GLN A  47      14.147   3.939  13.110  1.00221.82           C  
ATOM    353  CG  GLN A  47      14.828   2.763  13.786  1.00223.01           C  
ATOM    354  CD  GLN A  47      13.840   1.762  14.344  1.00215.81           C  
ATOM    355  NE2 GLN A  47      14.330   0.581  14.699  1.00212.14           N  
ATOM    356  OE1 GLN A  47      12.647   2.044  14.448  1.00216.61           O  
ATOM    357  N   PRO A  48      14.892   6.277  10.741  1.00221.17           N  
ATOM    358  CA  PRO A  48      14.379   7.301   9.816  1.00224.28           C  
ATOM    359  C   PRO A  48      12.903   7.103   9.513  1.00232.68           C  
ATOM    360  O   PRO A  48      12.486   6.058   9.010  1.00226.62           O  
ATOM    361  CB  PRO A  48      15.241   7.108   8.563  1.00228.31           C  
ATOM    362  CG  PRO A  48      16.458   6.378   9.030  1.00236.95           C  
ATOM    363  CD  PRO A  48      15.979   5.488  10.138  1.00224.64           C  
ATOM    364  N   GLY A  49      12.106   8.119   9.837  1.00238.72           N  
ATOM    365  CA  GLY A  49      10.695   8.105   9.526  1.00225.26           C  
ATOM    366  C   GLY A  49       9.860   7.217  10.412  1.00208.32           C  
ATOM    367  O   GLY A  49       8.642   7.133  10.206  1.00209.31           O  
ATOM    368  N   ILE A  50      10.468   6.549  11.384  1.00208.75           N  
ATOM    369  CA  ILE A  50       9.774   5.612  12.256  1.00210.97           C  
ATOM    370  C   ILE A  50       9.417   6.335  13.549  1.00218.24           C  
ATOM    371  O   ILE A  50      10.302   6.739  14.312  1.00222.18           O  
ATOM    372  CB  ILE A  50      10.624   4.365  12.518  1.00210.29           C  
ATOM    373  CG1 ILE A  50      10.979   3.695  11.189  1.00202.66           C  
ATOM    374  CG2 ILE A  50       9.884   3.408  13.439  1.00214.05           C  
ATOM    375  CD1 ILE A  50      11.618   2.343  11.339  1.00202.09           C  
ATOM    376  N   VAL A  51       8.119   6.512  13.791  1.00204.25           N  
ATOM    377  CA  VAL A  51       7.628   7.153  15.008  1.00203.22           C  
ATOM    378  C   VAL A  51       7.285   6.078  16.035  1.00193.14           C  
ATOM    379  O   VAL A  51       6.478   5.181  15.766  1.00186.51           O  
ATOM    380  CB  VAL A  51       6.419   8.058  14.718  1.00217.25           C  
ATOM    381  CG1 VAL A  51       5.466   7.403  13.731  1.00220.27           C  
ATOM    382  CG2 VAL A  51       5.692   8.414  16.014  1.00214.96           C  
ATOM    383  N   GLU A  52       7.908   6.168  17.210  1.00190.54           N  
ATOM    384  CA  GLU A  52       7.670   5.246  18.322  1.00186.77           C  
ATOM    385  C   GLU A  52       7.877   3.795  17.900  1.00186.77           C  
ATOM    386  O   GLU A  52       7.012   2.936  18.090  1.00180.67           O  
ATOM    387  CB  GLU A  52       6.280   5.443  18.919  1.00183.30           C  
ATOM    388  CG  GLU A  52       6.118   6.746  19.661  1.00185.35           C  
ATOM    389  CD  GLU A  52       4.808   6.814  20.410  1.00219.70           C  
ATOM    390  OE1 GLU A  52       4.654   7.722  21.253  1.00222.33           O  
ATOM    391  OE2 GLU A  52       3.935   5.956  20.161  1.00232.89           O1-
ATOM    392  N   GLY A  53       9.041   3.529  17.301  1.00193.48           N  
ATOM    393  CA  GLY A  53       9.388   2.164  16.946  1.00187.92           C  
ATOM    394  C   GLY A  53       9.588   1.272  18.155  1.00189.57           C  
ATOM    395  O   GLY A  53       9.346   0.063  18.084  1.00182.01           O  
ATOM    396  N   GLY A  54      10.019   1.846  19.272  1.00200.56           N  
ATOM    397  CA  GLY A  54      10.293   1.087  20.473  1.00184.02           C  
ATOM    398  C   GLY A  54      11.722   0.577  20.516  1.00187.46           C  
ATOM    399  O   GLY A  54      12.390   0.414  19.497  1.00190.25           O  
ATOM    400  N   GLN A  55      12.197   0.323  21.733  1.00187.59           N  
ATOM    401  CA  GLN A  55      13.551  -0.181  21.898  1.00191.12           C  
ATOM    402  C   GLN A  55      13.674  -0.997  23.175  1.00189.52           C  
ATOM    403  O   GLN A  55      12.820  -0.946  24.064  1.00186.27           O  
ATOM    404  CB  GLN A  55      14.584   0.953  21.916  1.00204.54           C  
ATOM    405  CG  GLN A  55      14.339   2.034  22.961  1.00196.86           C  
ATOM    406  CD  GLN A  55      15.308   3.200  22.824  1.00211.93           C  
ATOM    407  NE2 GLN A  55      15.226   4.154  23.745  1.00213.23           N  
ATOM    408  OE1 GLN A  55      16.125   3.236  21.904  1.00205.62           O  
ATOM    409  N   VAL A  56      14.766  -1.754  23.248  1.00212.67           N  
ATOM    410  CA  VAL A  56      15.150  -2.506  24.436  1.00207.77           C  
ATOM    411  C   VAL A  56      16.487  -1.959  24.925  1.00206.50           C  
ATOM    412  O   VAL A  56      17.456  -1.897  24.159  1.00201.43           O  
ATOM    413  CB  VAL A  56      15.234  -4.015  24.141  1.00206.20           C  
ATOM    414  CG1 VAL A  56      15.727  -4.773  25.360  1.00214.89           C  
ATOM    415  CG2 VAL A  56      13.881  -4.537  23.684  1.00185.88           C  
ATOM    416  N   LEU A  57      16.537  -1.560  26.194  1.00197.45           N  
ATOM    417  CA  LEU A  57      17.706  -0.902  26.759  1.00202.55           C  
ATOM    418  C   LEU A  57      18.500  -1.858  27.637  1.00204.19           C  
ATOM    419  O   LEU A  57      17.931  -2.678  28.365  1.00200.86           O  
ATOM    420  CB  LEU A  57      17.316   0.330  27.578  1.00202.67           C  
ATOM    421  CG  LEU A  57      16.802   1.546  26.811  1.00202.86           C  
ATOM    422  CD1 LEU A  57      15.293   1.448  26.607  1.00210.44           C  
ATOM    423  CD2 LEU A  57      17.169   2.823  27.545  1.00206.34           C  
ATOM    424  N   LYS A  58      19.821  -1.733  27.559  1.00241.97           N  
ATOM    425  CA  LYS A  58      20.761  -2.471  28.394  1.00234.04           C  
ATOM    426  C   LYS A  58      21.219  -1.537  29.508  1.00217.75           C  
ATOM    427  O   LYS A  58      21.918  -0.552  29.251  1.00225.68           O  
ATOM    428  CB  LYS A  58      21.939  -2.969  27.557  1.00217.36           C  
ATOM    429  CG  LYS A  58      22.938  -3.838  28.300  1.00220.82           C  
ATOM    430  CD  LYS A  58      24.225  -3.986  27.490  1.00229.18           C  
ATOM    431  CE  LYS A  58      24.904  -2.635  27.272  1.00231.45           C  
ATOM    432  NZ  LYS A  58      26.202  -2.757  26.556  1.00237.95           N1+
ATOM    433  N   CYS A  59      20.812  -1.833  30.739  1.00218.03           N  
ATOM    434  CA  CYS A  59      21.163  -1.019  31.893  1.00221.10           C  
ATOM    435  C   CYS A  59      22.238  -1.713  32.721  1.00224.93           C  
ATOM    436  O   CYS A  59      22.225  -2.939  32.876  1.00223.22           O  
ATOM    437  CB  CYS A  59      19.925  -0.725  32.758  1.00225.59           C  
ATOM    438  SG  CYS A  59      18.577   0.192  31.932  1.00234.05           S  
ATOM    439  N   ASP A  60      23.170  -0.922  33.240  1.00225.51           N  
ATOM    440  CA  ASP A  60      24.305  -1.419  34.005  1.00235.83           C  
ATOM    441  C   ASP A  60      24.009  -1.249  35.489  1.00231.48           C  
ATOM    442  O   ASP A  60      23.380  -0.267  35.895  1.00228.72           O  
ATOM    443  CB  ASP A  60      25.597  -0.678  33.615  1.00244.01           C  
ATOM    444  CG  ASP A  60      26.803  -1.083  34.462  1.00242.90           C  
ATOM    445  OD1 ASP A  60      27.014  -2.297  34.672  1.00242.57           O  
ATOM    446  OD2 ASP A  60      27.547  -0.182  34.910  1.00248.03           O1-
ATOM    447  N   TRP A  61      24.368  -2.256  36.279  1.00255.64           N  
ATOM    448  CA  TRP A  61      24.270  -2.167  37.732  1.00248.59           C  
ATOM    449  C   TRP A  61      25.554  -1.589  38.349  1.00262.06           C  
ATOM    450  O   TRP A  61      26.636  -1.648  37.756  1.00248.18           O  
ATOM    451  CB  TRP A  61      23.946  -3.539  38.325  1.00233.63           C  
ATOM    452  CG  TRP A  61      24.216  -3.664  39.789  1.00236.07           C  
ATOM    453  CD1 TRP A  61      25.090  -4.524  40.387  1.00242.93           C  
ATOM    454  CD2 TRP A  61      23.613  -2.905  40.846  1.00247.49           C  
ATOM    455  CE2 TRP A  61      24.168  -3.365  42.058  1.00262.33           C  
ATOM    456  CE3 TRP A  61      22.658  -1.883  40.889  1.00243.07           C  
ATOM    457  NE1 TRP A  61      25.066  -4.353  41.750  1.00257.17           N  
ATOM    458  CZ2 TRP A  61      23.798  -2.838  43.297  1.00267.36           C  
ATOM    459  CZ3 TRP A  61      22.295  -1.361  42.121  1.00249.45           C  
ATOM    460  CH2 TRP A  61      22.862  -1.841  43.306  1.00256.86           C  
ATOM    461  N   ARG A  65      25.755   3.151  36.854  1.00251.95           N  
ATOM    462  CA  ARG A  65      24.476   2.457  36.728  1.00262.51           C  
ATOM    463  C   ARG A  65      23.576   3.089  35.662  1.00257.37           C  
ATOM    464  O   ARG A  65      22.368   3.241  35.864  1.00236.20           O  
ATOM    465  CB  ARG A  65      23.762   2.417  38.085  1.00251.43           C  
ATOM    466  CG  ARG A  65      24.671   1.996  39.233  1.00246.97           C  
ATOM    467  CD  ARG A  65      23.930   1.954  40.556  1.00246.55           C  
ATOM    468  NE  ARG A  65      23.753   3.286  41.121  1.00254.70           N  
ATOM    469  CZ  ARG A  65      23.113   3.534  42.259  1.00257.77           C  
ATOM    470  NH1 ARG A  65      22.588   2.535  42.957  1.00253.21           N1+
ATOM    471  NH2 ARG A  65      23.000   4.778  42.702  1.00257.08           N1+
ATOM    472  N   ARG A  66      24.175   3.429  34.522  1.00253.43           N  
ATOM    473  CA  ARG A  66      23.482   4.078  33.418  1.00242.60           C  
ATOM    474  C   ARG A  66      22.929   3.045  32.437  1.00240.28           C  
ATOM    475  O   ARG A  66      23.437   1.925  32.335  1.00232.41           O  
ATOM    476  CB  ARG A  66      24.425   5.037  32.684  1.00242.86           C  
ATOM    477  CG  ARG A  66      25.056   6.099  33.573  1.00248.41           C  
ATOM    478  CD  ARG A  66      26.200   6.803  32.856  1.00269.86           C  
ATOM    479  NE  ARG A  66      27.222   5.869  32.382  1.00273.06           N  
ATOM    480  CZ  ARG A  66      28.311   5.530  33.067  1.00262.59           C  
ATOM    481  NH1 ARG A  66      28.531   6.043  34.270  1.00269.86           N1+
ATOM    482  NH2 ARG A  66      29.182   4.675  32.549  1.00265.12           N1+
ATOM    483  N   CYS A  67      21.878   3.437  31.712  1.00240.45           N  
ATOM    484  CA  CYS A  67      21.252   2.602  30.692  1.00222.10           C  
ATOM    485  C   CYS A  67      21.736   2.984  29.293  1.00224.70           C  
ATOM    486  O   CYS A  67      21.950   4.164  28.995  1.00227.83           O  
ATOM    487  CB  CYS A  67      19.725   2.705  30.758  1.00231.30           C  
ATOM    488  SG  CYS A  67      18.952   2.155  32.314  1.00248.84           S  
ATOM    489  N   GLN A  68      21.887   1.975  28.430  1.00224.35           N  
ATOM    490  CA  GLN A  68      22.370   2.143  27.062  1.00242.89           C  
ATOM    491  C   GLN A  68      21.422   1.439  26.095  1.00222.00           C  
ATOM    492  O   GLN A  68      21.089   0.259  26.308  1.00218.74           O  
ATOM    493  CB  GLN A  68      23.800   1.579  26.925  1.00253.63           C  
ATOM    494  CG  GLN A  68      24.938   2.583  27.135  1.00239.32           C  
ATOM    495  CD  GLN A  68      24.912   3.724  26.136  1.00241.46           C  
ATOM    496  NE2 GLN A  68      24.445   3.568  25.007  1.00253.69           N  
ATOM    497  OE1 GLN A  68      25.401   4.885  26.553  1.00239.45           O  
ATOM    498  N   PRO A  69      20.956   2.113  25.040  1.00225.24           N  
ATOM    499  CA  PRO A  69      20.084   1.448  24.059  1.00242.36           C  
ATOM    500  C   PRO A  69      20.798   0.330  23.306  1.00222.82           C  
ATOM    501  O   PRO A  69      21.976   0.438  22.966  1.00228.30           O  
ATOM    502  CB  PRO A  69      19.677   2.587  23.115  1.00237.86           C  
ATOM    503  CG  PRO A  69      19.892   3.842  23.900  1.00233.49           C  
ATOM    504  CD  PRO A  69      21.084   3.557  24.771  1.00228.39           C  
ATOM    505  N   ILE A  70      20.077  -0.766  23.074  1.00239.67           N  
ATOM    506  CA  ILE A  70      20.569  -1.871  22.251  1.00218.84           C  
ATOM    507  C   ILE A  70      20.101  -1.668  20.814  1.00220.69           C  
ATOM    508  O   ILE A  70      18.895  -1.594  20.553  1.00218.32           O  
ATOM    509  CB  ILE A  70      20.094  -3.229  22.789  1.00217.80           C  
ATOM    510  CG1 ILE A  70      20.515  -3.409  24.244  1.00212.89           C  
ATOM    511  CG2 ILE A  70      20.673  -4.353  21.949  1.00217.66           C  
ATOM    512  CD1 ILE A  70      20.056  -4.713  24.852  1.00221.13           C  
ATOM    513  N   GLU A  71      21.053  -1.561  19.884  1.00229.45           N  
ATOM    514  CA  GLU A  71      20.763  -1.361  18.461  1.00235.84           C  
ATOM    515  C   GLU A  71      20.344  -2.680  17.820  1.00236.60           C  
ATOM    516  O   GLU A  71      21.177  -3.472  17.371  1.00243.76           O  
ATOM    517  CB  GLU A  71      21.967  -0.782  17.733  1.00259.05           C  
ATOM    518  CG  GLU A  71      21.675  -0.417  16.283  1.00260.21           C  
ATOM    519  CD  GLU A  71      22.891   0.117  15.556  1.00267.40           C  
ATOM    520  OE1 GLU A  71      23.983   0.139  16.164  1.00249.13           O  
ATOM    521  OE2 GLU A  71      22.756   0.501  14.374  1.00269.99           O1-
ATOM    522  N   PHE A  72      19.032  -2.921  17.765  1.00236.31           N  
ATOM    523  CA  PHE A  72      18.502  -4.077  17.051  1.00234.05           C  
ATOM    524  C   PHE A  72      18.301  -3.784  15.569  1.00217.83           C  
ATOM    525  O   PHE A  72      18.570  -4.644  14.722  1.00219.66           O  
ATOM    526  CB  PHE A  72      17.178  -4.526  17.677  1.00209.77           C  
ATOM    527  CG  PHE A  72      17.343  -5.252  18.981  1.00213.28           C  
ATOM    528  CD1 PHE A  72      17.591  -6.616  19.002  1.00211.62           C  
ATOM    529  CD2 PHE A  72      17.255  -4.573  20.184  1.00210.51           C  
ATOM    530  CE1 PHE A  72      17.747  -7.288  20.199  1.00207.39           C  
ATOM    531  CE2 PHE A  72      17.406  -5.241  21.386  1.00206.00           C  
ATOM    532  CZ  PHE A  72      17.656  -6.600  21.393  1.00206.13           C  
ATOM    533  N   ASP A  73      17.840  -2.578  15.245  1.00218.79           N  
ATOM    534  CA  ASP A  73      17.572  -2.200  13.860  1.00224.46           C  
ATOM    535  C   ASP A  73      17.628  -0.685  13.751  1.00231.30           C  
ATOM    536  O   ASP A  73      16.908   0.012  14.474  1.00233.76           O  
ATOM    537  CB  ASP A  73      16.208  -2.731  13.411  1.00225.40           C  
ATOM    538  CG  ASP A  73      15.805  -2.221  12.039  1.00232.08           C  
ATOM    539  OD1 ASP A  73      16.676  -2.171  11.144  1.00235.86           O  
ATOM    540  OD2 ASP A  73      14.618  -1.871  11.854  1.00239.61           O1-
ATOM    541  N   ALA A  74      18.482  -0.175  12.862  1.00237.42           N  
ATOM    542  CA  ALA A  74      18.616   1.260  12.637  1.00245.48           C  
ATOM    543  C   ALA A  74      17.900   1.739  11.382  1.00245.21           C  
ATOM    544  O   ALA A  74      17.804   2.952  11.165  1.00247.92           O  
ATOM    545  CB  ALA A  74      20.099   1.649  12.553  1.00253.13           C  
ATOM    546  N   THR A  75      17.419   0.825  10.547  1.00239.44           N  
ATOM    547  CA  THR A  75      16.815   1.176   9.272  1.00235.54           C  
ATOM    548  C   THR A  75      15.351   1.578   9.441  1.00227.41           C  
ATOM    549  O   THR A  75      14.702   1.286  10.448  1.00228.67           O  
ATOM    550  CB  THR A  75      16.925   0.012   8.286  1.00241.00           C  
ATOM    551  CG2 THR A  75      18.353  -0.515   8.249  1.00260.45           C  
ATOM    552  OG1 THR A  75      16.040  -1.047   8.683  1.00232.76           O  
ATOM    553  N   GLY A  76      14.838   2.263   8.427  1.00218.56           N  
ATOM    554  CA  GLY A  76      13.442   2.643   8.356  1.00220.78           C  
ATOM    555  C   GLY A  76      12.588   1.574   7.709  1.00222.90           C  
ATOM    556  O   GLY A  76      12.869   0.376   7.804  1.00227.32           O  
ATOM    557  N   ASN A  77      11.518   2.014   7.049  1.00211.66           N  
ATOM    558  CA  ASN A  77      10.604   1.107   6.361  1.00214.81           C  
ATOM    559  C   ASN A  77      11.160   0.727   4.992  1.00223.29           C  
ATOM    560  O   ASN A  77      11.362   1.595   4.135  1.00235.56           O  
ATOM    561  CB  ASN A  77       9.228   1.751   6.211  1.00221.32           C  
ATOM    562  CG  ASN A  77       8.546   1.992   7.543  1.00218.79           C  
ATOM    563  ND2 ASN A  77       7.238   2.215   7.505  1.00210.51           N  
ATOM    564  OD1 ASN A  77       9.186   1.972   8.595  1.00224.32           O  
ATOM    565  N   ARG A  78      11.396  -0.566   4.780  1.00223.62           N  
ATOM    566  CA  ARG A  78      11.790  -1.039   3.460  1.00240.12           C  
ATOM    567  C   ARG A  78      10.662  -0.827   2.456  1.00245.45           C  
ATOM    568  O   ARG A  78       9.477  -0.883   2.795  1.00238.87           O  
ATOM    569  CB  ARG A  78      12.181  -2.518   3.510  1.00243.35           C  
ATOM    570  CG  ARG A  78      13.574  -2.779   4.075  1.00245.34           C  
ATOM    571  CD  ARG A  78      13.827  -4.265   4.299  1.00243.20           C  
ATOM    572  NE  ARG A  78      12.915  -4.843   5.282  1.00242.55           N  
ATOM    573  CZ  ARG A  78      13.006  -6.083   5.753  1.00234.05           C  
ATOM    574  NH1 ARG A  78      13.971  -6.891   5.330  1.00231.47           N1+
ATOM    575  NH2 ARG A  78      12.130  -6.519   6.648  1.00234.76           N1+
ATOM    576  N   ASP A  79      11.046  -0.569   1.208  1.00239.78           N  
ATOM    577  CA  ASP A  79      10.103  -0.400   0.109  1.00245.36           C  
ATOM    578  C   ASP A  79       9.964  -1.709  -0.660  1.00246.98           C  
ATOM    579  O   ASP A  79      10.968  -2.342  -1.004  1.00249.19           O  
ATOM    580  CB  ASP A  79      10.554   0.713  -0.843  1.00254.74           C  
ATOM    581  CG  ASP A  79      10.135   2.099  -0.378  1.00255.91           C  
ATOM    582  OD1 ASP A  79       8.971   2.268   0.044  1.00258.71           O  
ATOM    583  OD2 ASP A  79      10.965   3.029  -0.458  1.00253.67           O1-
ATOM    584  N   TYR A  80       8.717  -2.117  -0.912  1.00240.96           N  
ATOM    585  CA  TYR A  80       8.478  -3.181  -1.880  1.00245.60           C  
ATOM    586  C   TYR A  80       8.717  -2.679  -3.299  1.00262.37           C  
ATOM    587  O   TYR A  80       9.340  -3.369  -4.115  1.00270.77           O  
ATOM    588  CB  TYR A  80       7.056  -3.724  -1.728  1.00244.19           C  
ATOM    589  CG  TYR A  80       6.637  -4.678  -2.827  1.00252.05           C  
ATOM    590  CD1 TYR A  80       6.899  -6.039  -2.730  1.00255.76           C  
ATOM    591  CD2 TYR A  80       5.979  -4.216  -3.961  1.00259.66           C  
ATOM    592  CE1 TYR A  80       6.517  -6.912  -3.732  1.00260.50           C  
ATOM    593  CE2 TYR A  80       5.598  -5.079  -4.968  1.00264.99           C  
ATOM    594  CZ  TYR A  80       5.867  -6.426  -4.848  1.00265.95           C  
ATOM    595  OH  TYR A  80       5.485  -7.288  -5.850  1.00271.12           O  
ATOM    596  N   ALA A  81       8.233  -1.478  -3.604  1.00260.39           N  
ATOM    597  CA  ALA A  81       8.484  -0.823  -4.878  1.00264.49           C  
ATOM    598  C   ALA A  81       8.476   0.683  -4.646  1.00261.91           C  
ATOM    599  O   ALA A  81       8.283   1.158  -3.522  1.00266.97           O  
ATOM    600  CB  ALA A  81       7.453  -1.244  -5.929  1.00258.74           C  
ATOM    601  N   LYS A  82       8.703   1.438  -5.720  1.00243.16           N  
ATOM    602  CA  LYS A  82       8.686   2.894  -5.629  1.00239.50           C  
ATOM    603  C   LYS A  82       7.314   3.381  -5.171  1.00242.64           C  
ATOM    604  O   LYS A  82       6.286   3.005  -5.744  1.00244.65           O  
ATOM    605  CB  LYS A  82       9.050   3.506  -6.981  1.00246.37           C  
ATOM    606  CG  LYS A  82       9.092   5.024  -6.990  1.00248.89           C  
ATOM    607  CD  LYS A  82       9.331   5.561  -8.391  1.00255.75           C  
ATOM    608  CE  LYS A  82       9.288   7.080  -8.415  1.00258.42           C  
ATOM    609  NZ  LYS A  82       9.413   7.619  -9.798  1.00265.15           N1+
ATOM    610  N   ASP A  83       7.303   4.202  -4.116  1.00248.23           N  
ATOM    611  CA  ASP A  83       6.086   4.727  -3.488  1.00246.16           C  
ATOM    612  C   ASP A  83       5.187   3.621  -2.938  1.00248.16           C  
ATOM    613  O   ASP A  83       3.973   3.812  -2.798  1.00241.24           O  
ATOM    614  CB  ASP A  83       5.288   5.620  -4.449  1.00244.05           C  
ATOM    615  CG  ASP A  83       6.094   6.799  -4.963  1.00242.76           C  
ATOM    616  OD1 ASP A  83       6.249   7.790  -4.218  1.00239.43           O  
ATOM    617  OD2 ASP A  83       6.559   6.743  -6.120  1.00255.94           O1-
ATOM    618  N   ASP A  84       5.764   2.466  -2.615  1.00260.08           N  
ATOM    619  CA  ASP A  84       5.014   1.312  -2.118  1.00250.34           C  
ATOM    620  C   ASP A  84       5.762   0.705  -0.942  1.00244.00           C  
ATOM    621  O   ASP A  84       6.531  -0.251  -1.098  1.00245.11           O  
ATOM    622  CB  ASP A  84       4.800   0.280  -3.228  1.00252.11           C  
ATOM    623  CG  ASP A  84       3.663  -0.672  -2.927  1.00240.47           C  
ATOM    624  OD1 ASP A  84       2.736  -0.290  -2.183  1.00227.47           O  
ATOM    625  OD2 ASP A  84       3.696  -1.805  -3.447  1.00243.20           O1-
ATOM    626  N   PRO A  85       5.573   1.253   0.260  1.00234.96           N  
ATOM    627  CA  PRO A  85       6.317   0.758   1.427  1.00225.28           C  
ATOM    628  C   PRO A  85       5.974  -0.692   1.746  1.00229.14           C  
ATOM    629  O   PRO A  85       4.811  -1.097   1.706  1.00227.69           O  
ATOM    630  CB  PRO A  85       5.877   1.704   2.553  1.00213.27           C  
ATOM    631  CG  PRO A  85       5.338   2.918   1.849  1.00218.83           C  
ATOM    632  CD  PRO A  85       4.710   2.396   0.597  1.00227.38           C  
ATOM    633  N   LEU A  86       7.008  -1.480   2.065  1.00233.30           N  
ATOM    634  CA  LEU A  86       6.810  -2.899   2.350  1.00222.33           C  
ATOM    635  C   LEU A  86       6.359  -3.158   3.780  1.00221.59           C  
ATOM    636  O   LEU A  86       5.592  -4.097   4.023  1.00220.23           O  
ATOM    637  CB  LEU A  86       8.097  -3.680   2.080  1.00218.03           C  
ATOM    638  CG  LEU A  86       8.053  -5.160   2.467  1.00212.41           C  
ATOM    639  CD1 LEU A  86       7.290  -5.967   1.430  1.00222.90           C  
ATOM    640  CD2 LEU A  86       9.450  -5.712   2.668  1.00211.54           C  
ATOM    641  N   GLU A  87       6.823  -2.361   4.738  1.00228.61           N  
ATOM    642  CA  GLU A  87       6.541  -2.623   6.141  1.00206.77           C  
ATOM    643  C   GLU A  87       6.245  -1.317   6.862  1.00204.81           C  
ATOM    644  O   GLU A  87       6.507  -0.224   6.355  1.00220.95           O  
ATOM    645  CB  GLU A  87       7.708  -3.349   6.810  1.00202.55           C  
ATOM    646  CG  GLU A  87       9.037  -2.643   6.623  1.00216.28           C  
ATOM    647  CD  GLU A  87      10.222  -3.521   6.969  1.00222.56           C  
ATOM    648  OE1 GLU A  87      10.007  -4.683   7.376  1.00221.14           O  
ATOM    649  OE2 GLU A  87      11.370  -3.049   6.829  1.00227.49           O1-
ATOM    650  N   PHE A  88       5.714  -1.446   8.078  1.00200.31           N  
ATOM    651  CA  PHE A  88       5.345  -0.294   8.903  1.00198.38           C  
ATOM    652  C   PHE A  88       5.849  -0.561  10.316  1.00183.71           C  
ATOM    653  O   PHE A  88       5.192  -1.258  11.097  1.00179.57           O  
ATOM    654  CB  PHE A  88       3.840  -0.057   8.894  1.00203.18           C  
ATOM    655  CG  PHE A  88       3.246   0.017   7.521  1.00196.30           C  
ATOM    656  CD1 PHE A  88       2.820  -1.130   6.868  1.00192.35           C  
ATOM    657  CD2 PHE A  88       3.104   1.237   6.885  1.00198.50           C  
ATOM    658  CE1 PHE A  88       2.272  -1.060   5.601  1.00200.13           C  
ATOM    659  CE2 PHE A  88       2.555   1.316   5.620  1.00205.93           C  
ATOM    660  CZ  PHE A  88       2.138   0.166   4.977  1.00206.93           C  
ATOM    661  N   LYS A  89       6.999   0.015  10.645  1.00186.60           N  
ATOM    662  CA  LYS A  89       7.614  -0.191  11.946  1.00189.31           C  
ATOM    663  C   LYS A  89       7.176   0.852  12.955  1.00184.78           C  
ATOM    664  O   LYS A  89       7.525   0.742  14.133  1.00200.35           O  
ATOM    665  CB  LYS A  89       9.144  -0.180  11.822  1.00211.20           C  
ATOM    666  CG  LYS A  89       9.727  -1.394  11.106  1.00215.60           C  
ATOM    667  CD  LYS A  89      11.219  -1.234  10.867  1.00207.23           C  
ATOM    668  CE  LYS A  89      11.776  -2.403  10.082  1.00200.40           C  
ATOM    669  NZ  LYS A  89      13.216  -2.204   9.772  1.00209.94           N1+
ATOM    670  N   SER A  90       6.453   1.872  12.515  1.00185.31           N  
ATOM    671  CA  SER A  90       5.906   2.851  13.437  1.00183.71           C  
ATOM    672  C   SER A  90       4.854   2.205  14.328  1.00178.82           C  
ATOM    673  O   SER A  90       4.004   1.442  13.858  1.00176.31           O  
ATOM    674  CB  SER A  90       5.298   4.022  12.668  1.00191.50           C  
ATOM    675  OG  SER A  90       6.306   4.765  12.008  1.00198.21           O  
ATOM    676  N   HIS A  91       4.929   2.504  15.628  1.00178.66           N  
ATOM    677  CA  HIS A  91       3.991   1.975  16.623  1.00175.90           C  
ATOM    678  C   HIS A  91       3.967   0.449  16.627  1.00171.79           C  
ATOM    679  O   HIS A  91       2.923  -0.168  16.857  1.00181.61           O  
ATOM    680  CB  HIS A  91       2.577   2.524  16.408  1.00194.94           C  
ATOM    681  CG  HIS A  91       2.512   4.016  16.283  1.00208.62           C  
ATOM    682  CD2 HIS A  91       2.219   4.809  15.225  1.00208.12           C  
ATOM    683  ND1 HIS A  91       2.769   4.867  17.337  1.00210.60           N  
ATOM    684  CE1 HIS A  91       2.633   6.118  16.936  1.00200.75           C  
ATOM    685  NE2 HIS A  91       2.301   6.111  15.657  1.00201.63           N  
ATOM    686  N   GLN A  92       5.118  -0.174  16.378  1.00172.81           N  
ATOM    687  CA  GLN A  92       5.202  -1.626  16.309  1.00171.04           C  
ATOM    688  C   GLN A  92       5.364  -2.274  17.672  1.00168.93           C  
ATOM    689  O   GLN A  92       5.321  -3.507  17.758  1.00167.28           O  
ATOM    690  CB  GLN A  92       6.364  -2.053  15.413  1.00174.51           C  
ATOM    691  CG  GLN A  92       7.738  -1.824  16.019  1.00177.53           C  
ATOM    692  CD  GLN A  92       8.854  -2.149  15.047  1.00196.89           C  
ATOM    693  NE2 GLN A  92      10.049  -1.647  15.328  1.00202.48           N  
ATOM    694  OE1 GLN A  92       8.641  -2.839  14.050  1.00203.42           O  
ATOM    695  N   TRP A  93       5.583  -1.484  18.721  1.00169.36           N  
ATOM    696  CA  TRP A  93       5.684  -2.001  20.083  1.00167.60           C  
ATOM    697  C   TRP A  93       6.846  -2.983  20.227  1.00169.09           C  
ATOM    698  O   TRP A  93       6.719  -4.033  20.863  1.00167.03           O  
ATOM    699  CB  TRP A  93       4.361  -2.635  20.518  1.00163.36           C  
ATOM    700  CG  TRP A  93       3.363  -1.626  21.018  1.00162.21           C  
ATOM    701  CD1 TRP A  93       2.773  -0.622  20.304  1.00163.09           C  
ATOM    702  CD2 TRP A  93       2.851  -1.524  22.350  1.00160.42           C  
ATOM    703  CE2 TRP A  93       1.960  -0.439  22.374  1.00160.40           C  
ATOM    704  CE3 TRP A  93       3.063  -2.249  23.528  1.00159.14           C  
ATOM    705  NE1 TRP A  93       1.928   0.096  21.112  1.00162.04           N  
ATOM    706  CZ2 TRP A  93       1.280  -0.063  23.528  1.00167.75           C  
ATOM    707  CZ3 TRP A  93       2.392  -1.872  24.671  1.00157.88           C  
ATOM    708  CH2 TRP A  93       1.510  -0.791  24.664  1.00160.91           C  
ATOM    709  N   PHE A  94       7.986  -2.641  19.620  1.00206.50           N  
ATOM    710  CA  PHE A  94       9.197  -3.437  19.773  1.00175.36           C  
ATOM    711  C   PHE A  94       9.735  -3.312  21.193  1.00175.76           C  
ATOM    712  O   PHE A  94      10.034  -2.209  21.665  1.00177.55           O  
ATOM    713  CB  PHE A  94      10.264  -3.000  18.770  1.00180.00           C  
ATOM    714  CG  PHE A  94      11.577  -3.710  18.942  1.00183.13           C  
ATOM    715  CD1 PHE A  94      11.716  -5.036  18.564  1.00182.82           C  
ATOM    716  CD2 PHE A  94      12.667  -3.059  19.496  1.00186.74           C  
ATOM    717  CE1 PHE A  94      12.914  -5.697  18.728  1.00186.11           C  
ATOM    718  CE2 PHE A  94      13.869  -3.718  19.663  1.00189.98           C  
ATOM    719  CZ  PHE A  94      13.990  -5.039  19.278  1.00189.68           C  
ATOM    720  N   GLY A  95       9.922  -4.452  21.846  1.00174.59           N  
ATOM    721  CA  GLY A  95      10.255  -4.497  23.251  1.00174.65           C  
ATOM    722  C   GLY A  95       9.087  -4.785  24.164  1.00195.87           C  
ATOM    723  O   GLY A  95       9.223  -4.626  25.383  1.00200.68           O  
ATOM    724  N   ALA A  96       7.949  -5.221  23.615  1.00167.06           N  
ATOM    725  CA  ALA A  96       6.801  -5.565  24.443  1.00163.28           C  
ATOM    726  C   ALA A  96       7.034  -6.851  25.220  1.00162.40           C  
ATOM    727  O   ALA A  96       6.440  -7.045  26.286  1.00175.35           O  
ATOM    728  CB  ALA A  96       5.550  -5.692  23.575  1.00188.44           C  
ATOM    729  N   SER A  97       7.876  -7.741  24.704  1.00164.25           N  
ATOM    730  CA  SER A  97       8.278  -8.944  25.420  1.00167.46           C  
ATOM    731  C   SER A  97       9.761  -9.178  25.176  1.00172.52           C  
ATOM    732  O   SER A  97      10.198  -9.253  24.024  1.00174.74           O  
ATOM    733  CB  SER A  97       7.456 -10.158  24.974  1.00174.80           C  
ATOM    734  OG  SER A  97       7.752 -10.506  23.635  1.00191.75           O  
ATOM    735  N   VAL A  98      10.532  -9.292  26.256  1.00170.39           N  
ATOM    736  CA  VAL A  98      11.972  -9.509  26.181  1.00174.92           C  
ATOM    737  C   VAL A  98      12.311 -10.785  26.937  1.00184.62           C  
ATOM    738  O   VAL A  98      11.902 -10.956  28.090  1.00206.33           O  
ATOM    739  CB  VAL A  98      12.760  -8.320  26.756  1.00177.83           C  
ATOM    740  CG1 VAL A  98      14.255  -8.499  26.504  1.00182.99           C  
ATOM    741  CG2 VAL A  98      12.248  -7.004  26.174  1.00187.02           C  
ATOM    742  N   ARG A  99      13.060 -11.674  26.288  1.00178.03           N  
ATOM    743  CA  ARG A  99      13.471 -12.938  26.883  1.00179.19           C  
ATOM    744  C   ARG A  99      14.924 -13.181  26.520  1.00184.65           C  
ATOM    745  O   ARG A  99      15.313 -12.997  25.363  1.00186.74           O  
ATOM    746  CB  ARG A  99      12.598 -14.103  26.400  1.00188.83           C  
ATOM    747  CG  ARG A  99      11.227 -14.193  27.062  1.00195.78           C  
ATOM    748  CD  ARG A  99      11.316 -14.231  28.584  1.00205.19           C  
ATOM    749  NE  ARG A  99      10.995 -12.936  29.185  1.00225.31           N  
ATOM    750  CZ  ARG A  99       9.775 -12.569  29.577  1.00200.80           C  
ATOM    751  NH1 ARG A  99       8.746 -13.394  29.430  1.00188.13           N1+
ATOM    752  NH2 ARG A  99       9.579 -11.370  30.113  1.00188.83           N1+
ATOM    753  N   SER A 100      15.719 -13.598  27.502  1.00190.19           N  
ATOM    754  CA  SER A 100      17.158 -13.749  27.336  1.00196.89           C  
ATOM    755  C   SER A 100      17.620 -15.119  27.806  1.00196.88           C  
ATOM    756  O   SER A 100      17.175 -15.617  28.845  1.00208.23           O  
ATOM    757  CB  SER A 100      17.914 -12.670  28.107  1.00195.59           C  
ATOM    758  OG  SER A 100      19.291 -12.681  27.791  1.00201.46           O  
ATOM    759  N   LYS A 101      18.538 -15.712  27.046  1.00200.05           N  
ATOM    760  CA  LYS A 101      19.129 -17.002  27.389  1.00203.18           C  
ATOM    761  C   LYS A 101      20.628 -16.907  27.146  1.00220.02           C  
ATOM    762  O   LYS A 101      21.073 -16.894  25.995  1.00233.40           O  
ATOM    763  CB  LYS A 101      18.509 -18.129  26.567  1.00201.83           C  
ATOM    764  CG  LYS A 101      19.095 -19.498  26.848  1.00212.41           C  
ATOM    765  CD  LYS A 101      18.505 -20.552  25.929  1.00204.64           C  
ATOM    766  CE  LYS A 101      19.047 -21.933  26.260  1.00219.66           C  
ATOM    767  NZ  LYS A 101      20.525 -22.015  26.089  1.00237.00           N1+
ATOM    768  N   GLN A 102      21.401 -16.844  28.229  1.00212.39           N  
ATOM    769  CA  GLN A 102      22.861 -16.728  28.185  1.00219.20           C  
ATOM    770  C   GLN A 102      23.222 -15.440  27.458  1.00220.48           C  
ATOM    771  O   GLN A 102      22.792 -14.359  27.896  1.00217.67           O  
ATOM    772  CB  GLN A 102      23.448 -17.982  27.541  1.00223.39           C  
ATOM    773  CG  GLN A 102      23.064 -19.301  28.139  1.00222.46           C  
ATOM    774  CD  GLN A 102      23.370 -20.427  27.177  1.00225.79           C  
ATOM    775  NE2 GLN A 102      22.989 -21.640  27.541  1.00227.78           N  
ATOM    776  OE1 GLN A 102      23.962 -20.206  26.120  1.00229.23           O  
ATOM    777  N   ASP A 103      23.964 -15.502  26.355  1.00241.92           N  
ATOM    778  CA  ASP A 103      24.365 -14.347  25.572  1.00246.52           C  
ATOM    779  C   ASP A 103      23.384 -14.050  24.449  1.00222.58           C  
ATOM    780  O   ASP A 103      23.707 -13.282  23.538  1.00224.63           O  
ATOM    781  CB  ASP A 103      25.784 -14.561  25.021  1.00236.45           C  
ATOM    782  CG  ASP A 103      25.872 -15.718  24.038  1.00236.46           C  
ATOM    783  OD1 ASP A 103      25.101 -16.689  24.189  1.00247.47           O  
ATOM    784  OD2 ASP A 103      26.732 -15.672  23.130  1.00241.84           O1-
ATOM    785  N   LYS A 104      22.188 -14.623  24.511  1.00217.08           N  
ATOM    786  CA  LYS A 104      21.154 -14.420  23.509  1.00221.59           C  
ATOM    787  C   LYS A 104      20.093 -13.490  24.081  1.00226.89           C  
ATOM    788  O   LYS A 104      19.623 -13.693  25.206  1.00233.64           O  
ATOM    789  CB  LYS A 104      20.528 -15.757  23.111  1.00218.00           C  
ATOM    790  CG  LYS A 104      21.542 -16.816  22.685  1.00217.16           C  
ATOM    791  CD  LYS A 104      20.869 -18.167  22.483  1.00215.45           C  
ATOM    792  CE  LYS A 104      21.863 -19.235  22.068  1.00221.67           C  
ATOM    793  NZ  LYS A 104      22.472 -18.921  20.751  1.00236.68           N1+
ATOM    794  N   ILE A 105      19.702 -12.489  23.300  1.00213.30           N  
ATOM    795  CA  ILE A 105      18.646 -11.561  23.679  1.00201.11           C  
ATOM    796  C   ILE A 105      17.613 -11.569  22.567  1.00197.79           C  
ATOM    797  O   ILE A 105      17.943 -11.289  21.408  1.00200.26           O  
ATOM    798  CB  ILE A 105      19.175 -10.138  23.919  1.00203.19           C  
ATOM    799  CG1 ILE A 105      20.228 -10.138  25.029  1.00213.85           C  
ATOM    800  CG2 ILE A 105      18.030  -9.200  24.260  1.00198.36           C  
ATOM    801  CD1 ILE A 105      20.788  -8.770  25.340  1.00209.79           C  
ATOM    802  N   LEU A 106      16.375 -11.908  22.913  1.00194.71           N  
ATOM    803  CA  LEU A 106      15.277 -11.970  21.959  1.00189.19           C  
ATOM    804  C   LEU A 106      14.244 -10.905  22.312  1.00185.03           C  
ATOM    805  O   LEU A 106      13.705 -10.900  23.425  1.00182.16           O  
ATOM    806  CB  LEU A 106      14.656 -13.367  21.947  1.00187.09           C  
ATOM    807  CG  LEU A 106      13.460 -13.605  21.029  1.00183.70           C  
ATOM    808  CD1 LEU A 106      13.882 -13.477  19.576  1.00186.88           C  
ATOM    809  CD2 LEU A 106      12.853 -14.974  21.294  1.00181.72           C  
ATOM    810  N   ALA A 107      13.998  -9.989  21.376  1.00190.24           N  
ATOM    811  CA  ALA A 107      12.972  -8.967  21.523  1.00181.66           C  
ATOM    812  C   ALA A 107      12.051  -8.996  20.311  1.00179.74           C  
ATOM    813  O   ALA A 107      12.475  -9.329  19.201  1.00182.31           O  
ATOM    814  CB  ALA A 107      13.590  -7.574  21.688  1.00184.24           C  
ATOM    815  N   CYS A 108      10.789  -8.623  20.526  1.00175.55           N  
ATOM    816  CA  CYS A 108       9.764  -8.753  19.498  1.00184.74           C  
ATOM    817  C   CYS A 108       8.903  -7.499  19.417  1.00171.55           C  
ATOM    818  O   CYS A 108       8.805  -6.714  20.363  1.00177.85           O  
ATOM    819  CB  CYS A 108       8.864  -9.964  19.747  1.00189.09           C  
ATOM    820  SG  CYS A 108       9.715 -11.541  19.649  1.00224.81           S  
ATOM    821  N   ALA A 109       8.251  -7.343  18.263  1.00171.09           N  
ATOM    822  CA  ALA A 109       7.368  -6.214  17.979  1.00169.72           C  
ATOM    823  C   ALA A 109       5.993  -6.764  17.627  1.00166.17           C  
ATOM    824  O   ALA A 109       5.705  -7.045  16.453  1.00166.78           O  
ATOM    825  CB  ALA A 109       7.922  -5.346  16.853  1.00175.26           C  
ATOM    826  N   PRO A 110       5.124  -6.961  18.619  1.00162.71           N  
ATOM    827  CA  PRO A 110       3.809  -7.567  18.346  1.00175.91           C  
ATOM    828  C   PRO A 110       2.905  -6.725  17.459  1.00186.18           C  
ATOM    829  O   PRO A 110       2.055  -7.287  16.758  1.00173.97           O  
ATOM    830  CB  PRO A 110       3.214  -7.750  19.752  1.00166.94           C  
ATOM    831  CG  PRO A 110       4.414  -7.805  20.658  1.00177.21           C  
ATOM    832  CD  PRO A 110       5.404  -6.852  20.058  1.00165.53           C  
ATOM    833  N   LEU A 111       3.050  -5.399  17.464  1.00186.94           N  
ATOM    834  CA  LEU A 111       2.218  -4.530  16.642  1.00162.48           C  
ATOM    835  C   LEU A 111       2.907  -4.124  15.345  1.00176.03           C  
ATOM    836  O   LEU A 111       2.524  -3.122  14.728  1.00182.22           O  
ATOM    837  CB  LEU A 111       1.790  -3.296  17.432  1.00160.29           C  
ATOM    838  CG  LEU A 111       0.557  -3.568  18.285  1.00156.75           C  
ATOM    839  CD1 LEU A 111       0.201  -2.354  19.109  1.00169.06           C  
ATOM    840  CD2 LEU A 111      -0.610  -3.978  17.402  1.00158.93           C  
ATOM    841  N   TYR A 112       3.930  -4.869  14.938  1.00188.58           N  
ATOM    842  CA  TYR A 112       4.522  -4.698  13.621  1.00172.96           C  
ATOM    843  C   TYR A 112       3.537  -5.138  12.547  1.00169.07           C  
ATOM    844  O   TYR A 112       3.037  -6.266  12.569  1.00167.05           O  
ATOM    845  CB  TYR A 112       5.819  -5.506  13.535  1.00172.55           C  
ATOM    846  CG  TYR A 112       6.347  -5.761  12.141  1.00176.12           C  
ATOM    847  CD1 TYR A 112       7.176  -4.844  11.508  1.00193.27           C  
ATOM    848  CD2 TYR A 112       6.045  -6.941  11.472  1.00175.84           C  
ATOM    849  CE1 TYR A 112       7.671  -5.086  10.239  1.00201.01           C  
ATOM    850  CE2 TYR A 112       6.532  -7.190  10.207  1.00183.28           C  
ATOM    851  CZ  TYR A 112       7.345  -6.262   9.595  1.00191.47           C  
ATOM    852  OH  TYR A 112       7.832  -6.515   8.334  1.00196.96           O  
ATOM    853  N   HIS A 113       3.267  -4.249  11.601  1.00170.93           N  
ATOM    854  CA  HIS A 113       2.401  -4.548  10.474  1.00170.90           C  
ATOM    855  C   HIS A 113       3.265  -4.754   9.242  1.00185.31           C  
ATOM    856  O   HIS A 113       4.337  -4.158   9.112  1.00214.52           O  
ATOM    857  CB  HIS A 113       1.385  -3.429  10.226  1.00176.28           C  
ATOM    858  CG  HIS A 113       0.435  -3.207  11.365  1.00186.14           C  
ATOM    859  CD2 HIS A 113      -0.894  -3.445  11.481  1.00168.01           C  
ATOM    860  ND1 HIS A 113       0.835  -2.670  12.570  1.00181.50           N  
ATOM    861  CE1 HIS A 113      -0.206  -2.592  13.381  1.00164.14           C  
ATOM    862  NE2 HIS A 113      -1.267  -3.057  12.745  1.00161.72           N  
ATOM    863  N   TRP A 114       2.789  -5.593   8.327  1.00181.81           N  
ATOM    864  CA  TRP A 114       3.552  -5.878   7.121  1.00204.03           C  
ATOM    865  C   TRP A 114       2.616  -5.974   5.927  1.00189.65           C  
ATOM    866  O   TRP A 114       1.539  -6.576   6.007  1.00185.38           O  
ATOM    867  CB  TRP A 114       4.375  -7.167   7.282  1.00228.13           C  
ATOM    868  CG  TRP A 114       4.619  -7.947   6.007  1.00236.32           C  
ATOM    869  CD1 TRP A 114       5.650  -7.778   5.125  1.00240.48           C  
ATOM    870  CD2 TRP A 114       3.841  -9.044   5.503  1.00230.52           C  
ATOM    871  CE2 TRP A 114       4.450  -9.474   4.306  1.00242.13           C  
ATOM    872  CE3 TRP A 114       2.684  -9.697   5.942  1.00211.29           C  
ATOM    873  NE1 TRP A 114       5.550  -8.684   4.096  1.00239.34           N  
ATOM    874  CZ2 TRP A 114       3.941 -10.524   3.544  1.00244.25           C  
ATOM    875  CZ3 TRP A 114       2.182 -10.740   5.185  1.00209.11           C  
ATOM    876  CH2 TRP A 114       2.809 -11.142   4.000  1.00230.46           C  
ATOM    877  N   ARG A 115       3.032  -5.350   4.827  1.00184.25           N  
ATOM    878  CA  ARG A 115       2.215  -5.281   3.626  1.00189.71           C  
ATOM    879  C   ARG A 115       2.393  -6.559   2.825  1.00199.96           C  
ATOM    880  O   ARG A 115       3.501  -7.100   2.738  1.00219.91           O  
ATOM    881  CB  ARG A 115       2.613  -4.070   2.781  1.00198.79           C  
ATOM    882  CG  ARG A 115       2.018  -4.062   1.387  1.00211.37           C  
ATOM    883  CD  ARG A 115       2.828  -3.151   0.476  1.00224.40           C  
ATOM    884  NE  ARG A 115       2.325  -3.131  -0.893  1.00238.67           N  
ATOM    885  CZ  ARG A 115       2.618  -4.051  -1.806  1.00257.78           C  
ATOM    886  NH1 ARG A 115       3.411  -5.065  -1.494  1.00269.22           N1+
ATOM    887  NH2 ARG A 115       2.119  -3.963  -3.031  1.00264.02           N1+
ATOM    888  N   THR A 116       1.296  -7.054   2.260  1.00194.64           N  
ATOM    889  CA  THR A 116       1.345  -8.352   1.612  1.00202.91           C  
ATOM    890  C   THR A 116       2.237  -8.258   0.380  1.00223.62           C  
ATOM    891  O   THR A 116       2.421  -7.184  -0.195  1.00239.86           O  
ATOM    892  CB  THR A 116      -0.072  -8.795   1.212  1.00202.52           C  
ATOM    893  CG2 THR A 116      -0.084 -10.199   0.639  1.00210.97           C  
ATOM    894  OG1 THR A 116      -0.914  -8.781   2.374  1.00199.88           O  
ATOM    895  N   GLU A 117       2.775  -9.395  -0.042  1.00204.83           N  
ATOM    896  CA  GLU A 117       3.654  -9.437  -1.199  1.00201.76           C  
ATOM    897  C   GLU A 117       2.873  -9.754  -2.460  1.00210.15           C  
ATOM    898  O   GLU A 117       3.447  -9.843  -3.551  1.00223.31           O  
ATOM    899  CB  GLU A 117       4.766 -10.466  -0.967  1.00203.85           C  
ATOM    900  CG  GLU A 117       6.008 -10.235  -1.797  1.00215.55           C  
ATOM    901  CD  GLU A 117       7.123 -11.187  -1.437  1.00213.80           C  
ATOM    902  OE1 GLU A 117       6.889 -12.089  -0.604  1.00208.94           O  
ATOM    903  OE2 GLU A 117       8.243 -11.006  -1.957  1.00230.77           O1-
ATOM    904  N   MET A 118       1.568  -9.931  -2.313  1.00232.47           N  
ATOM    905  CA  MET A 118       0.617 -10.153  -3.386  1.00233.79           C  
ATOM    906  C   MET A 118      -0.179  -8.895  -3.700  1.00231.98           C  
ATOM    907  O   MET A 118      -0.474  -8.629  -4.870  1.00240.54           O  
ATOM    908  CB  MET A 118      -0.326 -11.299  -3.004  1.00241.39           C  
ATOM    909  CG  MET A 118       0.361 -12.667  -2.974  1.00248.52           C  
ATOM    910  SD  MET A 118      -0.525 -13.881  -1.967  1.00256.73           S  
ATOM    911  CE  MET A 118       0.636 -15.246  -1.941  1.00244.47           C  
ATOM    912  N   LYS A 119      -0.526  -8.111  -2.678  1.00232.26           N  
ATOM    913  CA  LYS A 119      -1.262  -6.864  -2.848  1.00226.72           C  
ATOM    914  C   LYS A 119      -0.891  -5.911  -1.716  1.00216.93           C  
ATOM    915  O   LYS A 119      -0.089  -6.237  -0.836  1.00213.69           O  
ATOM    916  CB  LYS A 119      -2.769  -7.118  -2.896  1.00227.71           C  
ATOM    917  CG  LYS A 119      -3.218  -8.310  -2.073  1.00229.18           C  
ATOM    918  CD  LYS A 119      -4.657  -8.688  -2.377  1.00235.63           C  
ATOM    919  CE  LYS A 119      -4.995 -10.043  -1.772  1.00235.08           C  
ATOM    920  NZ  LYS A 119      -4.165 -11.134  -2.359  1.00240.82           N1+
ATOM    921  N   GLN A 120      -1.492  -4.720  -1.738  1.00208.15           N  
ATOM    922  CA  GLN A 120      -1.164  -3.650  -0.790  1.00200.03           C  
ATOM    923  C   GLN A 120      -2.054  -3.759   0.445  1.00196.56           C  
ATOM    924  O   GLN A 120      -3.121  -3.152   0.524  1.00186.39           O  
ATOM    925  CB  GLN A 120      -1.315  -2.288  -1.451  1.00203.36           C  
ATOM    926  CG  GLN A 120      -0.250  -1.962  -2.485  1.00217.70           C  
ATOM    927  CD  GLN A 120      -0.552  -0.688  -3.243  1.00221.41           C  
ATOM    928  NE2 GLN A 120       0.115  -0.496  -4.377  1.00233.66           N  
ATOM    929  OE1 GLN A 120      -1.366   0.122  -2.806  1.00218.89           O  
ATOM    930  N   GLU A 121      -1.609  -4.539   1.430  1.00210.27           N  
ATOM    931  CA  GLU A 121      -2.284  -4.636   2.719  1.00208.33           C  
ATOM    932  C   GLU A 121      -1.411  -4.046   3.824  1.00197.11           C  
ATOM    933  O   GLU A 121      -0.331  -3.501   3.581  1.00192.30           O  
ATOM    934  CB  GLU A 121      -2.656  -6.085   3.038  1.00205.98           C  
ATOM    935  CG  GLU A 121      -3.632  -6.718   2.061  1.00198.12           C  
ATOM    936  CD  GLU A 121      -5.014  -6.100   2.159  1.00187.91           C  
ATOM    937  OE1 GLU A 121      -5.799  -6.231   1.196  1.00190.61           O  
ATOM    938  OE2 GLU A 121      -5.315  -5.477   3.199  1.00176.94           O1-
ATOM    939  N   ARG A 122      -1.908  -4.153   5.066  1.00200.83           N  
ATOM    940  CA  ARG A 122      -1.195  -3.697   6.262  1.00194.06           C  
ATOM    941  C   ARG A 122      -1.575  -4.671   7.379  1.00194.62           C  
ATOM    942  O   ARG A 122      -2.444  -4.408   8.216  1.00185.34           O  
ATOM    943  CB  ARG A 122      -1.538  -2.251   6.625  1.00192.38           C  
ATOM    944  CG  ARG A 122      -0.658  -1.644   7.715  1.00192.65           C  
ATOM    945  CD  ARG A 122      -0.824  -0.126   7.788  1.00194.31           C  
ATOM    946  NE  ARG A 122       0.200   0.507   8.616  1.00202.12           N  
ATOM    947  CZ  ARG A 122       0.081   0.730   9.921  1.00199.25           C  
ATOM    948  NH1 ARG A 122      -1.028   0.376  10.559  1.00176.46           N1+
ATOM    949  NH2 ARG A 122       1.072   1.307  10.589  1.00204.07           N1+
ATOM    950  N   GLU A 123      -0.906  -5.819   7.386  1.00185.01           N  
ATOM    951  CA  GLU A 123      -1.310  -6.916   8.242  1.00173.99           C  
ATOM    952  C   GLU A 123      -0.316  -7.112   9.371  1.00175.47           C  
ATOM    953  O   GLU A 123       0.886  -7.271   9.117  1.00185.73           O  
ATOM    954  CB  GLU A 123      -1.437  -8.204   7.428  1.00181.18           C  
ATOM    955  CG  GLU A 123      -2.464  -8.103   6.318  1.00201.71           C  
ATOM    956  CD  GLU A 123      -2.664  -9.410   5.578  1.00201.15           C  
ATOM    957  OE1 GLU A 123      -3.615  -9.489   4.770  1.00207.42           O  
ATOM    958  OE2 GLU A 123      -1.881 -10.357   5.813  1.00187.02           O1-
ATOM    959  N   PRO A 124      -0.772  -7.102  10.609  1.00172.86           N  
ATOM    960  CA  PRO A 124       0.128  -7.218  11.780  1.00169.78           C  
ATOM    961  C   PRO A 124       0.652  -8.630  12.040  1.00167.99           C  
ATOM    962  O   PRO A 124       0.197  -9.358  12.917  1.00172.97           O  
ATOM    963  CB  PRO A 124      -0.755  -6.719  12.926  1.00158.71           C  
ATOM    964  CG  PRO A 124      -2.144  -7.032  12.496  1.00156.96           C  
ATOM    965  CD  PRO A 124      -2.172  -6.870  11.003  1.00161.49           C  
ATOM    966  N   VAL A 125       1.656  -9.035  11.254  1.00165.01           N  
ATOM    967  CA  VAL A 125       2.222 -10.376  11.394  1.00165.57           C  
ATOM    968  C   VAL A 125       3.247 -10.464  12.516  1.00166.23           C  
ATOM    969  O   VAL A 125       3.626 -11.575  12.910  1.00172.89           O  
ATOM    970  CB  VAL A 125       2.879 -10.860  10.090  1.00172.99           C  
ATOM    971  CG1 VAL A 125       1.830 -11.052   9.010  1.00177.07           C  
ATOM    972  CG2 VAL A 125       3.975  -9.901   9.643  1.00177.36           C  
ATOM    973  N   GLY A 126       3.746  -9.336  13.008  1.00166.31           N  
ATOM    974  CA  GLY A 126       4.747  -9.355  14.053  1.00166.93           C  
ATOM    975  C   GLY A 126       6.115  -9.805  13.584  1.00180.62           C  
ATOM    976  O   GLY A 126       6.236 -10.653  12.693  1.00194.36           O  
ATOM    977  N   THR A 127       7.156  -9.263  14.210  1.00173.44           N  
ATOM    978  CA  THR A 127       8.525  -9.617  13.878  1.00177.39           C  
ATOM    979  C   THR A 127       9.374  -9.545  15.136  1.00177.88           C  
ATOM    980  O   THR A 127       9.044  -8.832  16.087  1.00175.63           O  
ATOM    981  CB  THR A 127       9.105  -8.695  12.800  1.00191.04           C  
ATOM    982  CG2 THR A 127       9.271  -7.279  13.336  1.00181.35           C  
ATOM    983  OG1 THR A 127      10.379  -9.196  12.377  1.00206.62           O  
ATOM    984  N   CYS A 128      10.456 -10.316  15.142  1.00185.50           N  
ATOM    985  CA  CYS A 128      11.397 -10.324  16.249  1.00182.47           C  
ATOM    986  C   CYS A 128      12.813 -10.110  15.734  1.00188.12           C  
ATOM    987  O   CYS A 128      13.134 -10.440  14.588  1.00191.10           O  
ATOM    988  CB  CYS A 128      11.309 -11.632  17.033  1.00181.66           C  
ATOM    989  SG  CYS A 128       9.641 -11.978  17.666  1.00213.58           S  
ATOM    990  N   PHE A 129      13.648  -9.519  16.583  1.00189.86           N  
ATOM    991  CA  PHE A 129      15.077  -9.402  16.336  1.00197.50           C  
ATOM    992  C   PHE A 129      15.847 -10.179  17.398  1.00196.81           C  
ATOM    993  O   PHE A 129      15.591 -10.025  18.598  1.00194.21           O  
ATOM    994  CB  PHE A 129      15.500  -7.933  16.308  1.00207.52           C  
ATOM    995  CG  PHE A 129      15.011  -7.191  15.092  1.00210.60           C  
ATOM    996  CD1 PHE A 129      15.744  -7.198  13.917  1.00220.88           C  
ATOM    997  CD2 PHE A 129      13.804  -6.508  15.120  1.00193.67           C  
ATOM    998  CE1 PHE A 129      15.294  -6.520  12.801  1.00214.68           C  
ATOM    999  CE2 PHE A 129      13.346  -5.828  14.006  1.00194.25           C  
ATOM   1000  CZ  PHE A 129      14.092  -5.834  12.845  1.00198.93           C  
ATOM   1001  N   LEU A 130      16.773 -11.024  16.951  1.00207.93           N  
ATOM   1002  CA  LEU A 130      17.601 -11.853  17.820  1.00203.35           C  
ATOM   1003  C   LEU A 130      19.057 -11.416  17.730  1.00209.56           C  
ATOM   1004  O   LEU A 130      19.593 -11.255  16.628  1.00213.52           O  
ATOM   1005  CB  LEU A 130      17.478 -13.328  17.442  1.00203.80           C  
ATOM   1006  CG  LEU A 130      18.388 -14.293  18.202  1.00206.94           C  
ATOM   1007  CD1 LEU A 130      18.125 -14.232  19.698  1.00203.76           C  
ATOM   1008  CD2 LEU A 130      18.211 -15.706  17.672  1.00207.80           C  
ATOM   1009  N   GLN A 131      19.697 -11.233  18.887  1.00216.35           N  
ATOM   1010  CA  GLN A 131      21.097 -10.823  18.962  1.00254.22           C  
ATOM   1011  C   GLN A 131      21.893 -11.885  19.714  1.00249.32           C  
ATOM   1012  O   GLN A 131      21.770 -12.015  20.937  1.00243.16           O  
ATOM   1013  CB  GLN A 131      21.248  -9.459  19.631  1.00248.19           C  
ATOM   1014  CG  GLN A 131      22.679  -8.942  19.621  1.00239.80           C  
ATOM   1015  CD  GLN A 131      22.772  -7.469  19.952  1.00235.61           C  
ATOM   1016  NE2 GLN A 131      23.994  -6.978  20.137  1.00235.08           N  
ATOM   1017  OE1 GLN A 131      21.757  -6.781  20.052  1.00230.27           O  
ATOM   1018  N   ASP A 132      22.703 -12.647  18.983  1.00230.64           N  
ATOM   1019  CA  ASP A 132      23.584 -13.630  19.601  1.00234.50           C  
ATOM   1020  C   ASP A 132      25.021 -13.125  19.594  1.00255.31           C  
ATOM   1021  O   ASP A 132      25.909 -13.757  19.011  1.00259.11           O  
ATOM   1022  CB  ASP A 132      23.486 -14.977  18.880  1.00254.66           C  
ATOM   1023  CG  ASP A 132      24.174 -16.096  19.641  1.00283.60           C  
ATOM   1024  OD1 ASP A 132      24.145 -16.068  20.890  1.00294.57           O  
ATOM   1025  OD2 ASP A 132      24.749 -16.998  18.993  1.00297.43           O1-
ATOM   1026  N   GLY A 133      25.258 -11.980  20.227  1.00246.75           N  
ATOM   1027  CA  GLY A 133      26.584 -11.401  20.264  1.00250.25           C  
ATOM   1028  C   GLY A 133      26.698 -10.239  19.304  1.00252.34           C  
ATOM   1029  O   GLY A 133      26.293  -9.114  19.616  1.00258.06           O  
ATOM   1030  N   THR A 134      27.245 -10.506  18.122  1.00248.40           N  
ATOM   1031  CA  THR A 134      27.412  -9.494  17.090  1.00250.71           C  
ATOM   1032  C   THR A 134      26.295  -9.541  16.058  1.00246.46           C  
ATOM   1033  O   THR A 134      25.698  -8.510  15.736  1.00243.87           O  
ATOM   1034  CB  THR A 134      28.763  -9.672  16.389  1.00259.23           C  
ATOM   1035  CG2 THR A 134      29.875  -9.814  17.411  1.00266.92           C  
ATOM   1036  OG1 THR A 134      28.722 -10.850  15.574  1.00260.98           O  
ATOM   1037  N   LYS A 135      25.993 -10.729  15.545  1.00245.96           N  
ATOM   1038  CA  LYS A 135      24.991 -10.868  14.498  1.00242.70           C  
ATOM   1039  C   LYS A 135      23.604 -10.540  15.031  1.00234.71           C  
ATOM   1040  O   LYS A 135      23.212 -11.000  16.107  1.00231.05           O  
ATOM   1041  CB  LYS A 135      25.016 -12.284  13.928  1.00244.41           C  
ATOM   1042  CG  LYS A 135      26.365 -12.726  13.377  1.00252.78           C  
ATOM   1043  CD  LYS A 135      26.740 -11.935  12.126  1.00256.97           C  
ATOM   1044  CE  LYS A 135      28.139 -12.289  11.632  1.00265.88           C  
ATOM   1045  NZ  LYS A 135      28.440 -11.695  10.298  1.00270.27           N1+
ATOM   1046  N   THR A 136      22.875  -9.713  14.286  1.00232.39           N  
ATOM   1047  CA  THR A 136      21.483  -9.394  14.574  1.00225.29           C  
ATOM   1048  C   THR A 136      20.639  -9.884  13.406  1.00223.59           C  
ATOM   1049  O   THR A 136      20.858  -9.466  12.265  1.00235.62           O  
ATOM   1050  CB  THR A 136      21.296  -7.893  14.786  1.00224.20           C  
ATOM   1051  CG2 THR A 136      19.835  -7.573  15.019  1.00217.35           C  
ATOM   1052  OG1 THR A 136      22.068  -7.467  15.915  1.00225.97           O  
ATOM   1053  N   VAL A 137      19.668 -10.755  13.689  1.00218.82           N  
ATOM   1054  CA  VAL A 137      18.829 -11.339  12.651  1.00217.26           C  
ATOM   1055  C   VAL A 137      17.377 -10.976  12.921  1.00210.50           C  
ATOM   1056  O   VAL A 137      16.995 -10.624  14.038  1.00206.81           O  
ATOM   1057  CB  VAL A 137      18.984 -12.873  12.551  1.00218.65           C  
ATOM   1058  CG1 VAL A 137      20.439 -13.254  12.353  1.00242.53           C  
ATOM   1059  CG2 VAL A 137      18.410 -13.556  13.787  1.00214.05           C  
ATOM   1060  N   GLU A 138      16.568 -11.054  11.869  1.00209.37           N  
ATOM   1061  CA  GLU A 138      15.128 -10.863  11.959  1.00203.40           C  
ATOM   1062  C   GLU A 138      14.424 -12.214  11.996  1.00200.90           C  
ATOM   1063  O   GLU A 138      14.894 -13.197  11.415  1.00204.23           O  
ATOM   1064  CB  GLU A 138      14.605 -10.040  10.783  1.00203.77           C  
ATOM   1065  CG  GLU A 138      13.192  -9.519  10.972  1.00198.18           C  
ATOM   1066  CD  GLU A 138      12.701  -8.734   9.777  1.00201.52           C  
ATOM   1067  OE1 GLU A 138      13.326  -8.844   8.701  1.00212.83           O  
ATOM   1068  OE2 GLU A 138      11.681  -8.025   9.905  1.00199.19           O1-
ATOM   1069  N   TYR A 139      13.283 -12.254  12.683  1.00202.92           N  
ATOM   1070  CA  TYR A 139      12.504 -13.487  12.828  1.00207.09           C  
ATOM   1071  C   TYR A 139      11.020 -13.143  12.765  1.00194.59           C  
ATOM   1072  O   TYR A 139      10.466 -12.577  13.712  1.00183.78           O  
ATOM   1073  CB  TYR A 139      12.845 -14.209  14.124  1.00213.66           C  
ATOM   1074  CG  TYR A 139      12.042 -15.473  14.338  1.00208.00           C  
ATOM   1075  CD1 TYR A 139      12.086 -16.512  13.417  1.00208.79           C  
ATOM   1076  CD2 TYR A 139      11.252 -15.633  15.467  1.00184.49           C  
ATOM   1077  CE1 TYR A 139      11.356 -17.671  13.611  1.00195.11           C  
ATOM   1078  CE2 TYR A 139      10.523 -16.789  15.670  1.00182.43           C  
ATOM   1079  CZ  TYR A 139      10.578 -17.804  14.741  1.00185.02           C  
ATOM   1080  OH  TYR A 139       9.851 -18.954  14.945  1.00183.27           O  
ATOM   1081  N   ALA A 140      10.384 -13.474  11.643  1.00201.98           N  
ATOM   1082  CA  ALA A 140       8.954 -13.241  11.439  1.00207.80           C  
ATOM   1083  C   ALA A 140       8.328 -14.511  10.879  1.00219.35           C  
ATOM   1084  O   ALA A 140       8.102 -14.626   9.666  1.00231.90           O  
ATOM   1085  CB  ALA A 140       8.715 -12.048  10.515  1.00205.58           C  
ATOM   1086  N   PRO A 141       8.027 -15.490  11.741  1.00211.18           N  
ATOM   1087  CA  PRO A 141       7.472 -16.762  11.253  1.00202.53           C  
ATOM   1088  C   PRO A 141       6.044 -16.649  10.766  1.00194.41           C  
ATOM   1089  O   PRO A 141       5.554 -17.581  10.113  1.00198.50           O  
ATOM   1090  CB  PRO A 141       7.566 -17.678  12.481  1.00197.81           C  
ATOM   1091  CG  PRO A 141       7.461 -16.741  13.631  1.00201.35           C  
ATOM   1092  CD  PRO A 141       8.173 -15.478  13.206  1.00208.14           C  
ATOM   1093  N   CYS A 142       5.358 -15.552  11.084  1.00174.73           N  
ATOM   1094  CA  CYS A 142       4.004 -15.303  10.621  1.00174.13           C  
ATOM   1095  C   CYS A 142       3.967 -14.426   9.376  1.00180.56           C  
ATOM   1096  O   CYS A 142       2.907 -14.289   8.754  1.00185.99           O  
ATOM   1097  CB  CYS A 142       3.187 -14.674  11.754  1.00190.17           C  
ATOM   1098  SG  CYS A 142       2.711 -15.917  12.998  1.00192.31           S  
ATOM   1099  N   ARG A 143       5.093 -13.817   9.014  1.00187.79           N  
ATOM   1100  CA  ARG A 143       5.235 -13.090   7.757  1.00195.32           C  
ATOM   1101  C   ARG A 143       5.435 -14.113   6.641  1.00211.51           C  
ATOM   1102  O   ARG A 143       6.554 -14.390   6.203  1.00218.35           O  
ATOM   1103  CB  ARG A 143       6.408 -12.125   7.841  1.00196.38           C  
ATOM   1104  CG  ARG A 143       6.499 -11.115   6.721  1.00203.29           C  
ATOM   1105  CD  ARG A 143       7.668 -10.176   6.967  1.00203.80           C  
ATOM   1106  NE  ARG A 143       8.945 -10.885   6.905  1.00214.89           N  
ATOM   1107  CZ  ARG A 143      10.082 -10.430   7.422  1.00231.95           C  
ATOM   1108  NH1 ARG A 143      10.107  -9.260   8.045  1.00222.59           N1+
ATOM   1109  NH2 ARG A 143      11.197 -11.145   7.316  1.00242.85           N1+
ATOM   1110  N   SER A 144       4.327 -14.705   6.191  1.00215.41           N  
ATOM   1111  CA  SER A 144       4.363 -15.788   5.210  1.00226.71           C  
ATOM   1112  C   SER A 144       3.496 -15.443   3.996  1.00237.50           C  
ATOM   1113  O   SER A 144       3.009 -14.319   3.847  1.00248.12           O  
ATOM   1114  CB  SER A 144       3.906 -17.103   5.851  1.00214.62           C  
ATOM   1115  OG  SER A 144       4.097 -18.211   4.985  1.00216.14           O  
ATOM   1116  N   GLN A 145       3.277 -16.447   3.140  1.00233.55           N  
ATOM   1117  CA  GLN A 145       2.353 -16.334   2.018  1.00229.63           C  
ATOM   1118  C   GLN A 145       0.936 -16.689   2.434  1.00216.44           C  
ATOM   1119  O   GLN A 145       0.000 -16.495   1.650  1.00214.08           O  
ATOM   1120  CB  GLN A 145       2.785 -17.251   0.857  1.00240.98           C  
ATOM   1121  CG  GLN A 145       4.241 -17.120   0.383  1.00247.14           C  
ATOM   1122  CD  GLN A 145       4.650 -15.698   0.048  1.00240.31           C  
ATOM   1123  NE2 GLN A 145       5.694 -15.222   0.495  1.00244.16           N  
ATOM   1124  OE1 GLN A 145       3.847 -15.024  -0.766  1.00239.18           O  
ATOM   1125  N   ASP A 146       0.773 -17.209   3.650  1.00212.97           N  
ATOM   1126  CA  ASP A 146      -0.528 -17.468   4.261  1.00202.54           C  
ATOM   1127  C   ASP A 146      -1.050 -16.141   4.797  1.00192.94           C  
ATOM   1128  O   ASP A 146      -0.896 -15.797   5.972  1.00192.27           O  
ATOM   1129  CB  ASP A 146      -0.406 -18.516   5.358  1.00194.35           C  
ATOM   1130  CG  ASP A 146      -1.749 -18.945   5.906  1.00189.35           C  
ATOM   1131  OD1 ASP A 146      -2.767 -18.810   5.195  1.00193.27           O  
ATOM   1132  OD2 ASP A 146      -1.785 -19.407   7.064  1.00191.55           O1-
ATOM   1133  N   ILE A 147      -1.657 -15.371   3.896  1.00196.84           N  
ATOM   1134  CA  ILE A 147      -2.028 -13.989   4.181  1.00200.88           C  
ATOM   1135  C   ILE A 147      -3.459 -13.896   4.694  1.00184.84           C  
ATOM   1136  O   ILE A 147      -4.153 -14.910   4.834  1.00181.94           O  
ATOM   1137  CB  ILE A 147      -1.852 -13.102   2.935  1.00215.34           C  
ATOM   1138  CG1 ILE A 147      -2.881 -13.475   1.863  1.00214.59           C  
ATOM   1139  CG2 ILE A 147      -0.437 -13.230   2.399  1.00219.15           C  
ATOM   1140  CD1 ILE A 147      -2.744 -12.683   0.582  1.00217.61           C  
ATOM   1141  N   ASP A 148      -3.890 -12.665   4.982  1.00195.28           N  
ATOM   1142  CA  ASP A 148      -5.238 -12.338   5.432  1.00201.06           C  
ATOM   1143  C   ASP A 148      -5.550 -12.904   6.812  1.00190.18           C  
ATOM   1144  O   ASP A 148      -4.766 -13.678   7.372  1.00179.03           O  
ATOM   1145  CB  ASP A 148      -6.278 -12.828   4.420  1.00212.35           C  
ATOM   1146  CG  ASP A 148      -7.500 -11.937   4.367  1.00198.25           C  
ATOM   1147  OD1 ASP A 148      -7.815 -11.302   5.395  1.00185.13           O  
ATOM   1148  OD2 ASP A 148      -8.142 -11.871   3.299  1.00199.06           O1-
ATOM   1149  N   ALA A 149      -6.694 -12.498   7.373  1.00191.56           N  
ATOM   1150  CA  ALA A 149      -7.075 -12.952   8.705  1.00179.45           C  
ATOM   1151  C   ALA A 149      -7.197 -14.469   8.749  1.00184.89           C  
ATOM   1152  O   ALA A 149      -6.902 -15.092   9.775  1.00181.31           O  
ATOM   1153  CB  ALA A 149      -8.387 -12.291   9.129  1.00163.35           C  
ATOM   1154  N   ASP A 150      -7.648 -15.076   7.646  1.00194.73           N  
ATOM   1155  CA  ASP A 150      -7.762 -16.529   7.573  1.00189.42           C  
ATOM   1156  C   ASP A 150      -6.422 -17.220   7.786  1.00190.18           C  
ATOM   1157  O   ASP A 150      -6.382 -18.376   8.221  1.00188.80           O  
ATOM   1158  CB  ASP A 150      -8.353 -16.936   6.227  1.00193.44           C  
ATOM   1159  CG  ASP A 150      -9.566 -16.116   5.862  1.00207.71           C  
ATOM   1160  OD1 ASP A 150     -10.674 -16.457   6.325  1.00220.81           O  
ATOM   1161  OD2 ASP A 150      -9.408 -15.127   5.116  1.00196.68           O1-
ATOM   1162  N   GLY A 151      -5.322 -16.548   7.455  1.00195.88           N  
ATOM   1163  CA  GLY A 151      -4.010 -17.123   7.655  1.00194.96           C  
ATOM   1164  C   GLY A 151      -3.277 -16.517   8.834  1.00196.27           C  
ATOM   1165  O   GLY A 151      -3.835 -16.393   9.930  1.00192.16           O  
ATOM   1166  N   GLN A 152      -2.031 -16.105   8.608  1.00172.48           N  
ATOM   1167  CA  GLN A 152      -1.179 -15.555   9.652  1.00162.89           C  
ATOM   1168  C   GLN A 152      -1.020 -14.047   9.507  1.00163.00           C  
ATOM   1169  O   GLN A 152      -0.095 -13.464  10.079  1.00163.41           O  
ATOM   1170  CB  GLN A 152       0.184 -16.247   9.630  1.00165.94           C  
ATOM   1171  CG  GLN A 152       0.131 -17.743   9.913  1.00166.57           C  
ATOM   1172  CD  GLN A 152       1.473 -18.430   9.705  1.00170.67           C  
ATOM   1173  NE2 GLN A 152       2.431 -17.819   9.233  1.00170.87           N  
ATOM   1174  OE1 GLN A 152       1.543 -19.709  10.050  1.00190.73           O  
ATOM   1175  N   GLY A 153      -1.905 -13.411   8.734  1.00194.78           N  
ATOM   1176  CA  GLY A 153      -1.806 -11.980   8.510  1.00195.95           C  
ATOM   1177  C   GLY A 153      -1.955 -11.164   9.775  1.00192.11           C  
ATOM   1178  O   GLY A 153      -1.319 -10.117   9.924  1.00202.94           O  
ATOM   1179  N   PHE A 154      -2.791 -11.625  10.703  1.00168.02           N  
ATOM   1180  CA  PHE A 154      -3.039 -10.915  11.949  1.00157.49           C  
ATOM   1181  C   PHE A 154      -2.518 -11.710  13.141  1.00164.75           C  
ATOM   1182  O   PHE A 154      -3.024 -11.587  14.259  1.00150.65           O  
ATOM   1183  CB  PHE A 154      -4.522 -10.589  12.083  1.00154.00           C  
ATOM   1184  CG  PHE A 154      -4.987  -9.528  11.118  1.00168.17           C  
ATOM   1185  CD1 PHE A 154      -5.115  -9.813   9.768  1.00177.11           C  
ATOM   1186  CD2 PHE A 154      -5.256  -8.239  11.552  1.00168.14           C  
ATOM   1187  CE1 PHE A 154      -5.527  -8.846   8.876  1.00165.71           C  
ATOM   1188  CE2 PHE A 154      -5.665  -7.263  10.657  1.00155.88           C  
ATOM   1189  CZ  PHE A 154      -5.800  -7.571   9.320  1.00161.95           C  
ATOM   1190  N   CYS A 155      -1.484 -12.519  12.878  1.00192.15           N  
ATOM   1191  CA  CYS A 155      -0.867 -13.395  13.873  1.00167.79           C  
ATOM   1192  C   CYS A 155      -0.272 -12.625  15.048  1.00159.93           C  
ATOM   1193  O   CYS A 155      -0.366 -13.074  16.197  1.00153.27           O  
ATOM   1194  CB  CYS A 155       0.207 -14.241  13.187  1.00160.65           C  
ATOM   1195  SG  CYS A 155       1.429 -14.988  14.275  1.00158.95           S  
ATOM   1196  N   GLN A 156       0.378 -11.489  14.782  1.00159.63           N  
ATOM   1197  CA  GLN A 156       1.105 -10.737  15.812  1.00166.22           C  
ATOM   1198  C   GLN A 156       2.126 -11.637  16.512  1.00173.72           C  
ATOM   1199  O   GLN A 156       2.169 -11.736  17.742  1.00172.32           O  
ATOM   1200  CB  GLN A 156       0.149 -10.090  16.819  1.00154.37           C  
ATOM   1201  CG  GLN A 156      -0.855  -9.134  16.188  1.00168.72           C  
ATOM   1202  CD  GLN A 156      -1.679  -8.372  17.212  1.00175.15           C  
ATOM   1203  NE2 GLN A 156      -1.047  -7.422  17.897  1.00168.47           N  
ATOM   1204  OE1 GLN A 156      -2.874  -8.632  17.382  1.00168.28           O  
ATOM   1205  N   GLY A 157       2.943 -12.305  15.700  1.00160.58           N  
ATOM   1206  CA  GLY A 157       3.957 -13.192  16.244  1.00161.18           C  
ATOM   1207  C   GLY A 157       4.931 -12.438  17.131  1.00186.88           C  
ATOM   1208  O   GLY A 157       5.332 -11.309  16.833  1.00195.80           O  
ATOM   1209  N   GLY A 158       5.310 -13.072  18.236  1.00197.54           N  
ATOM   1210  CA  GLY A 158       6.176 -12.453  19.214  1.00188.22           C  
ATOM   1211  C   GLY A 158       5.444 -11.756  20.333  1.00176.86           C  
ATOM   1212  O   GLY A 158       6.076 -11.031  21.114  1.00170.42           O  
ATOM   1213  N   PHE A 159       4.128 -11.944  20.427  1.00156.37           N  
ATOM   1214  CA  PHE A 159       3.370 -11.347  21.518  1.00153.69           C  
ATOM   1215  C   PHE A 159       3.869 -11.854  22.865  1.00153.63           C  
ATOM   1216  O   PHE A 159       3.984 -11.083  23.825  1.00153.41           O  
ATOM   1217  CB  PHE A 159       1.879 -11.643  21.319  1.00158.22           C  
ATOM   1218  CG  PHE A 159       0.976 -10.872  22.233  1.00152.61           C  
ATOM   1219  CD1 PHE A 159       0.743  -9.526  22.013  1.00151.82           C  
ATOM   1220  CD2 PHE A 159       0.348 -11.490  23.296  1.00146.11           C  
ATOM   1221  CE1 PHE A 159      -0.086  -8.805  22.847  1.00146.90           C  
ATOM   1222  CE2 PHE A 159      -0.484 -10.774  24.132  1.00144.39           C  
ATOM   1223  CZ  PHE A 159      -0.701  -9.429  23.907  1.00144.83           C  
ATOM   1224  N   SER A 160       4.225 -13.135  22.937  1.00154.28           N  
ATOM   1225  CA  SER A 160       4.873 -13.716  24.102  1.00155.03           C  
ATOM   1226  C   SER A 160       5.947 -14.678  23.625  1.00158.21           C  
ATOM   1227  O   SER A 160       5.755 -15.370  22.621  1.00158.69           O  
ATOM   1228  CB  SER A 160       3.882 -14.469  24.979  1.00152.17           C  
ATOM   1229  OG  SER A 160       3.343 -15.558  24.253  1.00158.67           O  
ATOM   1230  N   ILE A 161       7.064 -14.740  24.356  1.00160.71           N  
ATOM   1231  CA  ILE A 161       8.207 -15.565  23.986  1.00164.47           C  
ATOM   1232  C   ILE A 161       8.802 -16.205  25.235  1.00165.62           C  
ATOM   1233  O   ILE A 161       8.511 -15.810  26.366  1.00163.97           O  
ATOM   1234  CB  ILE A 161       9.278 -14.748  23.237  1.00168.00           C  
ATOM   1235  CG1 ILE A 161       9.512 -13.418  23.955  1.00167.90           C  
ATOM   1236  CG2 ILE A 161       8.862 -14.527  21.791  1.00167.96           C  
ATOM   1237  CD1 ILE A 161      10.591 -12.567  23.330  1.00171.68           C  
ATOM   1238  N   ASP A 162       9.642 -17.214  25.009  1.00176.10           N  
ATOM   1239  CA  ASP A 162      10.376 -17.916  26.060  1.00179.23           C  
ATOM   1240  C   ASP A 162      11.427 -18.799  25.399  1.00175.49           C  
ATOM   1241  O   ASP A 162      11.347 -19.097  24.203  1.00176.37           O  
ATOM   1242  CB  ASP A 162       9.449 -18.751  26.955  1.00184.05           C  
ATOM   1243  CG  ASP A 162       9.964 -18.878  28.386  1.00178.35           C  
ATOM   1244  OD1 ASP A 162      11.171 -18.643  28.608  1.00180.99           O  
ATOM   1245  OD2 ASP A 162       9.162 -19.224  29.284  1.00166.66           O1-
ATOM   1246  N   PHE A 163      12.420 -19.203  26.189  1.00178.74           N  
ATOM   1247  CA  PHE A 163      13.462 -20.119  25.747  1.00183.64           C  
ATOM   1248  C   PHE A 163      13.350 -21.469  26.448  1.00184.21           C  
ATOM   1249  O   PHE A 163      12.981 -21.545  27.625  1.00182.26           O  
ATOM   1250  CB  PHE A 163      14.850 -19.524  25.999  1.00188.11           C  
ATOM   1251  CG  PHE A 163      15.255 -18.474  25.004  1.00189.45           C  
ATOM   1252  CD1 PHE A 163      15.721 -18.832  23.751  1.00192.64           C  
ATOM   1253  CD2 PHE A 163      15.174 -17.129  25.323  1.00187.90           C  
ATOM   1254  CE1 PHE A 163      16.103 -17.871  22.839  1.00194.20           C  
ATOM   1255  CE2 PHE A 163      15.552 -16.162  24.413  1.00189.44           C  
ATOM   1256  CZ  PHE A 163      16.017 -16.533  23.170  1.00193.52           C  
ATOM   1257  N   THR A 164      13.684 -22.532  25.718  1.00199.96           N  
ATOM   1258  CA  THR A 164      13.829 -23.865  26.280  1.00189.25           C  
ATOM   1259  C   THR A 164      15.280 -24.108  26.681  1.00199.75           C  
ATOM   1260  O   THR A 164      16.174 -23.303  26.412  1.00197.58           O  
ATOM   1261  CB  THR A 164      13.398 -24.940  25.281  1.00190.03           C  
ATOM   1262  CG2 THR A 164      12.022 -24.643  24.728  1.00184.97           C  
ATOM   1263  OG1 THR A 164      14.342 -24.996  24.201  1.00210.83           O  
ATOM   1264  N   LYS A 165      15.514 -25.254  27.314  1.00197.31           N  
ATOM   1265  CA  LYS A 165      16.867 -25.601  27.713  1.00203.21           C  
ATOM   1266  C   LYS A 165      17.662 -26.211  26.567  1.00220.50           C  
ATOM   1267  O   LYS A 165      18.880 -26.377  26.693  1.00255.04           O  
ATOM   1268  CB  LYS A 165      16.832 -26.563  28.911  1.00204.09           C  
ATOM   1269  CG  LYS A 165      18.195 -26.828  29.559  1.00225.02           C  
ATOM   1270  CD  LYS A 165      18.075 -27.460  30.938  1.00233.99           C  
ATOM   1271  CE  LYS A 165      19.448 -27.856  31.472  1.00216.99           C  
ATOM   1272  NZ  LYS A 165      19.386 -28.564  32.781  1.00217.83           N1+
ATOM   1273  N   ALA A 166      17.018 -26.493  25.434  1.00208.05           N  
ATOM   1274  CA  ALA A 166      17.681 -27.105  24.288  1.00249.06           C  
ATOM   1275  C   ALA A 166      17.789 -26.147  23.106  1.00237.72           C  
ATOM   1276  O   ALA A 166      17.782 -26.576  21.949  1.00244.78           O  
ATOM   1277  CB  ALA A 166      16.953 -28.380  23.866  1.00240.42           C  
ATOM   1278  N   ASP A 167      17.889 -24.848  23.390  1.00216.79           N  
ATOM   1279  CA  ASP A 167      18.105 -23.825  22.370  1.00213.84           C  
ATOM   1280  C   ASP A 167      16.998 -23.853  21.318  1.00207.59           C  
ATOM   1281  O   ASP A 167      17.249 -23.779  20.114  1.00210.15           O  
ATOM   1282  CB  ASP A 167      19.485 -23.958  21.714  1.00230.51           C  
ATOM   1283  CG  ASP A 167      20.625 -23.799  22.699  1.00222.09           C  
ATOM   1284  OD1 ASP A 167      20.424 -24.069  23.899  1.00249.14           O  
ATOM   1285  OD2 ASP A 167      21.721 -23.377  22.273  1.00227.14           O1-
ATOM   1286  N   ARG A 168      15.760 -23.965  21.784  1.00207.75           N  
ATOM   1287  CA  ARG A 168      14.591 -23.768  20.943  1.00217.19           C  
ATOM   1288  C   ARG A 168      13.838 -22.537  21.421  1.00198.44           C  
ATOM   1289  O   ARG A 168      13.706 -22.308  22.627  1.00196.26           O  
ATOM   1290  CB  ARG A 168      13.665 -24.991  20.956  1.00202.15           C  
ATOM   1291  CG  ARG A 168      14.271 -26.234  20.323  1.00235.20           C  
ATOM   1292  CD  ARG A 168      13.220 -27.296  20.026  1.00231.89           C  
ATOM   1293  NE  ARG A 168      12.356 -26.925  18.907  1.00203.62           N  
ATOM   1294  CZ  ARG A 168      12.320 -27.573  17.747  1.00207.20           C  
ATOM   1295  NH1 ARG A 168      13.105 -28.623  17.549  1.00212.22           N1+
ATOM   1296  NH2 ARG A 168      11.502 -27.173  16.782  1.00204.44           N1+
ATOM   1297  N   VAL A 169      13.356 -21.746  20.481  1.00190.31           N  
ATOM   1298  CA  VAL A 169      12.546 -20.575  20.793  1.00185.52           C  
ATOM   1299  C   VAL A 169      11.075 -20.965  20.771  1.00180.79           C  
ATOM   1300  O   VAL A 169      10.622 -21.700  19.885  1.00181.25           O  
ATOM   1301  CB  VAL A 169      12.845 -19.437  19.802  1.00186.64           C  
ATOM   1302  CG1 VAL A 169      11.817 -18.330  19.926  1.00181.79           C  
ATOM   1303  CG2 VAL A 169      14.247 -18.906  20.029  1.00192.55           C  
ATOM   1304  N   LEU A 170      10.320 -20.469  21.748  1.00176.57           N  
ATOM   1305  CA  LEU A 170       8.877 -20.661  21.803  1.00172.05           C  
ATOM   1306  C   LEU A 170       8.189 -19.318  21.590  1.00168.87           C  
ATOM   1307  O   LEU A 170       8.347 -18.397  22.401  1.00167.78           O  
ATOM   1308  CB  LEU A 170       8.465 -21.280  23.135  1.00170.08           C  
ATOM   1309  CG  LEU A 170       6.965 -21.367  23.370  1.00165.48           C  
ATOM   1310  CD1 LEU A 170       6.310 -22.186  22.274  1.00165.59           C  
ATOM   1311  CD2 LEU A 170       6.709 -21.984  24.722  1.00174.23           C  
ATOM   1312  N   LEU A 171       7.415 -19.217  20.515  1.00167.68           N  
ATOM   1313  CA  LEU A 171       6.745 -17.984  20.134  1.00165.24           C  
ATOM   1314  C   LEU A 171       5.233 -18.183  20.130  1.00161.25           C  
ATOM   1315  O   LEU A 171       4.730 -19.208  19.658  1.00163.28           O  
ATOM   1316  CB  LEU A 171       7.230 -17.509  18.756  1.00168.03           C  
ATOM   1317  CG  LEU A 171       6.605 -16.269  18.115  1.00166.38           C  
ATOM   1318  CD1 LEU A 171       7.650 -15.477  17.367  1.00170.03           C  
ATOM   1319  CD2 LEU A 171       5.490 -16.667  17.163  1.00164.89           C  
ATOM   1320  N   GLY A 172       4.517 -17.194  20.657  1.00158.20           N  
ATOM   1321  CA  GLY A 172       3.065 -17.201  20.690  1.00154.65           C  
ATOM   1322  C   GLY A 172       2.507 -16.185  19.706  1.00154.00           C  
ATOM   1323  O   GLY A 172       3.002 -15.059  19.617  1.00154.85           O  
ATOM   1324  N   GLY A 173       1.490 -16.614  18.952  1.00152.85           N  
ATOM   1325  CA  GLY A 173       0.812 -15.768  17.993  1.00152.32           C  
ATOM   1326  C   GLY A 173      -0.699 -15.847  18.120  1.00149.25           C  
ATOM   1327  O   GLY A 173      -1.348 -16.725  17.543  1.00160.57           O  
ATOM   1328  N   PRO A 174      -1.286 -14.917  18.882  1.00147.03           N  
ATOM   1329  CA  PRO A 174      -2.714 -15.033  19.233  1.00144.30           C  
ATOM   1330  C   PRO A 174      -3.682 -14.814  18.077  1.00144.18           C  
ATOM   1331  O   PRO A 174      -4.857 -15.185  18.201  1.00142.48           O  
ATOM   1332  CB  PRO A 174      -2.895 -13.955  20.312  1.00142.79           C  
ATOM   1333  CG  PRO A 174      -1.497 -13.622  20.776  1.00144.56           C  
ATOM   1334  CD  PRO A 174      -0.636 -13.797  19.578  1.00147.28           C  
ATOM   1335  N   GLY A 175      -3.245 -14.219  16.972  1.00146.19           N  
ATOM   1336  CA  GLY A 175      -4.148 -13.849  15.895  1.00146.37           C  
ATOM   1337  C   GLY A 175      -4.207 -14.794  14.707  1.00166.61           C  
ATOM   1338  O   GLY A 175      -4.980 -14.564  13.772  1.00167.96           O  
ATOM   1339  N   SER A 176      -3.346 -15.811  14.692  1.00178.62           N  
ATOM   1340  CA  SER A 176      -3.286 -16.745  13.571  1.00169.99           C  
ATOM   1341  C   SER A 176      -4.620 -17.460  13.348  1.00176.13           C  
ATOM   1342  O   SER A 176      -5.339 -17.784  14.298  1.00171.80           O  
ATOM   1343  CB  SER A 176      -2.175 -17.770  13.806  1.00154.08           C  
ATOM   1344  OG  SER A 176      -0.893 -17.184  13.663  1.00156.31           O  
ATOM   1345  N   PHE A 177      -4.936 -17.716  12.075  1.00174.20           N  
ATOM   1346  CA  PHE A 177      -6.095 -18.517  11.666  1.00170.76           C  
ATOM   1347  C   PHE A 177      -7.396 -17.940  12.227  1.00164.24           C  
ATOM   1348  O   PHE A 177      -8.150 -18.614  12.930  1.00162.00           O  
ATOM   1349  CB  PHE A 177      -5.941 -19.985  12.089  1.00178.37           C  
ATOM   1350  CG  PHE A 177      -4.600 -20.586  11.767  1.00191.34           C  
ATOM   1351  CD1 PHE A 177      -3.994 -20.358  10.545  1.00205.72           C  
ATOM   1352  CD2 PHE A 177      -3.956 -21.402  12.687  1.00194.55           C  
ATOM   1353  CE1 PHE A 177      -2.762 -20.918  10.248  1.00210.76           C  
ATOM   1354  CE2 PHE A 177      -2.726 -21.966  12.396  1.00201.89           C  
ATOM   1355  CZ  PHE A 177      -2.128 -21.723  11.174  1.00201.75           C  
ATOM   1356  N   TYR A 178      -7.658 -16.680  11.879  1.00160.06           N  
ATOM   1357  CA  TYR A 178      -8.818 -15.949  12.388  1.00161.77           C  
ATOM   1358  C   TYR A 178      -8.860 -15.993  13.917  1.00153.50           C  
ATOM   1359  O   TYR A 178      -9.877 -16.320  14.531  1.00145.57           O  
ATOM   1360  CB  TYR A 178     -10.118 -16.475  11.775  1.00162.45           C  
ATOM   1361  CG  TYR A 178     -10.819 -15.469  10.886  1.00166.19           C  
ATOM   1362  CD1 TYR A 178     -11.450 -14.359  11.429  1.00178.31           C  
ATOM   1363  CD2 TYR A 178     -10.853 -15.630   9.507  1.00167.97           C  
ATOM   1364  CE1 TYR A 178     -12.087 -13.435  10.624  1.00195.69           C  
ATOM   1365  CE2 TYR A 178     -11.491 -14.710   8.694  1.00175.47           C  
ATOM   1366  CZ  TYR A 178     -12.106 -13.615   9.256  1.00190.29           C  
ATOM   1367  OH  TYR A 178     -12.742 -12.701   8.444  1.00195.33           O  
ATOM   1368  N   TRP A 179      -7.708 -15.696  14.525  1.00145.05           N  
ATOM   1369  CA  TRP A 179      -7.539 -15.588  15.981  1.00142.46           C  
ATOM   1370  C   TRP A 179      -7.796 -16.907  16.700  1.00141.55           C  
ATOM   1371  O   TRP A 179      -8.119 -16.922  17.891  1.00139.68           O  
ATOM   1372  CB  TRP A 179      -8.410 -14.485  16.584  1.00140.71           C  
ATOM   1373  CG  TRP A 179      -7.985 -13.107  16.199  1.00141.67           C  
ATOM   1374  CD1 TRP A 179      -7.073 -12.319  16.837  1.00141.80           C  
ATOM   1375  CD2 TRP A 179      -8.471 -12.346  15.093  1.00148.46           C  
ATOM   1376  CE2 TRP A 179      -7.805 -11.107  15.115  1.00147.67           C  
ATOM   1377  CE3 TRP A 179      -9.406 -12.593  14.083  1.00160.32           C  
ATOM   1378  NE1 TRP A 179      -6.953 -11.116  16.188  1.00143.13           N  
ATOM   1379  CZ2 TRP A 179      -8.043 -10.120  14.165  1.00151.02           C  
ATOM   1380  CZ3 TRP A 179      -9.639 -11.615  13.144  1.00145.33           C  
ATOM   1381  CH2 TRP A 179      -8.962 -10.393  13.190  1.00146.17           C  
ATOM   1382  N   GLN A 180      -7.629 -18.030  16.001  1.00153.83           N  
ATOM   1383  CA  GLN A 180      -7.498 -19.296  16.709  1.00153.94           C  
ATOM   1384  C   GLN A 180      -6.224 -19.331  17.540  1.00155.41           C  
ATOM   1385  O   GLN A 180      -6.179 -20.002  18.578  1.00172.49           O  
ATOM   1386  CB  GLN A 180      -7.512 -20.470  15.728  1.00165.68           C  
ATOM   1387  CG  GLN A 180      -8.854 -20.739  15.080  1.00164.63           C  
ATOM   1388  CD  GLN A 180      -8.847 -21.980  14.203  1.00180.00           C  
ATOM   1389  NE2 GLN A 180      -9.831 -22.080  13.314  1.00174.96           N  
ATOM   1390  OE1 GLN A 180      -7.969 -22.837  14.322  1.00200.03           O  
ATOM   1391  N   GLY A 181      -5.195 -18.611  17.107  1.00146.38           N  
ATOM   1392  CA  GLY A 181      -3.894 -18.628  17.737  1.00153.22           C  
ATOM   1393  C   GLY A 181      -2.999 -19.738  17.209  1.00166.15           C  
ATOM   1394  O   GLY A 181      -3.446 -20.709  16.598  1.00165.41           O  
ATOM   1395  N   GLN A 182      -1.703 -19.587  17.472  1.00158.92           N  
ATOM   1396  CA  GLN A 182      -0.723 -20.546  16.989  1.00153.71           C  
ATOM   1397  C   GLN A 182       0.533 -20.439  17.837  1.00154.92           C  
ATOM   1398  O   GLN A 182       0.907 -19.352  18.282  1.00154.16           O  
ATOM   1399  CB  GLN A 182      -0.382 -20.310  15.513  1.00161.00           C  
ATOM   1400  CG  GLN A 182       0.464 -21.405  14.879  1.00171.43           C  
ATOM   1401  CD  GLN A 182       0.777 -21.131  13.420  1.00174.68           C  
ATOM   1402  NE2 GLN A 182       0.719 -19.990  12.965  1.00180.53           N  
ATOM   1403  OE1 GLN A 182       1.081 -22.185  12.672  1.00179.21           O  
ATOM   1404  N   LEU A 183       1.174 -21.582  18.055  1.00157.13           N  
ATOM   1405  CA  LEU A 183       2.485 -21.658  18.681  1.00159.50           C  
ATOM   1406  C   LEU A 183       3.501 -22.109  17.640  1.00163.82           C  
ATOM   1407  O   LEU A 183       3.275 -23.103  16.943  1.00165.58           O  
ATOM   1408  CB  LEU A 183       2.462 -22.619  19.872  1.00181.46           C  
ATOM   1409  CG  LEU A 183       1.473 -22.298  20.999  1.00154.86           C  
ATOM   1410  CD1 LEU A 183       1.640 -23.276  22.147  1.00168.95           C  
ATOM   1411  CD2 LEU A 183       1.666 -20.877  21.493  1.00153.29           C  
ATOM   1412  N   ILE A 184       4.610 -21.380  17.533  1.00173.65           N  
ATOM   1413  CA  ILE A 184       5.682 -21.703  16.598  1.00179.96           C  
ATOM   1414  C   ILE A 184       6.976 -21.890  17.382  1.00173.46           C  
ATOM   1415  O   ILE A 184       7.313 -21.071  18.245  1.00172.20           O  
ATOM   1416  CB  ILE A 184       5.835 -20.616  15.517  1.00189.10           C  
ATOM   1417  CG1 ILE A 184       4.546 -20.499  14.693  1.00181.18           C  
ATOM   1418  CG2 ILE A 184       7.024 -20.921  14.613  1.00200.29           C  
ATOM   1419  CD1 ILE A 184       4.640 -19.548  13.511  1.00176.49           C  
ATOM   1420  N   SER A 185       7.694 -22.971  17.084  1.00183.89           N  
ATOM   1421  CA  SER A 185       8.966 -23.275  17.725  1.00187.32           C  
ATOM   1422  C   SER A 185      10.003 -23.571  16.653  1.00209.00           C  
ATOM   1423  O   SER A 185       9.785 -24.438  15.801  1.00214.61           O  
ATOM   1424  CB  SER A 185       8.826 -24.458  18.684  1.00192.93           C  
ATOM   1425  OG  SER A 185      10.023 -24.671  19.411  1.00209.43           O  
ATOM   1426  N   ASP A 186      11.123 -22.846  16.686  1.00214.15           N  
ATOM   1427  CA  ASP A 186      12.222 -23.074  15.757  1.00216.93           C  
ATOM   1428  C   ASP A 186      13.542 -23.214  16.508  1.00212.56           C  
ATOM   1429  O   ASP A 186      13.770 -22.563  17.532  1.00215.96           O  
ATOM   1430  CB  ASP A 186      12.323 -21.945  14.727  1.00205.72           C  
ATOM   1431  CG  ASP A 186      11.270 -22.056  13.649  1.00208.67           C  
ATOM   1432  OD1 ASP A 186      11.373 -22.985  12.824  1.00223.79           O  
ATOM   1433  OD2 ASP A 186      10.334 -21.230  13.633  1.00197.51           O1-
ATOM   1434  N   GLN A 187      14.416 -24.065  15.973  1.00211.45           N  
ATOM   1435  CA  GLN A 187      15.759 -24.231  16.517  1.00216.22           C  
ATOM   1436  C   GLN A 187      16.621 -23.004  16.228  1.00218.32           C  
ATOM   1437  O   GLN A 187      16.644 -22.505  15.098  1.00220.36           O  
ATOM   1438  CB  GLN A 187      16.396 -25.485  15.932  1.00224.80           C  
ATOM   1439  CG  GLN A 187      15.683 -26.759  16.335  1.00225.39           C  
ATOM   1440  CD  GLN A 187      16.196 -27.968  15.589  1.00246.51           C  
ATOM   1441  NE2 GLN A 187      15.777 -29.153  16.021  1.00233.09           N  
ATOM   1442  OE1 GLN A 187      16.968 -27.841  14.638  1.00261.57           O  
ATOM   1443  N   VAL A 188      17.317 -22.507  17.260  1.00212.16           N  
ATOM   1444  CA  VAL A 188      18.121 -21.290  17.118  1.00217.42           C  
ATOM   1445  C   VAL A 188      19.206 -21.462  16.063  1.00227.72           C  
ATOM   1446  O   VAL A 188      19.651 -20.481  15.456  1.00233.16           O  
ATOM   1447  CB  VAL A 188      18.717 -20.868  18.479  1.00217.85           C  
ATOM   1448  CG1 VAL A 188      17.603 -20.679  19.512  1.00207.36           C  
ATOM   1449  CG2 VAL A 188      19.769 -21.862  18.954  1.00219.42           C  
ATOM   1450  N   ALA A 189      19.655 -22.698  15.829  1.00231.48           N  
ATOM   1451  CA  ALA A 189      20.647 -22.920  14.786  1.00238.52           C  
ATOM   1452  C   ALA A 189      20.052 -22.667  13.411  1.00238.10           C  
ATOM   1453  O   ALA A 189      20.764 -22.233  12.499  1.00244.59           O  
ATOM   1454  CB  ALA A 189      21.210 -24.339  14.873  1.00243.60           C  
ATOM   1455  N   GLU A 190      18.758 -22.943  13.248  1.00235.00           N  
ATOM   1456  CA  GLU A 190      18.069 -22.703  11.986  1.00239.88           C  
ATOM   1457  C   GLU A 190      17.634 -21.247  11.803  1.00232.82           C  
ATOM   1458  O   GLU A 190      17.563 -20.772  10.665  1.00244.56           O  
ATOM   1459  CB  GLU A 190      16.865 -23.640  11.888  1.00239.18           C  
ATOM   1460  CG  GLU A 190      16.273 -23.789  10.501  1.00244.07           C  
ATOM   1461  CD  GLU A 190      15.075 -24.720  10.501  1.00239.53           C  
ATOM   1462  OE1 GLU A 190      14.669 -25.187   9.415  1.00245.85           O  
ATOM   1463  OE2 GLU A 190      14.550 -25.001  11.598  1.00224.29           O1-
ATOM   1464  N   ILE A 191      17.342 -20.528  12.891  1.00226.28           N  
ATOM   1465  CA  ILE A 191      16.864 -19.149  12.781  1.00222.71           C  
ATOM   1466  C   ILE A 191      17.939 -18.257  12.170  1.00233.37           C  
ATOM   1467  O   ILE A 191      17.669 -17.458  11.265  1.00239.55           O  
ATOM   1468  CB  ILE A 191      16.420 -18.630  14.161  1.00217.49           C  
ATOM   1469  CG1 ILE A 191      15.240 -19.451  14.688  1.00217.48           C  
ATOM   1470  CG2 ILE A 191      16.086 -17.146  14.092  1.00214.79           C  
ATOM   1471  CD1 ILE A 191      14.776 -19.037  16.067  1.00218.33           C  
ATOM   1472  N   VAL A 192      19.171 -18.369  12.670  1.00241.22           N  
ATOM   1473  CA  VAL A 192      20.253 -17.519  12.186  1.00246.86           C  
ATOM   1474  C   VAL A 192      20.782 -18.017  10.843  1.00245.48           C  
ATOM   1475  O   VAL A 192      21.121 -17.219   9.961  1.00247.93           O  
ATOM   1476  CB  VAL A 192      21.365 -17.432  13.252  1.00246.96           C  
ATOM   1477  CG1 VAL A 192      21.787 -18.821  13.724  1.00242.77           C  
ATOM   1478  CG2 VAL A 192      22.560 -16.648  12.725  1.00257.03           C  
ATOM   1479  N   SER A 193      20.841 -19.337  10.654  1.00236.99           N  
ATOM   1480  CA  SER A 193      21.428 -19.878   9.433  1.00243.53           C  
ATOM   1481  C   SER A 193      20.543 -19.601   8.225  1.00241.98           C  
ATOM   1482  O   SER A 193      21.044 -19.272   7.144  1.00246.83           O  
ATOM   1483  CB  SER A 193      21.667 -21.379   9.590  1.00246.59           C  
ATOM   1484  OG  SER A 193      20.448 -22.103   9.558  1.00241.94           O  
ATOM   1485  N   LYS A 194      19.230 -19.706   8.392  1.00235.54           N  
ATOM   1486  CA  LYS A 194      18.299 -19.511   7.293  1.00233.96           C  
ATOM   1487  C   LYS A 194      17.867 -18.063   7.147  1.00230.61           C  
ATOM   1488  O   LYS A 194      17.009 -17.767   6.310  1.00228.82           O  
ATOM   1489  CB  LYS A 194      17.067 -20.396   7.495  1.00229.21           C  
ATOM   1490  CG  LYS A 194      17.338 -21.883   7.391  1.00232.96           C  
ATOM   1491  CD  LYS A 194      17.983 -22.242   6.073  1.00240.12           C  
ATOM   1492  CE  LYS A 194      18.222 -23.737   5.990  1.00245.55           C  
ATOM   1493  NZ  LYS A 194      19.010 -24.234   7.151  1.00245.44           N1+
ATOM   1494  N   TYR A 195      18.429 -17.160   7.943  1.00230.00           N  
ATOM   1495  CA  TYR A 195      18.079 -15.750   7.849  1.00227.35           C  
ATOM   1496  C   TYR A 195      18.624 -15.155   6.557  1.00251.94           C  
ATOM   1497  O   TYR A 195      19.781 -15.386   6.194  1.00252.79           O  
ATOM   1498  CB  TYR A 195      18.625 -14.988   9.053  1.00226.12           C  
ATOM   1499  CG  TYR A 195      18.487 -13.489   8.930  1.00224.82           C  
ATOM   1500  CD1 TYR A 195      17.239 -12.881   8.932  1.00219.15           C  
ATOM   1501  CD2 TYR A 195      19.609 -12.682   8.793  1.00243.89           C  
ATOM   1502  CE1 TYR A 195      17.114 -11.504   8.810  1.00218.39           C  
ATOM   1503  CE2 TYR A 195      19.494 -11.307   8.673  1.00243.29           C  
ATOM   1504  CZ  TYR A 195      18.244 -10.725   8.683  1.00228.67           C  
ATOM   1505  OH  TYR A 195      18.127  -9.358   8.564  1.00222.86           O  
ATOM   1506  N   ASP A 196      17.786 -14.379   5.866  1.00262.13           N  
ATOM   1507  CA  ASP A 196      18.164 -13.701   4.630  1.00263.95           C  
ATOM   1508  C   ASP A 196      17.450 -12.359   4.526  1.00259.01           C  
ATOM   1509  O   ASP A 196      16.220 -12.322   4.391  1.00251.73           O  
ATOM   1510  CB  ASP A 196      17.838 -14.563   3.407  1.00255.12           C  
ATOM   1511  CG  ASP A 196      18.933 -15.560   3.080  1.00261.50           C  
ATOM   1512  OD1 ASP A 196      20.106 -15.296   3.418  1.00258.55           O  
ATOM   1513  OD2 ASP A 196      18.619 -16.610   2.480  1.00266.48           O1-
ATOM   1514  N   PRO A 197      18.182 -11.239   4.568  1.00256.16           N  
ATOM   1515  CA  PRO A 197      17.521  -9.922   4.549  1.00256.42           C  
ATOM   1516  C   PRO A 197      16.759  -9.631   3.266  1.00264.04           C  
ATOM   1517  O   PRO A 197      16.000  -8.653   3.228  1.00257.45           O  
ATOM   1518  CB  PRO A 197      18.688  -8.941   4.740  1.00255.53           C  
ATOM   1519  CG  PRO A 197      19.883  -9.682   4.240  1.00255.67           C  
ATOM   1520  CD  PRO A 197      19.649 -11.118   4.627  1.00254.68           C  
ATOM   1521  N   ASN A 198      16.929 -10.441   2.223  1.00274.55           N  
ATOM   1522  CA  ASN A 198      16.217 -10.270   0.965  1.00276.62           C  
ATOM   1523  C   ASN A 198      15.047 -11.232   0.824  1.00279.84           C  
ATOM   1524  O   ASN A 198      14.350 -11.197  -0.196  1.00282.76           O  
ATOM   1525  CB  ASN A 198      17.181 -10.449  -0.214  1.00279.83           C  
ATOM   1526  CG  ASN A 198      17.913 -11.779  -0.172  1.00282.73           C  
ATOM   1527  ND2 ASN A 198      18.202 -12.334  -1.344  1.00292.10           N  
ATOM   1528  OD1 ASN A 198      18.223 -12.294   0.902  1.00276.53           O  
ATOM   1529  N   VAL A 199      14.815 -12.083   1.820  1.00276.13           N  
ATOM   1530  CA  VAL A 199      13.704 -13.027   1.829  1.00265.51           C  
ATOM   1531  C   VAL A 199      12.752 -12.613   2.942  1.00246.39           C  
ATOM   1532  O   VAL A 199      13.142 -12.541   4.115  1.00234.20           O  
ATOM   1533  CB  VAL A 199      14.187 -14.473   2.018  1.00266.63           C  
ATOM   1534  CG1 VAL A 199      13.006 -15.434   1.980  1.00266.55           C  
ATOM   1535  CG2 VAL A 199      15.204 -14.833   0.946  1.00271.18           C  
ATOM   1536  N   TYR A 200      11.505 -12.333   2.573  1.00241.55           N  
ATOM   1537  CA  TYR A 200      10.530 -11.840   3.531  1.00247.26           C  
ATOM   1538  C   TYR A 200       9.689 -12.950   4.139  1.00239.12           C  
ATOM   1539  O   TYR A 200       9.074 -12.741   5.190  1.00240.88           O  
ATOM   1540  CB  TYR A 200       9.602 -10.814   2.867  1.00257.37           C  
ATOM   1541  CG  TYR A 200      10.318  -9.764   2.044  1.00264.33           C  
ATOM   1542  CD1 TYR A 200      11.487  -9.167   2.502  1.00260.88           C  
ATOM   1543  CD2 TYR A 200       9.820  -9.366   0.810  1.00270.66           C  
ATOM   1544  CE1 TYR A 200      12.140  -8.208   1.751  1.00265.64           C  
ATOM   1545  CE2 TYR A 200      10.465  -8.407   0.052  1.00278.40           C  
ATOM   1546  CZ  TYR A 200      11.623  -7.832   0.527  1.00278.49           C  
ATOM   1547  OH  TYR A 200      12.266  -6.877  -0.227  1.00289.08           O  
ATOM   1548  N   SER A 201       9.660 -14.126   3.516  1.00237.23           N  
ATOM   1549  CA  SER A 201       8.907 -15.272   4.020  1.00236.81           C  
ATOM   1550  C   SER A 201       9.840 -16.476   4.005  1.00241.09           C  
ATOM   1551  O   SER A 201       9.934 -17.186   3.001  1.00238.79           O  
ATOM   1552  CB  SER A 201       7.665 -15.510   3.179  1.00242.96           C  
ATOM   1553  OG  SER A 201       6.776 -14.411   3.271  1.00251.45           O  
ATOM   1554  N   ILE A 202      10.531 -16.701   5.115  1.00248.10           N  
ATOM   1555  CA  ILE A 202      11.480 -17.801   5.221  1.00250.83           C  
ATOM   1556  C   ILE A 202      10.757 -19.010   5.795  1.00241.01           C  
ATOM   1557  O   ILE A 202      10.117 -18.924   6.851  1.00232.81           O  
ATOM   1558  CB  ILE A 202      12.684 -17.412   6.094  1.00246.65           C  
ATOM   1559  CG1 ILE A 202      13.355 -16.144   5.558  1.00247.12           C  
ATOM   1560  CG2 ILE A 202      13.686 -18.552   6.153  1.00245.67           C  
ATOM   1561  CD1 ILE A 202      14.534 -15.680   6.391  1.00248.69           C  
ATOM   1562  N   LYS A 203      10.850 -20.135   5.096  1.00241.36           N  
ATOM   1563  CA  LYS A 203      10.260 -21.389   5.539  1.00237.78           C  
ATOM   1564  C   LYS A 203      11.321 -22.210   6.258  1.00229.82           C  
ATOM   1565  O   LYS A 203      12.403 -22.450   5.710  1.00225.19           O  
ATOM   1566  CB  LYS A 203       9.686 -22.170   4.355  1.00248.04           C  
ATOM   1567  CG  LYS A 203       8.731 -23.276   4.761  1.00242.51           C  
ATOM   1568  CD  LYS A 203       7.699 -22.749   5.743  1.00221.82           C  
ATOM   1569  CE  LYS A 203       6.808 -23.861   6.259  1.00219.25           C  
ATOM   1570  NZ  LYS A 203       5.848 -23.364   7.282  1.00211.36           N1+
ATOM   1571  N   TYR A 204      11.008 -22.638   7.477  1.00234.07           N  
ATOM   1572  CA  TYR A 204      11.911 -23.431   8.303  1.00239.84           C  
ATOM   1573  C   TYR A 204      11.434 -24.879   8.354  1.00252.39           C  
ATOM   1574  O   TYR A 204      10.245 -25.136   8.573  1.00258.86           O  
ATOM   1575  CB  TYR A 204      12.010 -22.838   9.710  1.00232.86           C  
ATOM   1576  CG  TYR A 204      12.342 -21.356   9.732  1.00217.14           C  
ATOM   1577  CD1 TYR A 204      13.657 -20.928   9.623  1.00215.31           C  
ATOM   1578  CD2 TYR A 204      11.346 -20.389   9.854  1.00208.13           C  
ATOM   1579  CE1 TYR A 204      13.979 -19.587   9.642  1.00214.75           C  
ATOM   1580  CE2 TYR A 204      11.661 -19.036   9.873  1.00207.31           C  
ATOM   1581  CZ  TYR A 204      12.983 -18.644   9.766  1.00209.89           C  
ATOM   1582  OH  TYR A 204      13.323 -17.311   9.781  1.00209.62           O  
ATOM   1583  N   ASN A 205      12.363 -25.820   8.136  1.00258.87           N  
ATOM   1584  CA  ASN A 205      11.991 -27.231   8.037  1.00251.55           C  
ATOM   1585  C   ASN A 205      11.666 -27.832   9.402  1.00236.59           C  
ATOM   1586  O   ASN A 205      10.718 -28.615   9.529  1.00231.82           O  
ATOM   1587  CB  ASN A 205      13.105 -28.026   7.355  1.00258.93           C  
ATOM   1588  CG  ASN A 205      13.425 -27.505   5.969  1.00255.63           C  
ATOM   1589  ND2 ASN A 205      12.482 -27.658   5.041  1.00258.56           N  
ATOM   1590  OD1 ASN A 205      14.504 -26.965   5.735  1.00247.15           O  
ATOM   1591  N   ASN A 206      12.431 -27.483  10.436  1.00215.51           N  
ATOM   1592  CA  ASN A 206      12.209 -28.010  11.774  1.00212.63           C  
ATOM   1593  C   ASN A 206      11.206 -27.184  12.564  1.00210.83           C  
ATOM   1594  O   ASN A 206      11.238 -27.199  13.800  1.00212.91           O  
ATOM   1595  CB  ASN A 206      13.534 -28.098  12.527  1.00216.28           C  
ATOM   1596  CG  ASN A 206      14.536 -28.981  11.821  1.00224.02           C  
ATOM   1597  ND2 ASN A 206      15.804 -28.588  11.857  1.00228.34           N  
ATOM   1598  OD1 ASN A 206      14.172 -29.996  11.228  1.00228.52           O  
ATOM   1599  N   GLN A 207      10.323 -26.469  11.870  1.00225.83           N  
ATOM   1600  CA  GLN A 207       9.310 -25.645  12.516  1.00210.17           C  
ATOM   1601  C   GLN A 207       8.209 -26.526  13.091  1.00198.24           C  
ATOM   1602  O   GLN A 207       7.699 -27.424  12.416  1.00209.06           O  
ATOM   1603  CB  GLN A 207       8.728 -24.651  11.505  1.00202.23           C  
ATOM   1604  CG  GLN A 207       7.777 -23.594  12.063  1.00196.48           C  
ATOM   1605  CD  GLN A 207       7.356 -22.580  11.005  1.00201.51           C  
ATOM   1606  NE2 GLN A 207       6.240 -21.900  11.241  1.00196.57           N  
ATOM   1607  OE1 GLN A 207       8.030 -22.414   9.988  1.00206.55           O  
ATOM   1608  N   LEU A 208       7.844 -26.264  14.340  1.00188.29           N  
ATOM   1609  CA  LEU A 208       6.721 -26.916  14.992  1.00188.76           C  
ATOM   1610  C   LEU A 208       5.610 -25.888  15.158  1.00194.76           C  
ATOM   1611  O   LEU A 208       5.836 -24.821  15.739  1.00208.31           O  
ATOM   1612  CB  LEU A 208       7.151 -27.486  16.346  1.00195.02           C  
ATOM   1613  CG  LEU A 208       8.200 -28.600  16.290  1.00190.43           C  
ATOM   1614  CD1 LEU A 208       8.533 -29.085  17.688  1.00190.14           C  
ATOM   1615  CD2 LEU A 208       7.729 -29.751  15.417  1.00193.06           C  
ATOM   1616  N   ALA A 209       4.413 -26.207  14.664  1.00191.92           N  
ATOM   1617  CA  ALA A 209       3.332 -25.229  14.688  1.00187.17           C  
ATOM   1618  C   ALA A 209       1.980 -25.905  14.866  1.00176.41           C  
ATOM   1619  O   ALA A 209       1.745 -26.997  14.338  1.00181.43           O  
ATOM   1620  CB  ALA A 209       3.332 -24.393  13.404  1.00184.95           C  
ATOM   1621  N   THR A 210       1.099 -25.247  15.625  1.00168.80           N  
ATOM   1622  CA  THR A 210      -0.287 -25.685  15.784  1.00168.41           C  
ATOM   1623  C   THR A 210      -1.075 -25.298  14.539  1.00187.56           C  
ATOM   1624  O   THR A 210      -1.343 -24.116  14.302  1.00193.22           O  
ATOM   1625  CB  THR A 210      -0.913 -25.076  17.035  1.00167.47           C  
ATOM   1626  CG2 THR A 210      -0.274 -25.656  18.286  1.00179.23           C  
ATOM   1627  OG1 THR A 210      -0.720 -23.658  17.026  1.00161.62           O  
ATOM   1628  N   ARG A 211      -1.432 -26.294  13.737  1.00194.10           N  
ATOM   1629  CA  ARG A 211      -2.128 -26.068  12.483  1.00198.80           C  
ATOM   1630  C   ARG A 211      -3.593 -25.677  12.733  1.00207.20           C  
ATOM   1631  O   ARG A 211      -4.134 -25.824  13.832  1.00208.54           O  
ATOM   1632  CB  ARG A 211      -1.990 -27.312  11.604  1.00207.36           C  
ATOM   1633  CG  ARG A 211      -0.522 -27.556  11.218  1.00226.31           C  
ATOM   1634  CD  ARG A 211      -0.283 -28.842  10.435  1.00232.80           C  
ATOM   1635  NE  ARG A 211       1.117 -28.964  10.028  1.00212.74           N  
ATOM   1636  CZ  ARG A 211       2.075 -29.522  10.763  1.00198.52           C  
ATOM   1637  NH1 ARG A 211       1.806 -30.024  11.960  1.00193.05           N1+
ATOM   1638  NH2 ARG A 211       3.312 -29.573  10.296  1.00201.54           N1+
ATOM   1639  N   THR A 212      -4.235 -25.166  11.683  1.00208.69           N  
ATOM   1640  CA  THR A 212      -5.600 -24.654  11.778  1.00205.93           C  
ATOM   1641  C   THR A 212      -6.619 -25.758  12.067  1.00204.56           C  
ATOM   1642  O   THR A 212      -6.488 -26.892  11.596  1.00217.32           O  
ATOM   1643  CB  THR A 212      -5.967 -23.920  10.485  1.00212.91           C  
ATOM   1644  CG2 THR A 212      -5.665 -24.783   9.265  1.00222.88           C  
ATOM   1645  OG1 THR A 212      -7.358 -23.573  10.491  1.00210.66           O  
ATOM   1646  N   ALA A 213      -7.627 -25.424  12.873  1.00195.93           N  
ATOM   1647  CA  ALA A 213      -8.695 -26.337  13.270  1.00203.62           C  
ATOM   1648  C   ALA A 213     -10.055 -25.821  12.781  1.00202.42           C  
ATOM   1649  O   ALA A 213     -10.143 -24.923  11.937  1.00207.62           O  
ATOM   1650  CB  ALA A 213      -8.678 -26.540  14.786  1.00203.42           C  
ATOM   1651  N   GLN A 214     -11.124 -26.423  13.306  1.00189.69           N  
ATOM   1652  CA  GLN A 214     -12.480 -26.068  12.911  1.00190.47           C  
ATOM   1653  C   GLN A 214     -12.830 -24.641  13.318  1.00190.02           C  
ATOM   1654  O   GLN A 214     -12.211 -24.038  14.198  1.00195.58           O  
ATOM   1655  CB  GLN A 214     -13.502 -27.030  13.511  1.00187.22           C  
ATOM   1656  CG  GLN A 214     -13.357 -28.464  13.055  1.00193.29           C  
ATOM   1657  CD  GLN A 214     -12.372 -29.237  13.887  1.00191.52           C  
ATOM   1658  NE2 GLN A 214     -12.564 -30.547  13.958  1.00199.95           N  
ATOM   1659  OE1 GLN A 214     -11.450 -28.668  14.469  1.00190.85           O  
ATOM   1660  N   ALA A 215     -13.855 -24.105  12.648  1.00189.24           N  
ATOM   1661  CA  ALA A 215     -14.269 -22.717  12.835  1.00186.12           C  
ATOM   1662  C   ALA A 215     -14.783 -22.423  14.241  1.00185.04           C  
ATOM   1663  O   ALA A 215     -14.820 -21.252  14.634  1.00183.53           O  
ATOM   1664  CB  ALA A 215     -15.340 -22.357  11.803  1.00184.40           C  
ATOM   1665  N   ILE A 216     -15.195 -23.440  15.003  1.00186.75           N  
ATOM   1666  CA  ILE A 216     -15.697 -23.188  16.352  1.00174.69           C  
ATOM   1667  C   ILE A 216     -14.601 -22.663  17.265  1.00170.36           C  
ATOM   1668  O   ILE A 216     -14.896 -22.006  18.273  1.00159.63           O  
ATOM   1669  CB  ILE A 216     -16.330 -24.459  16.955  1.00172.38           C  
ATOM   1670  CG1 ILE A 216     -17.089 -24.129  18.247  1.00174.03           C  
ATOM   1671  CG2 ILE A 216     -15.268 -25.513  17.205  1.00178.84           C  
ATOM   1672  CD1 ILE A 216     -17.648 -25.343  18.964  1.00180.82           C  
ATOM   1673  N   PHE A 217     -13.340 -22.927  16.938  1.00185.94           N  
ATOM   1674  CA  PHE A 217     -12.213 -22.518  17.763  1.00186.37           C  
ATOM   1675  C   PHE A 217     -11.674 -21.136  17.413  1.00181.44           C  
ATOM   1676  O   PHE A 217     -10.696 -20.703  18.030  1.00176.82           O  
ATOM   1677  CB  PHE A 217     -11.090 -23.552  17.658  1.00172.52           C  
ATOM   1678  CG  PHE A 217     -11.473 -24.910  18.169  1.00174.01           C  
ATOM   1679  CD1 PHE A 217     -11.540 -25.159  19.530  1.00195.31           C  
ATOM   1680  CD2 PHE A 217     -11.772 -25.935  17.288  1.00178.45           C  
ATOM   1681  CE1 PHE A 217     -11.894 -26.410  20.004  1.00204.02           C  
ATOM   1682  CE2 PHE A 217     -12.128 -27.187  17.753  1.00188.53           C  
ATOM   1683  CZ  PHE A 217     -12.189 -27.425  19.113  1.00202.41           C  
ATOM   1684  N   ASP A 218     -12.274 -20.436  16.449  1.00194.41           N  
ATOM   1685  CA  ASP A 218     -11.875 -19.061  16.184  1.00185.17           C  
ATOM   1686  C   ASP A 218     -12.083 -18.202  17.427  1.00173.07           C  
ATOM   1687  O   ASP A 218     -12.883 -18.521  18.313  1.00183.08           O  
ATOM   1688  CB  ASP A 218     -12.668 -18.460  15.017  1.00177.17           C  
ATOM   1689  CG  ASP A 218     -12.392 -19.145  13.687  1.00174.05           C  
ATOM   1690  OD1 ASP A 218     -11.506 -20.022  13.628  1.00181.93           O  
ATOM   1691  OD2 ASP A 218     -13.062 -18.788  12.691  1.00165.69           O1-
ATOM   1692  N   ASP A 219     -11.324 -17.107  17.493  1.00142.09           N  
ATOM   1693  CA  ASP A 219     -11.425 -16.136  18.582  1.00138.23           C  
ATOM   1694  C   ASP A 219     -11.115 -16.799  19.927  1.00135.26           C  
ATOM   1695  O   ASP A 219     -11.864 -16.689  20.898  1.00133.99           O  
ATOM   1696  CB  ASP A 219     -12.804 -15.467  18.575  1.00156.46           C  
ATOM   1697  CG  ASP A 219     -12.907 -14.318  19.551  1.00188.18           C  
ATOM   1698  OD1 ASP A 219     -11.959 -13.506  19.617  1.00151.29           O  
ATOM   1699  OD2 ASP A 219     -13.944 -14.223  20.243  1.00220.18           O1-
ATOM   1700  N   SER A 220      -9.983 -17.494  19.974  1.00136.04           N  
ATOM   1701  CA  SER A 220      -9.541 -18.198  21.172  1.00158.89           C  
ATOM   1702  C   SER A 220      -8.286 -17.610  21.791  1.00165.56           C  
ATOM   1703  O   SER A 220      -8.067 -17.787  22.993  1.00159.33           O  
ATOM   1704  CB  SER A 220      -9.293 -19.683  20.866  1.00168.95           C  
ATOM   1705  OG  SER A 220     -10.511 -20.377  20.650  1.00176.46           O  
ATOM   1706  N   TYR A 221      -7.445 -16.951  20.995  1.00150.66           N  
ATOM   1707  CA  TYR A 221      -6.242 -16.289  21.497  1.00137.57           C  
ATOM   1708  C   TYR A 221      -5.248 -17.296  22.087  1.00138.50           C  
ATOM   1709  O   TYR A 221      -4.699 -17.085  23.171  1.00138.28           O  
ATOM   1710  CB  TYR A 221      -6.593 -15.199  22.522  1.00136.24           C  
ATOM   1711  CG  TYR A 221      -7.329 -13.977  21.980  1.00135.98           C  
ATOM   1712  CD1 TYR A 221      -7.715 -13.892  20.646  1.00136.77           C  
ATOM   1713  CD2 TYR A 221      -7.630 -12.902  22.812  1.00135.34           C  
ATOM   1714  CE1 TYR A 221      -8.384 -12.769  20.159  1.00168.50           C  
ATOM   1715  CE2 TYR A 221      -8.297 -11.778  22.333  1.00135.52           C  
ATOM   1716  CZ  TYR A 221      -8.672 -11.718  21.007  1.00136.27           C  
ATOM   1717  OH  TYR A 221      -9.330 -10.609  20.528  1.00136.78           O  
ATOM   1718  N   LEU A 222      -5.056 -18.428  21.400  1.00139.83           N  
ATOM   1719  CA  LEU A 222      -3.972 -19.344  21.750  1.00163.42           C  
ATOM   1720  C   LEU A 222      -2.619 -18.684  21.504  1.00161.38           C  
ATOM   1721  O   LEU A 222      -2.351 -18.176  20.412  1.00155.18           O  
ATOM   1722  CB  LEU A 222      -4.074 -20.643  20.946  1.00166.25           C  
ATOM   1723  CG  LEU A 222      -2.818 -21.531  20.965  1.00145.80           C  
ATOM   1724  CD1 LEU A 222      -2.519 -22.055  22.369  1.00145.40           C  
ATOM   1725  CD2 LEU A 222      -2.917 -22.680  19.965  1.00147.93           C  
ATOM   1726  N   GLY A 223      -1.749 -18.733  22.507  1.00160.56           N  
ATOM   1727  CA  GLY A 223      -0.467 -18.063  22.448  1.00145.97           C  
ATOM   1728  C   GLY A 223      -0.425 -16.737  23.169  1.00144.89           C  
ATOM   1729  O   GLY A 223       0.567 -16.010  23.038  1.00146.65           O  
ATOM   1730  N   TYR A 224      -1.479 -16.400  23.917  1.00166.21           N  
ATOM   1731  CA  TYR A 224      -1.532 -15.131  24.635  1.00170.57           C  
ATOM   1732  C   TYR A 224      -0.412 -15.034  25.661  1.00143.01           C  
ATOM   1733  O   TYR A 224       0.168 -13.962  25.858  1.00143.95           O  
ATOM   1734  CB  TYR A 224      -2.902 -14.975  25.302  1.00139.13           C  
ATOM   1735  CG  TYR A 224      -3.233 -13.572  25.770  1.00138.53           C  
ATOM   1736  CD1 TYR A 224      -3.831 -12.659  24.908  1.00138.30           C  
ATOM   1737  CD2 TYR A 224      -2.972 -13.165  27.072  1.00138.55           C  
ATOM   1738  CE1 TYR A 224      -4.144 -11.376  25.320  1.00138.17           C  
ATOM   1739  CE2 TYR A 224      -3.283 -11.881  27.492  1.00138.43           C  
ATOM   1740  CZ  TYR A 224      -3.871 -10.992  26.611  1.00138.27           C  
ATOM   1741  OH  TYR A 224      -4.191  -9.715  27.014  1.00138.56           O  
ATOM   1742  N   SER A 225      -0.091 -16.147  26.315  1.00143.47           N  
ATOM   1743  CA  SER A 225       1.031 -16.231  27.235  1.00145.29           C  
ATOM   1744  C   SER A 225       1.668 -17.599  27.070  1.00147.09           C  
ATOM   1745  O   SER A 225       1.024 -18.549  26.620  1.00146.41           O  
ATOM   1746  CB  SER A 225       0.609 -16.020  28.693  1.00144.05           C  
ATOM   1747  OG  SER A 225      -0.276 -17.043  29.114  1.00142.90           O  
ATOM   1748  N   VAL A 226       2.949 -17.692  27.427  1.00149.78           N  
ATOM   1749  CA  VAL A 226       3.696 -18.929  27.261  1.00152.25           C  
ATOM   1750  C   VAL A 226       4.613 -19.157  28.456  1.00154.20           C  
ATOM   1751  O   VAL A 226       4.945 -18.239  29.208  1.00156.02           O  
ATOM   1752  CB  VAL A 226       4.508 -18.930  25.946  1.00154.87           C  
ATOM   1753  CG1 VAL A 226       3.576 -18.996  24.739  1.00153.38           C  
ATOM   1754  CG2 VAL A 226       5.384 -17.695  25.871  1.00167.89           C  
ATOM   1755  N   ALA A 227       5.006 -20.418  28.625  1.00156.07           N  
ATOM   1756  CA  ALA A 227       5.959 -20.842  29.639  1.00158.66           C  
ATOM   1757  C   ALA A 227       6.479 -22.205  29.216  1.00161.50           C  
ATOM   1758  O   ALA A 227       5.854 -22.899  28.412  1.00160.82           O  
ATOM   1759  CB  ALA A 227       5.330 -20.898  31.033  1.00156.85           C  
ATOM   1760  N   VAL A 228       7.626 -22.591  29.760  1.00165.05           N  
ATOM   1761  CA  VAL A 228       8.251 -23.838  29.346  1.00168.54           C  
ATOM   1762  C   VAL A 228       8.564 -24.698  30.562  1.00170.33           C  
ATOM   1763  O   VAL A 228       8.779 -24.195  31.670  1.00170.15           O  
ATOM   1764  CB  VAL A 228       9.518 -23.574  28.506  1.00172.48           C  
ATOM   1765  CG1 VAL A 228       9.161 -22.810  27.238  1.00170.98           C  
ATOM   1766  CG2 VAL A 228      10.541 -22.800  29.316  1.00186.29           C  
ATOM   1767  N   GLY A 229       8.595 -26.012  30.336  1.00173.92           N  
ATOM   1768  CA  GLY A 229       8.871 -27.000  31.364  1.00176.15           C  
ATOM   1769  C   GLY A 229       8.586 -28.413  30.887  1.00177.84           C  
ATOM   1770  O   GLY A 229       7.777 -28.612  29.975  1.00175.96           O  
ATOM   1771  N   ASP A 230       9.246 -29.405  31.488  1.00199.61           N  
ATOM   1772  CA  ASP A 230       9.059 -30.803  31.117  1.00204.24           C  
ATOM   1773  C   ASP A 230       7.874 -31.370  31.890  1.00212.32           C  
ATOM   1774  O   ASP A 230       7.748 -31.141  33.097  1.00219.70           O  
ATOM   1775  CB  ASP A 230      10.318 -31.626  31.405  1.00194.03           C  
ATOM   1776  CG  ASP A 230      10.281 -33.012  30.758  1.00197.39           C  
ATOM   1777  OD1 ASP A 230       9.472 -33.222  29.821  1.00201.24           O  
ATOM   1778  OD2 ASP A 230      11.050 -33.896  31.200  1.00202.18           O1-
ATOM   1779  N   PHE A 231       7.002 -32.101  31.195  1.00205.52           N  
ATOM   1780  CA  PHE A 231       5.785 -32.596  31.830  1.00184.93           C  
ATOM   1781  C   PHE A 231       5.514 -34.060  31.521  1.00189.42           C  
ATOM   1782  O   PHE A 231       4.992 -34.790  32.369  1.00199.05           O  
ATOM   1783  CB  PHE A 231       4.593 -31.743  31.411  1.00179.77           C  
ATOM   1784  CG  PHE A 231       4.618 -30.362  31.986  1.00176.86           C  
ATOM   1785  CD1 PHE A 231       4.204 -30.133  33.286  1.00175.25           C  
ATOM   1786  CD2 PHE A 231       5.084 -29.295  31.239  1.00176.80           C  
ATOM   1787  CE1 PHE A 231       4.235 -28.863  33.822  1.00173.01           C  
ATOM   1788  CE2 PHE A 231       5.122 -28.020  31.774  1.00182.26           C  
ATOM   1789  CZ  PHE A 231       4.695 -27.804  33.066  1.00173.67           C  
ATOM   1790  N   ASN A 232       5.873 -34.505  30.323  1.00186.77           N  
ATOM   1791  CA  ASN A 232       5.722 -35.900  29.945  1.00193.58           C  
ATOM   1792  C   ASN A 232       6.908 -36.759  30.368  1.00190.96           C  
ATOM   1793  O   ASN A 232       7.015 -37.908  29.926  1.00194.89           O  
ATOM   1794  CB  ASN A 232       5.520 -36.001  28.440  1.00185.63           C  
ATOM   1795  CG  ASN A 232       6.572 -35.245  27.674  1.00187.21           C  
ATOM   1796  ND2 ASN A 232       6.707 -35.550  26.393  1.00189.45           N  
ATOM   1797  OD1 ASN A 232       7.261 -34.394  28.229  1.00186.70           O  
ATOM   1798  N   GLY A 233       7.789 -36.230  31.215  1.00191.91           N  
ATOM   1799  CA  GLY A 233       8.872 -37.001  31.787  1.00197.48           C  
ATOM   1800  C   GLY A 233       9.822 -37.576  30.759  1.00215.94           C  
ATOM   1801  O   GLY A 233      10.126 -38.773  30.801  1.00237.24           O  
ATOM   1802  N   ASP A 234      10.296 -36.750  29.829  1.00202.50           N  
ATOM   1803  CA  ASP A 234      11.231 -37.217  28.810  1.00207.89           C  
ATOM   1804  C   ASP A 234      12.532 -36.431  28.774  1.00210.97           C  
ATOM   1805  O   ASP A 234      13.592 -37.016  28.528  1.00234.03           O  
ATOM   1806  CB  ASP A 234      10.569 -37.185  27.422  1.00206.38           C  
ATOM   1807  CG  ASP A 234      10.444 -35.785  26.864  1.00202.23           C  
ATOM   1808  OD1 ASP A 234      10.269 -34.845  27.662  1.00198.33           O  
ATOM   1809  OD2 ASP A 234      10.517 -35.622  25.628  1.00203.13           O1-
ATOM   1810  N   GLY A 235      12.490 -35.124  29.013  1.00206.37           N  
ATOM   1811  CA  GLY A 235      13.706 -34.338  29.054  1.00208.90           C  
ATOM   1812  C   GLY A 235      13.655 -33.163  28.106  1.00206.18           C  
ATOM   1813  O   GLY A 235      14.506 -32.270  28.156  1.00207.26           O  
ATOM   1814  N   ILE A 236      12.663 -33.163  27.224  1.00202.97           N  
ATOM   1815  CA  ILE A 236      12.476 -32.086  26.260  1.00200.32           C  
ATOM   1816  C   ILE A 236      11.486 -31.085  26.837  1.00193.78           C  
ATOM   1817  O   ILE A 236      10.366 -31.453  27.208  1.00190.38           O  
ATOM   1818  CB  ILE A 236      11.989 -32.626  24.909  1.00201.08           C  
ATOM   1819  CG1 ILE A 236      12.977 -33.656  24.360  1.00208.15           C  
ATOM   1820  CG2 ILE A 236      11.792 -31.484  23.927  1.00198.53           C  
ATOM   1821  CD1 ILE A 236      14.369 -33.105  24.145  1.00212.45           C  
ATOM   1822  N   ASP A 237      11.901 -29.822  26.920  1.00192.41           N  
ATOM   1823  CA  ASP A 237      11.017 -28.774  27.412  1.00186.71           C  
ATOM   1824  C   ASP A 237       9.757 -28.703  26.557  1.00182.82           C  
ATOM   1825  O   ASP A 237       9.833 -28.600  25.329  1.00183.84           O  
ATOM   1826  CB  ASP A 237      11.745 -27.429  27.405  1.00186.70           C  
ATOM   1827  CG  ASP A 237      12.596 -27.224  28.638  1.00188.72           C  
ATOM   1828  OD1 ASP A 237      12.826 -28.212  29.364  1.00191.08           O  
ATOM   1829  OD2 ASP A 237      13.042 -26.081  28.873  1.00188.25           O1-
ATOM   1830  N   ASP A 238       8.597 -28.766  27.213  1.00182.01           N  
ATOM   1831  CA  ASP A 238       7.301 -28.755  26.548  1.00175.44           C  
ATOM   1832  C   ASP A 238       6.667 -27.364  26.612  1.00170.93           C  
ATOM   1833  O   ASP A 238       7.027 -26.530  27.447  1.00170.05           O  
ATOM   1834  CB  ASP A 238       6.365 -29.792  27.180  1.00174.29           C  
ATOM   1835  CG  ASP A 238       6.944 -31.200  27.150  1.00179.05           C  
ATOM   1836  OD1 ASP A 238       7.470 -31.607  26.092  1.00182.39           O  
ATOM   1837  OD2 ASP A 238       6.858 -31.909  28.178  1.00184.84           O1-
ATOM   1838  N   PHE A 239       5.682 -27.136  25.736  1.00174.93           N  
ATOM   1839  CA  PHE A 239       5.109 -25.811  25.504  1.00171.35           C  
ATOM   1840  C   PHE A 239       3.783 -25.655  26.249  1.00181.99           C  
ATOM   1841  O   PHE A 239       2.823 -26.390  25.985  1.00166.04           O  
ATOM   1842  CB  PHE A 239       4.908 -25.564  24.005  1.00184.69           C  
ATOM   1843  CG  PHE A 239       6.152 -25.782  23.172  1.00198.80           C  
ATOM   1844  CD1 PHE A 239       7.404 -25.415  23.648  1.00208.70           C  
ATOM   1845  CD2 PHE A 239       6.065 -26.358  21.911  1.00200.65           C  
ATOM   1846  CE1 PHE A 239       8.545 -25.622  22.879  1.00221.72           C  
ATOM   1847  CE2 PHE A 239       7.202 -26.565  21.140  1.00202.02           C  
ATOM   1848  CZ  PHE A 239       8.442 -26.199  21.626  1.00210.28           C  
ATOM   1849  N   VAL A 240       3.735 -24.693  27.173  1.00165.04           N  
ATOM   1850  CA  VAL A 240       2.528 -24.345  27.917  1.00154.36           C  
ATOM   1851  C   VAL A 240       2.057 -22.964  27.485  1.00151.84           C  
ATOM   1852  O   VAL A 240       2.856 -22.023  27.410  1.00152.72           O  
ATOM   1853  CB  VAL A 240       2.786 -24.375  29.434  1.00154.47           C  
ATOM   1854  CG1 VAL A 240       1.494 -24.127  30.191  1.00189.70           C  
ATOM   1855  CG2 VAL A 240       3.411 -25.696  29.836  1.00160.26           C  
ATOM   1856  N   SER A 241       0.752 -22.828  27.244  1.00163.48           N  
ATOM   1857  CA  SER A 241       0.214 -21.563  26.765  1.00146.88           C  
ATOM   1858  C   SER A 241      -1.218 -21.368  27.239  1.00143.79           C  
ATOM   1859  O   SER A 241      -2.019 -22.309  27.234  1.00143.23           O  
ATOM   1860  CB  SER A 241       0.263 -21.481  25.238  1.00147.75           C  
ATOM   1861  OG  SER A 241      -0.122 -20.193  24.798  1.00146.20           O  
ATOM   1862  N   GLY A 242      -1.526 -20.137  27.649  1.00142.17           N  
ATOM   1863  CA  GLY A 242      -2.888 -19.784  28.023  1.00139.62           C  
ATOM   1864  C   GLY A 242      -3.756 -19.486  26.806  1.00138.57           C  
ATOM   1865  O   GLY A 242      -3.330 -18.851  25.840  1.00139.28           O  
ATOM   1866  N   VAL A 243      -4.993 -19.962  26.866  1.00137.14           N  
ATOM   1867  CA  VAL A 243      -5.973 -19.730  25.809  1.00155.17           C  
ATOM   1868  C   VAL A 243      -7.179 -19.066  26.463  1.00159.46           C  
ATOM   1869  O   VAL A 243      -8.201 -19.728  26.707  1.00148.38           O  
ATOM   1870  CB  VAL A 243      -6.346 -21.034  25.091  1.00143.36           C  
ATOM   1871  CG1 VAL A 243      -6.953 -20.738  23.727  1.00137.06           C  
ATOM   1872  CG2 VAL A 243      -5.120 -21.915  24.953  1.00139.37           C  
ATOM   1873  N   PRO A 244      -7.089 -17.768  26.776  1.00145.47           N  
ATOM   1874  CA  PRO A 244      -8.026 -17.166  27.739  1.00132.64           C  
ATOM   1875  C   PRO A 244      -9.455 -17.056  27.242  1.00131.69           C  
ATOM   1876  O   PRO A 244     -10.367 -16.972  28.072  1.00137.35           O  
ATOM   1877  CB  PRO A 244      -7.420 -15.778  27.993  1.00132.99           C  
ATOM   1878  CG  PRO A 244      -6.631 -15.486  26.766  1.00134.01           C  
ATOM   1879  CD  PRO A 244      -6.087 -16.802  26.295  1.00134.84           C  
ATOM   1880  N   ARG A 245      -9.694 -17.051  25.934  1.00131.95           N  
ATOM   1881  CA  ARG A 245     -11.053 -16.938  25.428  1.00131.41           C  
ATOM   1882  C   ARG A 245     -11.638 -18.282  25.015  1.00131.61           C  
ATOM   1883  O   ARG A 245     -12.794 -18.335  24.585  1.00163.26           O  
ATOM   1884  CB  ARG A 245     -11.110 -15.952  24.253  1.00131.87           C  
ATOM   1885  CG  ARG A 245     -10.977 -14.487  24.671  1.00131.84           C  
ATOM   1886  CD  ARG A 245     -11.346 -13.522  23.540  1.00132.48           C  
ATOM   1887  NE  ARG A 245     -12.752 -13.623  23.142  1.00142.37           N  
ATOM   1888  CZ  ARG A 245     -13.742 -12.898  23.664  1.00132.15           C  
ATOM   1889  NH1 ARG A 245     -13.481 -12.000  24.598  1.00132.17           N1+
ATOM   1890  NH2 ARG A 245     -14.991 -13.061  23.243  1.00132.35           N1+
ATOM   1891  N   ALA A 246     -10.874 -19.365  25.138  1.00132.29           N  
ATOM   1892  CA  ALA A 246     -11.371 -20.693  24.824  1.00132.89           C  
ATOM   1893  C   ALA A 246     -12.491 -21.099  25.785  1.00132.19           C  
ATOM   1894  O   ALA A 246     -12.744 -20.458  26.809  1.00131.36           O  
ATOM   1895  CB  ALA A 246     -10.236 -21.714  24.877  1.00134.19           C  
ATOM   1896  N   ALA A 247     -13.174 -22.186  25.422  1.00149.07           N  
ATOM   1897  CA  ALA A 247     -14.266 -22.753  26.219  1.00152.62           C  
ATOM   1898  C   ALA A 247     -15.355 -21.724  26.507  1.00133.83           C  
ATOM   1899  O   ALA A 247     -15.869 -21.634  27.624  1.00131.49           O  
ATOM   1900  CB  ALA A 247     -13.738 -23.351  27.525  1.00160.75           C  
ATOM   1901  N   ARG A 248     -15.721 -20.952  25.485  1.00131.81           N  
ATOM   1902  CA  ARG A 248     -16.802 -19.978  25.596  1.00131.48           C  
ATOM   1903  C   ARG A 248     -16.530 -18.984  26.726  1.00137.80           C  
ATOM   1904  O   ARG A 248     -17.358 -18.781  27.615  1.00165.93           O  
ATOM   1905  CB  ARG A 248     -18.144 -20.686  25.791  1.00132.77           C  
ATOM   1906  CG  ARG A 248     -19.331 -19.934  25.239  1.00165.05           C  
ATOM   1907  CD  ARG A 248     -19.147 -19.652  23.756  1.00178.13           C  
ATOM   1908  NE  ARG A 248     -20.319 -19.008  23.167  1.00169.06           N  
ATOM   1909  CZ  ARG A 248     -21.266 -19.647  22.488  1.00158.43           C  
ATOM   1910  NH1 ARG A 248     -21.179 -20.957  22.303  1.00168.03           N1+
ATOM   1911  NH2 ARG A 248     -22.297 -18.976  21.990  1.00136.37           N1+
ATOM   1912  N   THR A 249     -15.339 -18.375  26.689  1.00138.93           N  
ATOM   1913  CA  THR A 249     -14.837 -17.373  27.636  1.00133.73           C  
ATOM   1914  C   THR A 249     -14.570 -17.934  29.025  1.00129.98           C  
ATOM   1915  O   THR A 249     -14.344 -17.157  29.962  1.00129.97           O  
ATOM   1916  CB  THR A 249     -15.775 -16.165  27.762  1.00152.39           C  
ATOM   1917  CG2 THR A 249     -16.093 -15.578  26.390  1.00130.59           C  
ATOM   1918  OG1 THR A 249     -16.991 -16.558  28.414  1.00157.50           O  
ATOM   1919  N   LEU A 250     -14.574 -19.257  29.187  1.00130.23           N  
ATOM   1920  CA  LEU A 250     -14.161 -19.865  30.447  1.00130.47           C  
ATOM   1921  C   LEU A 250     -12.661 -19.762  30.659  1.00130.68           C  
ATOM   1922  O   LEU A 250     -12.195 -19.731  31.803  1.00130.98           O  
ATOM   1923  CB  LEU A 250     -14.581 -21.331  30.475  1.00131.07           C  
ATOM   1924  CG  LEU A 250     -15.183 -21.850  31.776  1.00150.22           C  
ATOM   1925  CD1 LEU A 250     -16.161 -20.842  32.359  1.00131.34           C  
ATOM   1926  CD2 LEU A 250     -15.869 -23.186  31.541  1.00164.03           C  
ATOM   1927  N   GLY A 251     -11.900 -19.726  29.574  1.00130.85           N  
ATOM   1928  CA  GLY A 251     -10.453 -19.692  29.606  1.00171.80           C  
ATOM   1929  C   GLY A 251      -9.879 -21.086  29.736  1.00148.11           C  
ATOM   1930  O   GLY A 251     -10.351 -21.885  30.550  1.00164.61           O  
ATOM   1931  N   MET A 252      -8.831 -21.380  28.973  1.00133.50           N  
ATOM   1932  CA  MET A 252      -8.202 -22.685  29.022  1.00134.99           C  
ATOM   1933  C   MET A 252      -6.700 -22.506  28.933  1.00136.35           C  
ATOM   1934  O   MET A 252      -6.195 -21.423  28.637  1.00136.13           O  
ATOM   1935  CB  MET A 252      -8.688 -23.607  27.896  1.00135.66           C  
ATOM   1936  CG  MET A 252     -10.140 -24.025  28.002  1.00134.91           C  
ATOM   1937  SD  MET A 252     -10.633 -25.231  26.753  1.00136.31           S  
ATOM   1938  CE  MET A 252      -9.775 -26.692  27.346  1.00149.78           C  
ATOM   1939  N   VAL A 253      -5.986 -23.588  29.212  1.00138.10           N  
ATOM   1940  CA  VAL A 253      -4.544 -23.643  29.028  1.00145.06           C  
ATOM   1941  C   VAL A 253      -4.225 -24.945  28.305  1.00165.41           C  
ATOM   1942  O   VAL A 253      -4.584 -26.027  28.782  1.00195.18           O  
ATOM   1943  CB  VAL A 253      -3.791 -23.545  30.366  1.00168.11           C  
ATOM   1944  CG1 VAL A 253      -2.322 -23.948  30.200  1.00143.57           C  
ATOM   1945  CG2 VAL A 253      -3.919 -22.135  30.939  1.00141.02           C  
ATOM   1946  N   TYR A 254      -3.585 -24.841  27.146  1.00155.32           N  
ATOM   1947  CA  TYR A 254      -3.207 -26.006  26.363  1.00151.22           C  
ATOM   1948  C   TYR A 254      -1.753 -26.351  26.638  1.00149.14           C  
ATOM   1949  O   TYR A 254      -0.909 -25.461  26.767  1.00179.35           O  
ATOM   1950  CB  TYR A 254      -3.398 -25.754  24.869  1.00150.26           C  
ATOM   1951  CG  TYR A 254      -4.823 -25.491  24.452  1.00144.35           C  
ATOM   1952  CD1 TYR A 254      -5.891 -25.821  25.279  1.00142.76           C  
ATOM   1953  CD2 TYR A 254      -5.098 -24.898  23.230  1.00157.02           C  
ATOM   1954  CE1 TYR A 254      -7.197 -25.569  24.892  1.00187.66           C  
ATOM   1955  CE2 TYR A 254      -6.397 -24.638  22.836  1.00174.72           C  
ATOM   1956  CZ  TYR A 254      -7.444 -24.976  23.667  1.00185.08           C  
ATOM   1957  OH  TYR A 254      -8.736 -24.713  23.262  1.00170.53           O  
ATOM   1958  N   ILE A 255      -1.461 -27.641  26.733  1.00158.24           N  
ATOM   1959  CA  ILE A 255      -0.090 -28.118  26.832  1.00161.70           C  
ATOM   1960  C   ILE A 255       0.211 -28.956  25.602  1.00164.64           C  
ATOM   1961  O   ILE A 255      -0.534 -29.889  25.283  1.00165.09           O  
ATOM   1962  CB  ILE A 255       0.148 -28.914  28.125  1.00162.92           C  
ATOM   1963  CG1 ILE A 255       0.008 -27.994  29.340  1.00164.66           C  
ATOM   1964  CG2 ILE A 255       1.516 -29.561  28.096  1.00167.14           C  
ATOM   1965  CD1 ILE A 255       0.494 -28.604  30.637  1.00162.27           C  
ATOM   1966  N   TYR A 256       1.283 -28.605  24.899  1.00171.31           N  
ATOM   1967  CA  TYR A 256       1.714 -29.334  23.718  1.00174.74           C  
ATOM   1968  C   TYR A 256       3.101 -29.930  23.929  1.00179.15           C  
ATOM   1969  O   TYR A 256       3.942 -29.357  24.626  1.00190.11           O  
ATOM   1970  CB  TYR A 256       1.714 -28.435  22.481  1.00183.72           C  
ATOM   1971  CG  TYR A 256       0.340 -27.952  22.075  1.00185.96           C  
ATOM   1972  CD1 TYR A 256      -0.450 -28.696  21.206  1.00185.81           C  
ATOM   1973  CD2 TYR A 256      -0.163 -26.746  22.545  1.00177.26           C  
ATOM   1974  CE1 TYR A 256      -1.705 -28.258  20.826  1.00184.25           C  
ATOM   1975  CE2 TYR A 256      -1.415 -26.297  22.167  1.00164.27           C  
ATOM   1976  CZ  TYR A 256      -2.183 -27.057  21.311  1.00178.31           C  
ATOM   1977  OH  TYR A 256      -3.430 -26.610  20.939  1.00166.12           O  
ATOM   1978  N   ASP A 257       3.327 -31.096  23.325  1.00186.80           N  
ATOM   1979  CA  ASP A 257       4.646 -31.718  23.344  1.00213.56           C  
ATOM   1980  C   ASP A 257       5.658 -30.875  22.574  1.00210.34           C  
ATOM   1981  O   ASP A 257       5.367 -30.360  21.490  1.00209.72           O  
ATOM   1982  CB  ASP A 257       4.574 -33.124  22.749  1.00217.64           C  
ATOM   1983  CG  ASP A 257       5.904 -33.847  22.796  1.00218.96           C  
ATOM   1984  OD1 ASP A 257       6.667 -33.642  23.766  1.00226.93           O  
ATOM   1985  OD2 ASP A 257       6.188 -34.616  21.855  1.00219.70           O1-
ATOM   1986  N   GLY A 258       6.855 -30.738  23.142  1.00204.92           N  
ATOM   1987  CA  GLY A 258       7.890 -29.910  22.550  1.00198.89           C  
ATOM   1988  C   GLY A 258       8.732 -30.594  21.493  1.00204.45           C  
ATOM   1989  O   GLY A 258       9.826 -30.122  21.166  1.00207.51           O  
ATOM   1990  N   LYS A 259       8.238 -31.698  20.945  1.00198.43           N  
ATOM   1991  CA  LYS A 259       8.952 -32.436  19.910  1.00204.13           C  
ATOM   1992  C   LYS A 259       8.175 -32.539  18.608  1.00218.17           C  
ATOM   1993  O   LYS A 259       8.765 -32.384  17.535  1.00226.73           O  
ATOM   1994  CB  LYS A 259       9.308 -33.850  20.407  1.00210.74           C  
ATOM   1995  CG  LYS A 259      10.284 -34.604  19.506  1.00215.32           C  
ATOM   1996  CD  LYS A 259      10.509 -36.035  19.977  1.00219.63           C  
ATOM   1997  CE  LYS A 259       9.268 -36.884  19.777  1.00225.24           C  
ATOM   1998  NZ  LYS A 259       9.500 -38.305  20.153  1.00235.00           N1+
ATOM   1999  N   ASN A 260       6.862 -32.788  18.663  1.00191.97           N  
ATOM   2000  CA  ASN A 260       6.071 -32.924  17.446  1.00192.90           C  
ATOM   2001  C   ASN A 260       4.767 -32.141  17.492  1.00185.96           C  
ATOM   2002  O   ASN A 260       3.902 -32.353  16.633  1.00185.55           O  
ATOM   2003  CB  ASN A 260       5.773 -34.399  17.143  1.00221.56           C  
ATOM   2004  CG  ASN A 260       5.117 -35.129  18.305  1.00226.27           C  
ATOM   2005  ND2 ASN A 260       4.475 -34.521  19.163  1.00316.68           N  
ATOM   2006  OD1 ASN A 260       5.280 -36.450  18.331  1.00188.62           O  
ATOM   2007  N   MET A 261       4.597 -31.256  18.473  1.00181.72           N  
ATOM   2008  CA  MET A 261       3.433 -30.378  18.569  1.00176.37           C  
ATOM   2009  C   MET A 261       2.141 -31.202  18.653  1.00174.76           C  
ATOM   2010  O   MET A 261       1.331 -31.257  17.722  1.00183.32           O  
ATOM   2011  CB  MET A 261       3.399 -29.397  17.390  1.00178.12           C  
ATOM   2012  CG  MET A 261       2.605 -28.143  17.673  1.00170.98           C  
ATOM   2013  SD  MET A 261       3.264 -27.276  19.114  1.00168.86           S  
ATOM   2014  CE  MET A 261       4.505 -26.224  18.376  1.00171.36           C  
ATOM   2015  N   SER A 262       1.981 -31.857  19.805  1.00180.34           N  
ATOM   2016  CA  SER A 262       0.788 -32.631  20.122  1.00186.34           C  
ATOM   2017  C   SER A 262       0.274 -32.233  21.498  1.00174.92           C  
ATOM   2018  O   SER A 262       1.057 -32.006  22.423  1.00175.10           O  
ATOM   2019  CB  SER A 262       1.075 -34.138  20.094  1.00209.01           C  
ATOM   2020  OG  SER A 262      -0.091 -34.888  20.387  1.00221.93           O  
ATOM   2021  N   SER A 263      -1.050 -32.212  21.645  1.00178.87           N  
ATOM   2022  CA  SER A 263      -1.657 -31.800  22.904  1.00174.10           C  
ATOM   2023  C   SER A 263      -1.435 -32.857  23.979  1.00190.09           C  
ATOM   2024  O   SER A 263      -1.649 -34.051  23.748  1.00213.39           O  
ATOM   2025  CB  SER A 263      -3.151 -31.548  22.719  1.00174.19           C  
ATOM   2026  OG  SER A 263      -3.721 -31.005  23.898  1.00178.50           O  
ATOM   2027  N   LEU A 264      -0.989 -32.418  25.156  1.00181.82           N  
ATOM   2028  CA  LEU A 264      -0.700 -33.321  26.263  1.00177.69           C  
ATOM   2029  C   LEU A 264      -1.738 -33.226  27.374  1.00174.61           C  
ATOM   2030  O   LEU A 264      -2.349 -34.235  27.737  1.00175.61           O  
ATOM   2031  CB  LEU A 264       0.701 -33.040  26.827  1.00190.81           C  
ATOM   2032  CG  LEU A 264       1.915 -33.337  25.946  1.00192.57           C  
ATOM   2033  CD1 LEU A 264       3.196 -33.058  26.714  1.00185.89           C  
ATOM   2034  CD2 LEU A 264       1.889 -34.772  25.451  1.00195.11           C  
ATOM   2035  N   TYR A 265      -1.968 -32.032  27.913  1.00174.19           N  
ATOM   2036  CA  TYR A 265      -2.857 -31.850  29.052  1.00180.25           C  
ATOM   2037  C   TYR A 265      -3.642 -30.557  28.868  1.00161.55           C  
ATOM   2038  O   TYR A 265      -3.242 -29.664  28.115  1.00160.85           O  
ATOM   2039  CB  TYR A 265      -2.080 -31.827  30.380  1.00198.19           C  
ATOM   2040  CG  TYR A 265      -1.372 -33.130  30.745  1.00224.15           C  
ATOM   2041  CD1 TYR A 265      -2.057 -34.171  31.367  1.00218.37           C  
ATOM   2042  CD2 TYR A 265      -0.018 -33.311  30.478  1.00210.46           C  
ATOM   2043  CE1 TYR A 265      -1.412 -35.358  31.706  1.00202.35           C  
ATOM   2044  CE2 TYR A 265       0.631 -34.492  30.814  1.00191.06           C  
ATOM   2045  CZ  TYR A 265      -0.071 -35.509  31.426  1.00178.66           C  
ATOM   2046  OH  TYR A 265       0.567 -36.677  31.760  1.00183.09           O  
ATOM   2047  N   ASN A 266      -4.794 -30.481  29.538  1.00165.01           N  
ATOM   2048  CA  ASN A 266      -5.636 -29.291  29.512  1.00184.16           C  
ATOM   2049  C   ASN A 266      -6.012 -28.808  30.907  1.00182.45           C  
ATOM   2050  O   ASN A 266      -6.249 -29.607  31.820  1.00195.61           O  
ATOM   2051  CB  ASN A 266      -6.919 -29.533  28.722  1.00202.51           C  
ATOM   2052  CG  ASN A 266      -6.724 -29.378  27.235  1.00208.40           C  
ATOM   2053  ND2 ASN A 266      -7.597 -30.001  26.459  1.00264.21           N  
ATOM   2054  OD1 ASN A 266      -5.798 -28.698  26.783  1.00182.27           O  
ATOM   2055  N   PHE A 267      -6.077 -27.488  31.051  1.00148.17           N  
ATOM   2056  CA  PHE A 267      -6.674 -26.832  32.202  1.00146.56           C  
ATOM   2057  C   PHE A 267      -7.798 -25.933  31.714  1.00173.15           C  
ATOM   2058  O   PHE A 267      -7.740 -25.384  30.610  1.00165.52           O  
ATOM   2059  CB  PHE A 267      -5.661 -26.002  32.981  1.00146.81           C  
ATOM   2060  CG  PHE A 267      -4.491 -26.787  33.476  1.00184.79           C  
ATOM   2061  CD1 PHE A 267      -4.529 -27.422  34.707  1.00194.40           C  
ATOM   2062  CD2 PHE A 267      -3.343 -26.891  32.706  1.00191.66           C  
ATOM   2063  CE1 PHE A 267      -3.435 -28.148  35.160  1.00194.62           C  
ATOM   2064  CE2 PHE A 267      -2.251 -27.611  33.148  1.00154.08           C  
ATOM   2065  CZ  PHE A 267      -2.294 -28.241  34.376  1.00177.83           C  
ATOM   2066  N   THR A 268      -8.826 -25.789  32.543  1.00174.32           N  
ATOM   2067  CA  THR A 268      -9.989 -24.984  32.205  1.00141.24           C  
ATOM   2068  C   THR A 268     -10.331 -24.055  33.361  1.00140.39           C  
ATOM   2069  O   THR A 268     -10.338 -24.478  34.523  1.00141.17           O  
ATOM   2070  CB  THR A 268     -11.178 -25.881  31.855  1.00161.05           C  
ATOM   2071  CG2 THR A 268     -12.329 -25.062  31.286  1.00167.16           C  
ATOM   2072  OG1 THR A 268     -10.762 -26.859  30.894  1.00143.77           O  
ATOM   2073  N   GLY A 269     -10.587 -22.786  33.037  1.00134.44           N  
ATOM   2074  CA  GLY A 269     -11.099 -21.858  34.024  1.00141.73           C  
ATOM   2075  C   GLY A 269     -12.466 -22.271  34.526  1.00133.01           C  
ATOM   2076  O   GLY A 269     -13.155 -23.094  33.927  1.00133.11           O  
ATOM   2077  N   GLU A 270     -12.856 -21.695  35.659  1.00133.21           N  
ATOM   2078  CA  GLU A 270     -14.100 -22.077  36.311  1.00155.75           C  
ATOM   2079  C   GLU A 270     -15.108 -20.938  36.409  1.00162.38           C  
ATOM   2080  O   GLU A 270     -16.184 -21.123  37.000  1.00133.98           O  
ATOM   2081  CB  GLU A 270     -13.801 -22.648  37.706  1.00152.12           C  
ATOM   2082  CG  GLU A 270     -12.905 -23.886  37.690  1.00135.94           C  
ATOM   2083  CD  GLU A 270     -13.643 -25.156  37.269  1.00142.52           C  
ATOM   2084  OE1 GLU A 270     -14.836 -25.077  36.903  1.00142.97           O  
ATOM   2085  OE2 GLU A 270     -13.025 -26.240  37.295  1.00146.79           O1-
ATOM   2086  N   GLN A 271     -14.800 -19.778  35.832  1.00170.55           N  
ATOM   2087  CA  GLN A 271     -15.684 -18.623  35.828  1.00148.68           C  
ATOM   2088  C   GLN A 271     -15.621 -17.922  34.479  1.00149.14           C  
ATOM   2089  O   GLN A 271     -14.532 -17.725  33.930  1.00173.44           O  
ATOM   2090  CB  GLN A 271     -15.290 -17.641  36.918  1.00133.28           C  
ATOM   2091  CG  GLN A 271     -16.217 -16.484  37.044  1.00133.84           C  
ATOM   2092  CD  GLN A 271     -15.783 -15.561  38.137  1.00135.02           C  
ATOM   2093  NE2 GLN A 271     -16.113 -15.918  39.368  1.00136.32           N  
ATOM   2094  OE1 GLN A 271     -15.122 -14.555  37.892  1.00135.03           O  
ATOM   2095  N   MET A 272     -16.787 -17.515  33.970  1.00140.57           N  
ATOM   2096  CA  MET A 272     -16.857 -16.839  32.676  1.00131.18           C  
ATOM   2097  C   MET A 272     -16.074 -15.532  32.712  1.00131.21           C  
ATOM   2098  O   MET A 272     -16.170 -14.766  33.675  1.00131.98           O  
ATOM   2099  CB  MET A 272     -18.321 -16.571  32.303  1.00131.76           C  
ATOM   2100  CG  MET A 272     -19.194 -17.819  32.266  1.00152.44           C  
ATOM   2101  SD  MET A 272     -18.873 -18.810  30.795  1.00198.23           S  
ATOM   2102  CE  MET A 272     -20.033 -20.164  30.993  1.00187.45           C  
ATOM   2103  N   ALA A 273     -15.263 -15.303  31.676  1.00130.69           N  
ATOM   2104  CA  ALA A 273     -14.562 -14.033  31.477  1.00130.96           C  
ATOM   2105  C   ALA A 273     -13.686 -13.652  32.669  1.00142.78           C  
ATOM   2106  O   ALA A 273     -13.543 -12.469  32.998  1.00134.26           O  
ATOM   2107  CB  ALA A 273     -15.547 -12.909  31.160  1.00131.63           C  
ATOM   2108  N   ALA A 274     -13.116 -14.653  33.338  1.00158.67           N  
ATOM   2109  CA  ALA A 274     -12.129 -14.450  34.387  1.00132.59           C  
ATOM   2110  C   ALA A 274     -10.725 -14.303  33.831  1.00132.29           C  
ATOM   2111  O   ALA A 274      -9.786 -14.056  34.599  1.00137.45           O  
ATOM   2112  CB  ALA A 274     -12.166 -15.616  35.382  1.00132.43           C  
ATOM   2113  N   TYR A 275     -10.566 -14.462  32.521  1.00131.70           N  
ATOM   2114  CA  TYR A 275      -9.267 -14.409  31.866  1.00132.12           C  
ATOM   2115  C   TYR A 275      -8.328 -15.460  32.450  1.00132.68           C  
ATOM   2116  O   TYR A 275      -7.155 -15.192  32.719  1.00133.71           O  
ATOM   2117  CB  TYR A 275      -8.654 -13.008  31.926  1.00133.01           C  
ATOM   2118  CG  TYR A 275      -8.333 -12.471  30.548  1.00133.12           C  
ATOM   2119  CD1 TYR A 275      -9.326 -11.924  29.739  1.00132.70           C  
ATOM   2120  CD2 TYR A 275      -7.045 -12.535  30.042  1.00133.98           C  
ATOM   2121  CE1 TYR A 275      -9.037 -11.443  28.467  1.00133.07           C  
ATOM   2122  CE2 TYR A 275      -6.747 -12.058  28.776  1.00134.40           C  
ATOM   2123  CZ  TYR A 275      -7.743 -11.515  27.994  1.00133.90           C  
ATOM   2124  OH  TYR A 275      -7.432 -11.047  26.740  1.00134.58           O  
ATOM   2125  N   PHE A 276      -8.872 -16.652  32.705  1.00156.10           N  
ATOM   2126  CA  PHE A 276      -8.069 -17.824  33.029  1.00143.28           C  
ATOM   2127  C   PHE A 276      -7.065 -18.069  31.913  1.00133.66           C  
ATOM   2128  O   PHE A 276      -7.442 -18.494  30.817  1.00133.26           O  
ATOM   2129  CB  PHE A 276      -8.964 -19.049  33.230  1.00132.75           C  
ATOM   2130  CG  PHE A 276      -8.220 -20.290  33.641  1.00141.81           C  
ATOM   2131  CD1 PHE A 276      -7.957 -20.541  34.977  1.00168.96           C  
ATOM   2132  CD2 PHE A 276      -7.793 -21.210  32.695  1.00143.37           C  
ATOM   2133  CE1 PHE A 276      -7.276 -21.682  35.363  1.00180.05           C  
ATOM   2134  CE2 PHE A 276      -7.107 -22.352  33.076  1.00153.67           C  
ATOM   2135  CZ  PHE A 276      -6.853 -22.588  34.412  1.00164.50           C  
ATOM   2136  N   GLY A 277      -5.784 -17.835  32.185  1.00134.95           N  
ATOM   2137  CA  GLY A 277      -4.753 -17.993  31.181  1.00136.01           C  
ATOM   2138  C   GLY A 277      -4.072 -16.716  30.745  1.00136.57           C  
ATOM   2139  O   GLY A 277      -3.294 -16.758  29.788  1.00137.60           O  
ATOM   2140  N   PHE A 278      -4.367 -15.577  31.378  1.00136.22           N  
ATOM   2141  CA  PHE A 278      -3.693 -14.327  31.032  1.00137.14           C  
ATOM   2142  C   PHE A 278      -2.186 -14.431  31.194  1.00139.24           C  
ATOM   2143  O   PHE A 278      -1.429 -13.914  30.365  1.00140.39           O  
ATOM   2144  CB  PHE A 278      -4.212 -13.185  31.896  1.00136.96           C  
ATOM   2145  CG  PHE A 278      -3.518 -11.874  31.649  1.00138.28           C  
ATOM   2146  CD1 PHE A 278      -3.861 -11.095  30.564  1.00138.04           C  
ATOM   2147  CD2 PHE A 278      -2.556 -11.402  32.522  1.00140.06           C  
ATOM   2148  CE1 PHE A 278      -3.243  -9.884  30.333  1.00139.54           C  
ATOM   2149  CE2 PHE A 278      -1.939 -10.189  32.300  1.00141.58           C  
ATOM   2150  CZ  PHE A 278      -2.283  -9.430  31.203  1.00141.32           C  
ATOM   2151  N   SER A 279      -1.731 -15.046  32.284  1.00153.83           N  
ATOM   2152  CA  SER A 279      -0.316 -15.266  32.535  1.00142.47           C  
ATOM   2153  C   SER A 279      -0.116 -16.694  33.011  1.00143.06           C  
ATOM   2154  O   SER A 279      -0.946 -17.233  33.751  1.00141.96           O  
ATOM   2155  CB  SER A 279       0.229 -14.294  33.577  1.00143.83           C  
ATOM   2156  OG  SER A 279      -0.404 -14.505  34.824  1.00143.27           O  
ATOM   2157  N   VAL A 280       0.992 -17.300  32.581  1.00145.15           N  
ATOM   2158  CA  VAL A 280       1.365 -18.648  32.982  1.00146.45           C  
ATOM   2159  C   VAL A 280       2.852 -18.676  33.311  1.00149.68           C  
ATOM   2160  O   VAL A 280       3.629 -17.830  32.865  1.00150.96           O  
ATOM   2161  CB  VAL A 280       1.040 -19.695  31.895  1.00146.16           C  
ATOM   2162  CG1 VAL A 280      -0.462 -19.902  31.793  1.00143.41           C  
ATOM   2163  CG2 VAL A 280       1.622 -19.267  30.559  1.00147.07           C  
ATOM   2164  N   ALA A 281       3.236 -19.664  34.114  1.00151.28           N  
ATOM   2165  CA  ALA A 281       4.625 -19.859  34.497  1.00154.79           C  
ATOM   2166  C   ALA A 281       4.829 -21.326  34.830  1.00156.46           C  
ATOM   2167  O   ALA A 281       3.889 -22.022  35.215  1.00154.89           O  
ATOM   2168  CB  ALA A 281       5.016 -18.981  35.689  1.00155.73           C  
ATOM   2169  N   ALA A 282       6.058 -21.801  34.655  1.00159.98           N  
ATOM   2170  CA  ALA A 282       6.383 -23.197  34.928  1.00162.32           C  
ATOM   2171  C   ALA A 282       7.688 -23.283  35.710  1.00166.34           C  
ATOM   2172  O   ALA A 282       8.754 -22.929  35.194  1.00168.94           O  
ATOM   2173  CB  ALA A 282       6.460 -24.000  33.632  1.00163.16           C  
ATOM   2174  N   THR A 283       7.598 -23.757  36.954  1.00173.91           N  
ATOM   2175  CA  THR A 283       8.765 -23.997  37.795  1.00188.97           C  
ATOM   2176  C   THR A 283       8.398 -25.026  38.859  1.00190.73           C  
ATOM   2177  O   THR A 283       7.270 -25.034  39.359  1.00196.22           O  
ATOM   2178  CB  THR A 283       9.266 -22.702  38.451  1.00180.22           C  
ATOM   2179  CG2 THR A 283       8.138 -22.009  39.195  1.00168.35           C  
ATOM   2180  OG1 THR A 283      10.314 -23.002  39.380  1.00204.37           O  
ATOM   2181  N   ASP A 284       9.353 -25.895  39.191  1.00200.04           N  
ATOM   2182  CA  ASP A 284       9.171 -26.902  40.239  1.00186.99           C  
ATOM   2183  C   ASP A 284       9.153 -26.229  41.608  1.00187.12           C  
ATOM   2184  O   ASP A 284      10.165 -25.675  42.045  1.00221.50           O  
ATOM   2185  CB  ASP A 284      10.283 -27.943  40.162  1.00207.95           C  
ATOM   2186  CG  ASP A 284      10.173 -28.986  41.253  1.00212.63           C  
ATOM   2187  OD1 ASP A 284       9.031 -29.317  41.636  1.00205.53           O  
ATOM   2188  OD2 ASP A 284      11.225 -29.472  41.727  1.00199.19           O1-
ATOM   2189  N   ILE A 285       8.009 -26.278  42.292  1.00175.50           N  
ATOM   2190  CA  ILE A 285       7.838 -25.547  43.543  1.00175.41           C  
ATOM   2191  C   ILE A 285       7.967 -26.434  44.780  1.00178.43           C  
ATOM   2192  O   ILE A 285       8.168 -25.907  45.885  1.00179.81           O  
ATOM   2193  CB  ILE A 285       6.482 -24.812  43.561  1.00170.78           C  
ATOM   2194  CG1 ILE A 285       6.557 -23.553  44.428  1.00170.76           C  
ATOM   2195  CG2 ILE A 285       5.371 -25.740  44.036  1.00169.53           C  
ATOM   2196  CD1 ILE A 285       7.350 -22.433  43.786  1.00171.09           C  
ATOM   2197  N   ASN A 286       7.850 -27.753  44.633  1.00179.77           N  
ATOM   2198  CA  ASN A 286       7.844 -28.668  45.768  1.00182.63           C  
ATOM   2199  C   ASN A 286       9.014 -29.646  45.734  1.00187.73           C  
ATOM   2200  O   ASN A 286       8.951 -30.699  46.375  1.00190.28           O  
ATOM   2201  CB  ASN A 286       6.522 -29.431  45.816  1.00180.18           C  
ATOM   2202  CG  ASN A 286       6.212 -30.132  44.508  1.00178.87           C  
ATOM   2203  ND2 ASN A 286       5.462 -31.224  44.585  1.00179.25           N  
ATOM   2204  OD1 ASN A 286       6.649 -29.700  43.440  1.00178.11           O  
ATOM   2205  N   GLY A 287      10.080 -29.312  45.010  1.00189.60           N  
ATOM   2206  CA  GLY A 287      11.299 -30.099  45.001  1.00195.04           C  
ATOM   2207  C   GLY A 287      11.136 -31.547  44.581  1.00196.82           C  
ATOM   2208  O   GLY A 287      11.628 -32.449  45.265  1.00221.52           O  
ATOM   2209  N   ASP A 288      10.461 -31.795  43.460  1.00199.69           N  
ATOM   2210  CA  ASP A 288      10.320 -33.149  42.936  1.00201.64           C  
ATOM   2211  C   ASP A 288      10.841 -33.281  41.509  1.00202.50           C  
ATOM   2212  O   ASP A 288      10.679 -34.344  40.896  1.00204.03           O  
ATOM   2213  CB  ASP A 288       8.857 -33.616  43.024  1.00206.05           C  
ATOM   2214  CG  ASP A 288       7.860 -32.595  42.473  1.00208.19           C  
ATOM   2215  OD1 ASP A 288       8.161 -31.382  42.476  1.00217.77           O  
ATOM   2216  OD2 ASP A 288       6.759 -33.007  42.046  1.00189.38           O1-
ATOM   2217  N   ASP A 289      11.480 -32.239  40.976  1.00198.65           N  
ATOM   2218  CA  ASP A 289      12.029 -32.178  39.624  1.00199.58           C  
ATOM   2219  C   ASP A 289      10.952 -32.238  38.549  1.00204.39           C  
ATOM   2220  O   ASP A 289      11.274 -32.422  37.364  1.00196.41           O  
ATOM   2221  CB  ASP A 289      13.073 -33.273  39.382  1.00205.81           C  
ATOM   2222  CG  ASP A 289      14.236 -33.183  40.344  1.00210.58           C  
ATOM   2223  OD1 ASP A 289      14.132 -33.736  41.459  1.00219.92           O  
ATOM   2224  OD2 ASP A 289      15.251 -32.548  39.988  1.00212.88           O1-
ATOM   2225  N   TYR A 290       9.681 -32.098  38.925  1.00210.68           N  
ATOM   2226  CA  TYR A 290       8.572 -31.957  37.984  1.00197.84           C  
ATOM   2227  C   TYR A 290       8.117 -30.501  37.967  1.00182.09           C  
ATOM   2228  O   TYR A 290       7.639 -29.980  38.982  1.00180.18           O  
ATOM   2229  CB  TYR A 290       7.419 -32.884  38.354  1.00188.36           C  
ATOM   2230  CG  TYR A 290       7.684 -34.332  38.031  1.00189.25           C  
ATOM   2231  CD1 TYR A 290       8.306 -34.702  36.845  1.00191.71           C  
ATOM   2232  CD2 TYR A 290       7.319 -35.329  38.919  1.00191.02           C  
ATOM   2233  CE1 TYR A 290       8.546 -36.025  36.555  1.00195.87           C  
ATOM   2234  CE2 TYR A 290       7.558 -36.648  38.641  1.00195.10           C  
ATOM   2235  CZ  TYR A 290       8.169 -36.995  37.461  1.00197.56           C  
ATOM   2236  OH  TYR A 290       8.405 -38.322  37.192  1.00206.57           O  
ATOM   2237  N   ALA A 291       8.288 -29.844  36.822  1.00181.78           N  
ATOM   2238  CA  ALA A 291       7.825 -28.472  36.670  1.00177.81           C  
ATOM   2239  C   ALA A 291       6.328 -28.389  36.937  1.00173.42           C  
ATOM   2240  O   ALA A 291       5.563 -29.279  36.554  1.00173.19           O  
ATOM   2241  CB  ALA A 291       8.145 -27.955  35.267  1.00177.47           C  
ATOM   2242  N   ASP A 292       5.914 -27.313  37.605  1.00199.52           N  
ATOM   2243  CA  ASP A 292       4.534 -27.117  38.026  1.00185.17           C  
ATOM   2244  C   ASP A 292       3.929 -25.911  37.315  1.00163.85           C  
ATOM   2245  O   ASP A 292       4.626 -24.940  37.004  1.00184.00           O  
ATOM   2246  CB  ASP A 292       4.457 -26.933  39.546  1.00186.75           C  
ATOM   2247  CG  ASP A 292       5.142 -28.067  40.302  1.00216.84           C  
ATOM   2248  OD1 ASP A 292       4.963 -29.239  39.905  1.00224.37           O  
ATOM   2249  OD2 ASP A 292       5.865 -27.791  41.285  1.00220.66           O1-
ATOM   2250  N   VAL A 293       2.619 -25.972  37.078  1.00159.39           N  
ATOM   2251  CA  VAL A 293       1.913 -24.997  36.250  1.00156.19           C  
ATOM   2252  C   VAL A 293       1.210 -23.974  37.132  1.00167.56           C  
ATOM   2253  O   VAL A 293       0.423 -24.336  38.016  1.00163.68           O  
ATOM   2254  CB  VAL A 293       0.906 -25.694  35.322  1.00169.38           C  
ATOM   2255  CG1 VAL A 293       0.183 -24.672  34.458  1.00172.63           C  
ATOM   2256  CG2 VAL A 293       1.615 -26.725  34.460  1.00157.19           C  
ATOM   2257  N   PHE A 294       1.467 -22.696  36.865  1.00162.43           N  
ATOM   2258  CA  PHE A 294       0.829 -21.582  37.555  1.00157.23           C  
ATOM   2259  C   PHE A 294       0.026 -20.789  36.536  1.00146.44           C  
ATOM   2260  O   PHE A 294       0.596 -20.252  35.581  1.00163.39           O  
ATOM   2261  CB  PHE A 294       1.869 -20.688  38.229  1.00151.10           C  
ATOM   2262  CG  PHE A 294       2.659 -21.382  39.297  1.00154.07           C  
ATOM   2263  CD1 PHE A 294       3.791 -22.111  38.970  1.00167.09           C  
ATOM   2264  CD2 PHE A 294       2.276 -21.304  40.625  1.00154.40           C  
ATOM   2265  CE1 PHE A 294       4.527 -22.753  39.944  1.00166.44           C  
ATOM   2266  CE2 PHE A 294       3.008 -21.943  41.608  1.00172.48           C  
ATOM   2267  CZ  PHE A 294       4.136 -22.670  41.266  1.00185.93           C  
ATOM   2268  N   ILE A 295      -1.290 -20.723  36.728  1.00144.20           N  
ATOM   2269  CA  ILE A 295      -2.199 -20.068  35.786  1.00165.32           C  
ATOM   2270  C   ILE A 295      -2.877 -18.891  36.476  1.00162.05           C  
ATOM   2271  O   ILE A 295      -3.572 -19.071  37.484  1.00177.92           O  
ATOM   2272  CB  ILE A 295      -3.246 -21.049  35.242  1.00178.35           C  
ATOM   2273  CG1 ILE A 295      -2.549 -22.267  34.634  1.00190.23           C  
ATOM   2274  CG2 ILE A 295      -4.144 -20.356  34.223  1.00138.47           C  
ATOM   2275  CD1 ILE A 295      -3.489 -23.390  34.270  1.00197.67           C  
ATOM   2276  N   GLY A 296      -2.700 -17.695  35.917  1.00140.35           N  
ATOM   2277  CA  GLY A 296      -3.322 -16.500  36.464  1.00139.72           C  
ATOM   2278  C   GLY A 296      -4.653 -16.203  35.792  1.00137.63           C  
ATOM   2279  O   GLY A 296      -4.797 -16.346  34.582  1.00136.77           O  
ATOM   2280  N   ALA A 297      -5.636 -15.805  36.607  1.00154.05           N  
ATOM   2281  CA  ALA A 297      -6.957 -15.376  36.136  1.00135.66           C  
ATOM   2282  C   ALA A 297      -7.280 -14.047  36.804  1.00136.28           C  
ATOM   2283  O   ALA A 297      -8.097 -13.988  37.733  1.00136.53           O  
ATOM   2284  CB  ALA A 297      -8.027 -16.423  36.440  1.00134.89           C  
ATOM   2285  N   PRO A 298      -6.691 -12.950  36.315  1.00136.85           N  
ATOM   2286  CA  PRO A 298      -6.738 -11.676  37.051  1.00138.16           C  
ATOM   2287  C   PRO A 298      -8.123 -11.094  37.168  1.00137.73           C  
ATOM   2288  O   PRO A 298      -8.349 -10.207  38.005  1.00139.15           O  
ATOM   2289  CB  PRO A 298      -5.828 -10.757  36.219  1.00138.88           C  
ATOM   2290  CG  PRO A 298      -5.043 -11.675  35.331  1.00139.07           C  
ATOM   2291  CD  PRO A 298      -5.964 -12.822  35.048  1.00136.66           C  
ATOM   2292  N   LEU A 299      -9.068 -11.597  36.389  1.00148.63           N  
ATOM   2293  CA  LEU A 299     -10.420 -11.076  36.375  1.00136.01           C  
ATOM   2294  C   LEU A 299     -11.350 -11.988  37.144  1.00135.76           C  
ATOM   2295  O   LEU A 299     -12.570 -11.792  37.115  1.00173.49           O  
ATOM   2296  CB  LEU A 299     -10.910 -10.904  34.937  1.00134.90           C  
ATOM   2297  CG  LEU A 299      -9.987 -10.108  34.016  1.00137.13           C  
ATOM   2298  CD1 LEU A 299     -10.629  -9.918  32.650  1.00134.47           C  
ATOM   2299  CD2 LEU A 299      -9.614  -8.770  34.638  1.00137.09           C  
ATOM   2300  N   PHE A 300     -10.797 -12.989  37.820  1.00135.87           N  
ATOM   2301  CA  PHE A 300     -11.609 -13.880  38.624  1.00136.00           C  
ATOM   2302  C   PHE A 300     -12.333 -13.094  39.698  1.00137.57           C  
ATOM   2303  O   PHE A 300     -11.725 -12.309  40.430  1.00139.07           O  
ATOM   2304  CB  PHE A 300     -10.749 -14.949  39.276  1.00136.42           C  
ATOM   2305  CG  PHE A 300     -11.540 -15.970  40.029  1.00136.73           C  
ATOM   2306  CD1 PHE A 300     -11.985 -17.115  39.399  1.00135.69           C  
ATOM   2307  CD2 PHE A 300     -11.869 -15.771  41.361  1.00138.37           C  
ATOM   2308  CE1 PHE A 300     -12.717 -18.059  40.088  1.00136.26           C  
ATOM   2309  CE2 PHE A 300     -12.607 -16.706  42.054  1.00138.94           C  
ATOM   2310  CZ  PHE A 300     -13.032 -17.853  41.417  1.00137.87           C  
ATOM   2311  N   MET A 301     -13.628 -13.335  39.812  1.00137.57           N  
ATOM   2312  CA  MET A 301     -14.462 -12.719  40.825  1.00139.43           C  
ATOM   2313  C   MET A 301     -14.809 -13.770  41.864  1.00140.21           C  
ATOM   2314  O   MET A 301     -15.231 -14.875  41.513  1.00139.18           O  
ATOM   2315  CB  MET A 301     -15.736 -12.152  40.208  1.00139.48           C  
ATOM   2316  CG  MET A 301     -15.519 -11.293  38.995  1.00138.66           C  
ATOM   2317  SD  MET A 301     -17.121 -10.742  38.416  1.00139.30           S  
ATOM   2318  CE  MET A 301     -17.612  -9.676  39.765  1.00142.44           C  
ATOM   2319  N   ASP A 302     -14.570 -13.465  43.130  1.00142.25           N  
ATOM   2320  CA  ASP A 302     -15.036 -14.346  44.185  1.00152.95           C  
ATOM   2321  C   ASP A 302     -16.176 -13.675  44.941  1.00167.10           C  
ATOM   2322  O   ASP A 302     -16.461 -12.486  44.773  1.00172.70           O  
ATOM   2323  CB  ASP A 302     -13.899 -14.746  45.131  1.00159.59           C  
ATOM   2324  CG  ASP A 302     -13.576 -13.672  46.143  1.00160.24           C  
ATOM   2325  OD1 ASP A 302     -13.640 -12.481  45.785  1.00172.57           O  
ATOM   2326  OD2 ASP A 302     -13.257 -14.018  47.299  1.00151.05           O1-
ATOM   2327  N   ARG A 303     -16.812 -14.455  45.805  1.00177.75           N  
ATOM   2328  CA  ARG A 303     -17.919 -13.974  46.612  1.00175.55           C  
ATOM   2329  C   ARG A 303     -17.384 -13.444  47.934  1.00184.54           C  
ATOM   2330  O   ARG A 303     -16.480 -14.031  48.530  1.00189.49           O  
ATOM   2331  CB  ARG A 303     -18.925 -15.096  46.853  1.00185.03           C  
ATOM   2332  CG  ARG A 303     -20.179 -14.635  47.549  1.00185.07           C  
ATOM   2333  CD  ARG A 303     -20.959 -13.664  46.692  1.00180.32           C  
ATOM   2334  NE  ARG A 303     -21.715 -14.344  45.648  1.00189.91           N  
ATOM   2335  CZ  ARG A 303     -22.595 -13.743  44.853  1.00214.46           C  
ATOM   2336  NH1 ARG A 303     -22.838 -12.447  44.993  1.00222.76           N1+
ATOM   2337  NH2 ARG A 303     -23.241 -14.436  43.926  1.00217.28           N1+
ATOM   2338  N   GLY A 304     -17.919 -12.306  48.372  1.00188.74           N  
ATOM   2339  CA  GLY A 304     -17.524 -11.731  49.639  1.00206.61           C  
ATOM   2340  C   GLY A 304     -18.312 -12.288  50.814  1.00210.28           C  
ATOM   2341  O   GLY A 304     -19.227 -13.098  50.671  1.00200.04           O  
ATOM   2342  N   SER A 305     -17.936 -11.823  52.012  1.00233.49           N  
ATOM   2343  CA  SER A 305     -18.619 -12.264  53.224  1.00242.81           C  
ATOM   2344  C   SER A 305     -20.039 -11.721  53.281  1.00263.40           C  
ATOM   2345  O   SER A 305     -20.924 -12.349  53.873  1.00272.67           O  
ATOM   2346  CB  SER A 305     -17.836 -11.829  54.466  1.00241.76           C  
ATOM   2347  OG  SER A 305     -16.508 -12.329  54.459  1.00242.58           O  
ATOM   2348  N   ASP A 306     -20.272 -10.573  52.654  1.00273.88           N  
ATOM   2349  CA  ASP A 306     -21.563  -9.904  52.622  1.00256.45           C  
ATOM   2350  C   ASP A 306     -22.462 -10.413  51.508  1.00236.93           C  
ATOM   2351  O   ASP A 306     -23.562  -9.880  51.329  1.00213.65           O  
ATOM   2352  CB  ASP A 306     -21.361  -8.394  52.465  1.00250.84           C  
ATOM   2353  CG  ASP A 306     -20.204  -8.053  51.536  1.00254.61           C  
ATOM   2354  OD1 ASP A 306     -19.961  -8.812  50.572  1.00245.85           O  
ATOM   2355  OD2 ASP A 306     -19.531  -7.028  51.773  1.00261.42           O1-
ATOM   2356  N   GLY A 307     -22.017 -11.411  50.749  1.00236.94           N  
ATOM   2357  CA  GLY A 307     -22.787 -11.935  49.648  1.00222.81           C  
ATOM   2358  C   GLY A 307     -22.594 -11.203  48.340  1.00226.09           C  
ATOM   2359  O   GLY A 307     -23.184 -11.608  47.329  1.00230.35           O  
ATOM   2360  N   LYS A 308     -21.816 -10.126  48.327  1.00238.79           N  
ATOM   2361  CA  LYS A 308     -21.558  -9.370  47.112  1.00225.89           C  
ATOM   2362  C   LYS A 308     -20.315  -9.895  46.395  1.00205.20           C  
ATOM   2363  O   LYS A 308     -19.311 -10.248  47.025  1.00177.49           O  
ATOM   2364  CB  LYS A 308     -21.405  -7.880  47.440  1.00221.87           C  
ATOM   2365  CG  LYS A 308     -21.508  -6.937  46.245  1.00213.75           C  
ATOM   2366  CD  LYS A 308     -21.208  -5.493  46.641  1.00186.42           C  
ATOM   2367  CE  LYS A 308     -22.211  -4.969  47.664  1.00215.99           C  
ATOM   2368  NZ  LYS A 308     -23.616  -4.980  47.160  1.00220.20           N1+
ATOM   2369  N   LEU A 309     -20.401  -9.955  45.067  1.00195.64           N  
ATOM   2370  CA  LEU A 309     -19.263 -10.347  44.248  1.00183.15           C  
ATOM   2371  C   LEU A 309     -18.160  -9.306  44.357  1.00178.11           C  
ATOM   2372  O   LEU A 309     -18.415  -8.112  44.535  1.00189.27           O  
ATOM   2373  CB  LEU A 309     -19.689 -10.498  42.790  1.00187.90           C  
ATOM   2374  CG  LEU A 309     -20.637 -11.654  42.496  1.00198.44           C  
ATOM   2375  CD1 LEU A 309     -21.153 -11.548  41.076  1.00197.11           C  
ATOM   2376  CD2 LEU A 309     -19.909 -12.970  42.714  1.00158.53           C  
ATOM   2377  N   GLN A 310     -16.919  -9.764  44.254  1.00151.61           N  
ATOM   2378  CA  GLN A 310     -15.790  -8.846  44.208  1.00152.06           C  
ATOM   2379  C   GLN A 310     -14.711  -9.414  43.299  1.00158.70           C  
ATOM   2380  O   GLN A 310     -14.339 -10.585  43.424  1.00148.05           O  
ATOM   2381  CB  GLN A 310     -15.243  -8.580  45.616  1.00159.35           C  
ATOM   2382  CG  GLN A 310     -15.055  -9.834  46.457  1.00164.39           C  
ATOM   2383  CD  GLN A 310     -14.327  -9.561  47.756  1.00168.41           C  
ATOM   2384  NE2 GLN A 310     -13.702 -10.591  48.322  1.00157.20           N  
ATOM   2385  OE1 GLN A 310     -14.338  -8.440  48.252  1.00192.74           O  
ATOM   2386  N   GLU A 311     -14.240  -8.588  42.366  1.00145.87           N  
ATOM   2387  CA  GLU A 311     -13.156  -8.962  41.458  1.00143.79           C  
ATOM   2388  C   GLU A 311     -11.829  -8.899  42.200  1.00144.89           C  
ATOM   2389  O   GLU A 311     -11.348  -7.814  42.533  1.00146.81           O  
ATOM   2390  CB  GLU A 311     -13.113  -8.035  40.250  1.00143.27           C  
ATOM   2391  CG  GLU A 311     -11.979  -8.353  39.287  1.00144.78           C  
ATOM   2392  CD  GLU A 311     -11.829  -7.304  38.204  1.00142.38           C  
ATOM   2393  OE1 GLU A 311     -12.730  -6.451  38.076  1.00179.57           O  
ATOM   2394  OE2 GLU A 311     -10.804  -7.322  37.491  1.00140.94           O1-
ATOM   2395  N   VAL A 312     -11.217 -10.056  42.434  1.00143.97           N  
ATOM   2396  CA  VAL A 312      -9.937 -10.098  43.134  1.00151.37           C  
ATOM   2397  C   VAL A 312      -8.856 -10.827  42.358  1.00143.75           C  
ATOM   2398  O   VAL A 312      -7.662 -10.683  42.686  1.00144.99           O  
ATOM   2399  CB  VAL A 312     -10.108 -10.727  44.533  1.00156.18           C  
ATOM   2400  CG1 VAL A 312     -10.999  -9.860  45.399  1.00149.19           C  
ATOM   2401  CG2 VAL A 312     -10.689 -12.122  44.410  1.00152.49           C  
ATOM   2402  N   GLY A 313      -9.198 -11.608  41.339  1.00141.49           N  
ATOM   2403  CA  GLY A 313      -8.214 -12.364  40.599  1.00154.51           C  
ATOM   2404  C   GLY A 313      -7.875 -13.662  41.301  1.00143.39           C  
ATOM   2405  O   GLY A 313      -7.951 -13.746  42.531  1.00142.36           O  
ATOM   2406  N   GLN A 314      -7.485 -14.681  40.539  1.00139.63           N  
ATOM   2407  CA  GLN A 314      -7.172 -15.984  41.106  1.00140.17           C  
ATOM   2408  C   GLN A 314      -6.028 -16.626  40.339  1.00160.17           C  
ATOM   2409  O   GLN A 314      -5.957 -16.535  39.110  1.00172.34           O  
ATOM   2410  CB  GLN A 314      -8.380 -16.932  41.082  1.00139.14           C  
ATOM   2411  CG  GLN A 314      -8.148 -18.248  41.827  1.00140.17           C  
ATOM   2412  CD  GLN A 314      -9.308 -19.222  41.712  1.00139.39           C  
ATOM   2413  NE2 GLN A 314     -10.058 -19.385  42.798  1.00183.29           N  
ATOM   2414  OE1 GLN A 314      -9.517 -19.835  40.663  1.00138.14           O  
ATOM   2415  N   VAL A 315      -5.142 -17.282  41.077  1.00141.86           N  
ATOM   2416  CA  VAL A 315      -4.092 -18.107  40.504  1.00142.45           C  
ATOM   2417  C   VAL A 315      -4.303 -19.534  40.983  1.00143.02           C  
ATOM   2418  O   VAL A 315      -4.465 -19.775  42.185  1.00144.32           O  
ATOM   2419  CB  VAL A 315      -2.698 -17.587  40.890  1.00177.09           C  
ATOM   2420  CG1 VAL A 315      -1.622 -18.538  40.395  1.00168.85           C  
ATOM   2421  CG2 VAL A 315      -2.496 -16.191  40.326  1.00169.21           C  
ATOM   2422  N   SER A 316      -4.324 -20.471  40.045  1.00143.62           N  
ATOM   2423  CA  SER A 316      -4.419 -21.887  40.362  1.00144.55           C  
ATOM   2424  C   SER A 316      -3.028 -22.510  40.365  1.00158.26           C  
ATOM   2425  O   SER A 316      -2.224 -22.265  39.459  1.00147.01           O  
ATOM   2426  CB  SER A 316      -5.338 -22.601  39.372  1.00142.95           C  
ATOM   2427  OG  SER A 316      -4.819 -22.535  38.059  1.00182.83           O  
ATOM   2428  N   VAL A 317      -2.749 -23.309  41.390  1.00150.05           N  
ATOM   2429  CA  VAL A 317      -1.467 -23.977  41.562  1.00150.39           C  
ATOM   2430  C   VAL A 317      -1.675 -25.465  41.316  1.00151.26           C  
ATOM   2431  O   VAL A 317      -2.374 -26.135  42.085  1.00151.68           O  
ATOM   2432  CB  VAL A 317      -0.894 -23.722  42.964  1.00158.67           C  
ATOM   2433  CG1 VAL A 317       0.496 -24.312  43.089  1.00163.75           C  
ATOM   2434  CG2 VAL A 317      -0.890 -22.231  43.261  1.00151.99           C  
ATOM   2435  N   SER A 318      -1.050 -25.986  40.260  1.00169.69           N  
ATOM   2436  CA  SER A 318      -1.202 -27.381  39.847  1.00186.31           C  
ATOM   2437  C   SER A 318       0.133 -28.106  39.994  1.00187.50           C  
ATOM   2438  O   SER A 318       1.080 -27.838  39.245  1.00167.61           O  
ATOM   2439  CB  SER A 318      -1.717 -27.466  38.413  1.00161.15           C  
ATOM   2440  OG  SER A 318      -2.949 -26.783  38.290  1.00158.12           O  
ATOM   2441  N   LEU A 319       0.205 -29.024  40.957  1.00181.57           N  
ATOM   2442  CA  LEU A 319       1.420 -29.786  41.227  1.00190.40           C  
ATOM   2443  C   LEU A 319       1.481 -31.020  40.326  1.00196.06           C  
ATOM   2444  O   LEU A 319       0.592 -31.879  40.378  1.00178.87           O  
ATOM   2445  CB  LEU A 319       1.485 -30.186  42.702  1.00192.57           C  
ATOM   2446  CG  LEU A 319       2.134 -29.208  43.694  1.00187.45           C  
ATOM   2447  CD1 LEU A 319       1.514 -27.817  43.634  1.00183.80           C  
ATOM   2448  CD2 LEU A 319       2.062 -29.756  45.108  1.00194.40           C  
ATOM   2449  N   GLN A 320       2.526 -31.099  39.499  1.00197.47           N  
ATOM   2450  CA  GLN A 320       2.726 -32.236  38.604  1.00171.58           C  
ATOM   2451  C   GLN A 320       3.152 -33.482  39.375  1.00175.75           C  
ATOM   2452  O   GLN A 320       3.958 -33.411  40.309  1.00178.24           O  
ATOM   2453  CB  GLN A 320       3.781 -31.898  37.551  1.00172.95           C  
ATOM   2454  CG  GLN A 320       4.038 -33.005  36.542  1.00175.61           C  
ATOM   2455  CD  GLN A 320       5.203 -32.699  35.625  1.00178.70           C  
ATOM   2456  NE2 GLN A 320       5.714 -31.478  35.707  1.00176.61           N  
ATOM   2457  OE1 GLN A 320       5.643 -33.554  34.855  1.00191.59           O  
ATOM   2458  N   ARG A 321       2.605 -34.631  38.977  1.00197.83           N  
ATOM   2459  CA  ARG A 321       2.979 -35.922  39.534  1.00211.67           C  
ATOM   2460  C   ARG A 321       3.434 -36.883  38.440  1.00192.75           C  
ATOM   2461  O   ARG A 321       3.023 -36.777  37.279  1.00190.95           O  
ATOM   2462  CB  ARG A 321       1.820 -36.538  40.333  1.00218.51           C  
ATOM   2463  CG  ARG A 321       1.235 -35.597  41.379  1.00212.52           C  
ATOM   2464  CD  ARG A 321       2.207 -35.458  42.543  1.00214.48           C  
ATOM   2465  NE  ARG A 321       1.700 -34.626  43.632  1.00210.42           N  
ATOM   2466  CZ  ARG A 321       2.361 -34.399  44.766  1.00198.20           C  
ATOM   2467  NH1 ARG A 321       3.557 -34.939  44.965  1.00194.57           N1+
ATOM   2468  NH2 ARG A 321       1.832 -33.625  45.703  1.00187.76           N1+
ATOM   2469  N   ALA A 322       4.289 -37.833  38.836  1.00192.74           N  
ATOM   2470  CA  ALA A 322       4.806 -38.821  37.896  1.00211.35           C  
ATOM   2471  C   ALA A 322       3.691 -39.697  37.346  1.00212.22           C  
ATOM   2472  O   ALA A 322       3.799 -40.209  36.227  1.00212.11           O  
ATOM   2473  CB  ALA A 322       5.875 -39.685  38.569  1.00200.86           C  
ATOM   2474  N   SER A 323       2.607 -39.865  38.104  1.00193.54           N  
ATOM   2475  CA  SER A 323       1.496 -40.680  37.638  1.00193.14           C  
ATOM   2476  C   SER A 323       0.696 -39.991  36.555  1.00188.82           C  
ATOM   2477  O   SER A 323      -0.284 -40.568  36.073  1.00196.76           O  
ATOM   2478  CB  SER A 323       0.579 -41.044  38.806  1.00192.56           C  
ATOM   2479  OG  SER A 323       1.284 -41.777  39.787  1.00197.02           O  
ATOM   2480  N   GLY A 324       1.082 -38.778  36.171  1.00198.11           N  
ATOM   2481  CA  GLY A 324       0.439 -38.051  35.108  1.00218.92           C  
ATOM   2482  C   GLY A 324      -0.599 -37.050  35.568  1.00229.23           C  
ATOM   2483  O   GLY A 324      -0.912 -36.114  34.820  1.00216.16           O  
ATOM   2484  N   ASP A 325      -1.140 -37.219  36.774  1.00235.69           N  
ATOM   2485  CA  ASP A 325      -2.193 -36.347  37.275  1.00220.48           C  
ATOM   2486  C   ASP A 325      -1.628 -34.986  37.687  1.00219.78           C  
ATOM   2487  O   ASP A 325      -0.434 -34.703  37.556  1.00230.61           O  
ATOM   2488  CB  ASP A 325      -2.911 -37.004  38.452  1.00216.02           C  
ATOM   2489  CG  ASP A 325      -3.303 -38.440  38.168  1.00215.90           C  
ATOM   2490  OD1 ASP A 325      -4.371 -38.649  37.549  1.00222.53           O  
ATOM   2491  OD2 ASP A 325      -2.552 -39.358  38.567  1.00194.98           O1-
ATOM   2492  N   PHE A 326      -2.515 -34.135  38.202  1.00201.65           N  
ATOM   2493  CA  PHE A 326      -2.155 -32.821  38.722  1.00193.05           C  
ATOM   2494  C   PHE A 326      -2.922 -32.571  40.011  1.00198.90           C  
ATOM   2495  O   PHE A 326      -4.129 -32.826  40.074  1.00210.05           O  
ATOM   2496  CB  PHE A 326      -2.455 -31.710  37.705  1.00176.44           C  
ATOM   2497  CG  PHE A 326      -1.473 -31.639  36.561  1.00178.11           C  
ATOM   2498  CD1 PHE A 326      -1.638 -32.422  35.428  1.00180.23           C  
ATOM   2499  CD2 PHE A 326      -0.389 -30.774  36.618  1.00170.42           C  
ATOM   2500  CE1 PHE A 326      -0.736 -32.347  34.379  1.00178.26           C  
ATOM   2501  CE2 PHE A 326       0.514 -30.696  35.573  1.00171.76           C  
ATOM   2502  CZ  PHE A 326       0.341 -31.483  34.453  1.00172.67           C  
ATOM   2503  N   GLN A 327      -2.232 -32.067  41.030  1.00190.41           N  
ATOM   2504  CA  GLN A 327      -2.869 -31.633  42.273  1.00176.75           C  
ATOM   2505  C   GLN A 327      -3.073 -30.125  42.202  1.00171.95           C  
ATOM   2506  O   GLN A 327      -2.126 -29.352  42.360  1.00171.44           O  
ATOM   2507  CB  GLN A 327      -2.030 -32.028  43.480  1.00181.45           C  
ATOM   2508  CG  GLN A 327      -1.672 -33.502  43.529  1.00194.16           C  
ATOM   2509  CD  GLN A 327      -1.129 -33.912  44.882  1.00210.46           C  
ATOM   2510  NE2 GLN A 327      -1.381 -35.157  45.274  1.00213.56           N  
ATOM   2511  OE1 GLN A 327      -0.492 -33.116  45.571  1.00217.07           O  
ATOM   2512  N   THR A 328      -4.315 -29.705  41.982  1.00170.68           N  
ATOM   2513  CA  THR A 328      -4.639 -28.307  41.738  1.00178.69           C  
ATOM   2514  C   THR A 328      -5.299 -27.683  42.961  1.00176.06           C  
ATOM   2515  O   THR A 328      -6.249 -28.242  43.520  1.00169.88           O  
ATOM   2516  CB  THR A 328      -5.549 -28.163  40.516  1.00180.95           C  
ATOM   2517  CG2 THR A 328      -5.868 -26.693  40.246  1.00175.51           C  
ATOM   2518  OG1 THR A 328      -4.906 -28.745  39.373  1.00155.07           O  
ATOM   2519  N   THR A 329      -4.790 -26.524  43.367  1.00159.05           N  
ATOM   2520  CA  THR A 329      -5.406 -25.665  44.365  1.00149.85           C  
ATOM   2521  C   THR A 329      -5.621 -24.291  43.745  1.00147.53           C  
ATOM   2522  O   THR A 329      -5.241 -24.037  42.601  1.00149.40           O  
ATOM   2523  CB  THR A 329      -4.548 -25.569  45.637  1.00154.84           C  
ATOM   2524  CG2 THR A 329      -4.495 -26.915  46.348  1.00169.79           C  
ATOM   2525  OG1 THR A 329      -3.216 -25.155  45.302  1.00153.52           O  
ATOM   2526  N   LYS A 330      -6.272 -23.407  44.485  1.00147.21           N  
ATOM   2527  CA  LYS A 330      -6.573 -22.086  43.962  1.00145.38           C  
ATOM   2528  C   LYS A 330      -6.221 -21.023  44.989  1.00146.76           C  
ATOM   2529  O   LYS A 330      -6.529 -21.166  46.176  1.00148.43           O  
ATOM   2530  CB  LYS A 330      -8.039 -21.987  43.559  1.00143.53           C  
ATOM   2531  CG  LYS A 330      -8.322 -22.637  42.218  1.00153.67           C  
ATOM   2532  CD  LYS A 330      -9.806 -22.749  41.941  1.00163.27           C  
ATOM   2533  CE  LYS A 330     -10.055 -23.275  40.536  1.00171.72           C  
ATOM   2534  NZ  LYS A 330      -9.279 -24.523  40.270  1.00177.13           N1+
ATOM   2535  N   LEU A 331      -5.581 -19.955  44.519  1.00146.35           N  
ATOM   2536  CA  LEU A 331      -5.117 -18.860  45.366  1.00147.95           C  
ATOM   2537  C   LEU A 331      -5.817 -17.581  44.927  1.00146.51           C  
ATOM   2538  O   LEU A 331      -5.590 -17.095  43.814  1.00148.38           O  
ATOM   2539  CB  LEU A 331      -3.597 -18.711  45.282  1.00149.54           C  
ATOM   2540  CG  LEU A 331      -2.942 -17.750  46.278  1.00151.95           C  
ATOM   2541  CD1 LEU A 331      -3.223 -18.195  47.703  1.00162.38           C  
ATOM   2542  CD2 LEU A 331      -1.443 -17.642  46.038  1.00153.65           C  
ATOM   2543  N   ASN A 332      -6.651 -17.032  45.803  1.00147.28           N  
ATOM   2544  CA  ASN A 332      -7.409 -15.825  45.511  1.00146.50           C  
ATOM   2545  C   ASN A 332      -6.617 -14.581  45.894  1.00148.23           C  
ATOM   2546  O   ASN A 332      -5.811 -14.598  46.828  1.00150.56           O  
ATOM   2547  CB  ASN A 332      -8.745 -15.838  46.256  1.00146.99           C  
ATOM   2548  CG  ASN A 332      -9.744 -16.797  45.643  1.00159.93           C  
ATOM   2549  ND2 ASN A 332     -11.005 -16.688  46.053  1.00154.00           N  
ATOM   2550  OD1 ASN A 332      -9.386 -17.629  44.809  1.00165.28           O  
ATOM   2551  N   GLY A 333      -6.847 -13.500  45.153  1.00147.34           N  
ATOM   2552  CA  GLY A 333      -6.209 -12.233  45.449  1.00149.18           C  
ATOM   2553  C   GLY A 333      -6.736 -11.588  46.719  1.00151.63           C  
ATOM   2554  O   GLY A 333      -7.705 -12.032  47.335  1.00151.84           O  
ATOM   2555  N   PHE A 334      -6.070 -10.502  47.121  1.00153.89           N  
ATOM   2556  CA  PHE A 334      -6.375  -9.819  48.373  1.00168.81           C  
ATOM   2557  C   PHE A 334      -7.091  -8.494  48.194  1.00183.18           C  
ATOM   2558  O   PHE A 334      -7.851  -8.096  49.079  1.00197.11           O  
ATOM   2559  CB  PHE A 334      -5.094  -9.561  49.181  1.00175.06           C  
ATOM   2560  CG  PHE A 334      -4.235 -10.776  49.372  1.00176.63           C  
ATOM   2561  CD1 PHE A 334      -4.416 -11.605  50.468  1.00166.23           C  
ATOM   2562  CD2 PHE A 334      -3.242 -11.088  48.460  1.00176.65           C  
ATOM   2563  CE1 PHE A 334      -3.622 -12.726  50.648  1.00163.82           C  
ATOM   2564  CE2 PHE A 334      -2.446 -12.208  48.633  1.00173.53           C  
ATOM   2565  CZ  PHE A 334      -2.637 -13.027  49.729  1.00168.41           C  
ATOM   2566  N   GLU A 335      -6.868  -7.795  47.087  1.00179.69           N  
ATOM   2567  CA  GLU A 335      -7.441  -6.476  46.875  1.00174.11           C  
ATOM   2568  C   GLU A 335      -8.401  -6.486  45.691  1.00168.69           C  
ATOM   2569  O   GLU A 335      -8.123  -7.102  44.655  1.00159.27           O  
ATOM   2570  CB  GLU A 335      -6.331  -5.437  46.669  1.00171.89           C  
ATOM   2571  CG  GLU A 335      -5.675  -4.984  47.974  1.00167.47           C  
ATOM   2572  CD  GLU A 335      -4.891  -3.695  47.822  1.00182.80           C  
ATOM   2573  OE1 GLU A 335      -3.863  -3.537  48.515  1.00192.10           O  
ATOM   2574  OE2 GLU A 335      -5.301  -2.839  47.008  1.00190.47           O1-
ATOM   2575  N   VAL A 336      -9.527  -5.785  45.857  1.00170.04           N  
ATOM   2576  CA  VAL A 336     -10.539  -5.668  44.808  1.00165.55           C  
ATOM   2577  C   VAL A 336      -9.995  -4.851  43.642  1.00154.12           C  
ATOM   2578  O   VAL A 336      -9.368  -3.801  43.838  1.00168.87           O  
ATOM   2579  CB  VAL A 336     -11.820  -5.040  45.378  1.00156.11           C  
ATOM   2580  CG1 VAL A 336     -12.990  -5.264  44.440  1.00154.14           C  
ATOM   2581  CG2 VAL A 336     -12.123  -5.618  46.755  1.00157.90           C  
ATOM   2582  N   PHE A 337     -10.231  -5.335  42.422  1.00150.45           N  
ATOM   2583  CA  PHE A 337      -9.831  -4.686  41.174  1.00149.69           C  
ATOM   2584  C   PHE A 337      -8.319  -4.582  41.016  1.00180.89           C  
ATOM   2585  O   PHE A 337      -7.840  -3.903  40.097  1.00173.03           O  
ATOM   2586  CB  PHE A 337     -10.466  -3.299  41.030  1.00151.85           C  
ATOM   2587  CG  PHE A 337     -11.960  -3.333  40.956  1.00151.67           C  
ATOM   2588  CD1 PHE A 337     -12.617  -4.466  40.507  1.00149.03           C  
ATOM   2589  CD2 PHE A 337     -12.710  -2.241  41.350  1.00166.46           C  
ATOM   2590  CE1 PHE A 337     -13.999  -4.504  40.443  1.00158.13           C  
ATOM   2591  CE2 PHE A 337     -14.089  -2.273  41.289  1.00165.13           C  
ATOM   2592  CZ  PHE A 337     -14.735  -3.407  40.835  1.00160.74           C  
ATOM   2593  N   ALA A 338      -7.552  -5.240  41.890  1.00168.21           N  
ATOM   2594  CA  ALA A 338      -6.101  -5.213  41.803  1.00151.44           C  
ATOM   2595  C   ALA A 338      -5.584  -6.089  40.683  1.00148.93           C  
ATOM   2596  O   ALA A 338      -4.431  -5.927  40.270  1.00181.23           O  
ATOM   2597  CB  ALA A 338      -5.491  -5.670  43.129  1.00153.24           C  
ATOM   2598  N   ARG A 339      -6.415  -7.000  40.184  1.00146.41           N  
ATOM   2599  CA  ARG A 339      -6.024  -7.934  39.138  1.00144.27           C  
ATOM   2600  C   ARG A 339      -4.825  -8.764  39.592  1.00159.60           C  
ATOM   2601  O   ARG A 339      -3.807  -8.873  38.901  1.00159.17           O  
ATOM   2602  CB  ARG A 339      -5.746  -7.208  37.820  1.00143.92           C  
ATOM   2603  CG  ARG A 339      -6.970  -6.523  37.252  1.00143.32           C  
ATOM   2604  CD  ARG A 339      -6.739  -6.035  35.837  1.00142.84           C  
ATOM   2605  NE  ARG A 339      -7.868  -5.253  35.337  1.00142.84           N  
ATOM   2606  CZ  ARG A 339      -7.949  -4.759  34.105  1.00142.60           C  
ATOM   2607  NH1 ARG A 339      -6.970  -4.968  33.237  1.00142.31           N1+
ATOM   2608  NH2 ARG A 339      -9.010  -4.060  33.736  1.00142.96           N1+
ATOM   2609  N   PHE A 340      -4.950  -9.327  40.794  1.00169.88           N  
ATOM   2610  CA  PHE A 340      -3.997 -10.311  41.291  1.00146.39           C  
ATOM   2611  C   PHE A 340      -3.851 -11.448  40.289  1.00144.40           C  
ATOM   2612  O   PHE A 340      -4.840 -12.053  39.872  1.00158.99           O  
ATOM   2613  CB  PHE A 340      -4.488 -10.833  42.645  1.00147.32           C  
ATOM   2614  CG  PHE A 340      -3.628 -11.903  43.247  1.00156.26           C  
ATOM   2615  CD1 PHE A 340      -2.566 -11.574  44.068  1.00156.48           C  
ATOM   2616  CD2 PHE A 340      -3.907 -13.241  43.022  1.00152.92           C  
ATOM   2617  CE1 PHE A 340      -1.780 -12.559  44.631  1.00152.34           C  
ATOM   2618  CE2 PHE A 340      -3.129 -14.228  43.582  1.00148.13           C  
ATOM   2619  CZ  PHE A 340      -2.062 -13.887  44.388  1.00150.88           C  
ATOM   2620  N   GLY A 341      -2.616 -11.757  39.921  1.00145.26           N  
ATOM   2621  CA  GLY A 341      -2.370 -12.775  38.925  1.00143.95           C  
ATOM   2622  C   GLY A 341      -2.060 -12.256  37.542  1.00143.34           C  
ATOM   2623  O   GLY A 341      -2.049 -13.047  36.592  1.00142.23           O  
ATOM   2624  N   SER A 342      -1.869 -10.947  37.387  1.00144.25           N  
ATOM   2625  CA  SER A 342      -1.537 -10.397  36.081  1.00144.06           C  
ATOM   2626  C   SER A 342      -0.151 -10.823  35.622  1.00145.58           C  
ATOM   2627  O   SER A 342       0.067 -11.037  34.424  1.00145.10           O  
ATOM   2628  CB  SER A 342      -1.622  -8.879  36.132  1.00145.20           C  
ATOM   2629  OG  SER A 342      -2.939  -8.476  36.444  1.00169.12           O  
ATOM   2630  N   ALA A 343       0.792 -10.956  36.550  1.00150.63           N  
ATOM   2631  CA  ALA A 343       2.143 -11.386  36.231  1.00155.33           C  
ATOM   2632  C   ALA A 343       2.608 -12.402  37.262  1.00150.99           C  
ATOM   2633  O   ALA A 343       2.363 -12.241  38.462  1.00151.59           O  
ATOM   2634  CB  ALA A 343       3.109 -10.198  36.184  1.00160.16           C  
ATOM   2635  N   ILE A 344       3.273 -13.449  36.781  1.00151.66           N  
ATOM   2636  CA  ILE A 344       3.769 -14.543  37.607  1.00153.15           C  
ATOM   2637  C   ILE A 344       5.215 -14.797  37.198  1.00185.88           C  
ATOM   2638  O   ILE A 344       5.478 -15.194  36.055  1.00189.76           O  
ATOM   2639  CB  ILE A 344       2.922 -15.813  37.453  1.00151.16           C  
ATOM   2640  CG1 ILE A 344       1.435 -15.487  37.635  1.00156.56           C  
ATOM   2641  CG2 ILE A 344       3.361 -16.870  38.451  1.00152.98           C  
ATOM   2642  CD1 ILE A 344       0.505 -16.651  37.358  1.00159.47           C  
ATOM   2643  N   ALA A 345       6.150 -14.540  38.110  1.00191.84           N  
ATOM   2644  CA  ALA A 345       7.584 -14.689  37.843  1.00162.64           C  
ATOM   2645  C   ALA A 345       8.195 -15.731  38.765  1.00165.08           C  
ATOM   2646  O   ALA A 345       8.214 -15.526  39.994  1.00166.21           O  
ATOM   2647  CB  ALA A 345       8.310 -13.356  38.017  1.00164.88           C  
ATOM   2648  N   PRO A 346       8.681 -16.857  38.244  1.00166.24           N  
ATOM   2649  CA  PRO A 346       9.441 -17.788  39.087  1.00169.42           C  
ATOM   2650  C   PRO A 346      10.695 -17.114  39.617  1.00173.46           C  
ATOM   2651  O   PRO A 346      11.423 -16.454  38.873  1.00174.96           O  
ATOM   2652  CB  PRO A 346       9.775 -18.942  38.136  1.00170.25           C  
ATOM   2653  CG  PRO A 346       8.796 -18.818  37.013  1.00170.38           C  
ATOM   2654  CD  PRO A 346       8.548 -17.346  36.863  1.00165.09           C  
ATOM   2655  N   LEU A 347      10.937 -17.269  40.916  1.00175.48           N  
ATOM   2656  CA  LEU A 347      12.030 -16.577  41.589  1.00181.01           C  
ATOM   2657  C   LEU A 347      13.241 -17.463  41.853  1.00184.09           C  
ATOM   2658  O   LEU A 347      14.247 -16.975  42.380  1.00188.02           O  
ATOM   2659  CB  LEU A 347      11.534 -15.990  42.914  1.00181.16           C  
ATOM   2660  CG  LEU A 347      10.297 -15.099  42.845  1.00175.36           C  
ATOM   2661  CD1 LEU A 347       9.902 -14.626  44.234  1.00176.06           C  
ATOM   2662  CD2 LEU A 347      10.556 -13.919  41.928  1.00175.11           C  
ATOM   2663  N   GLY A 348      13.176 -18.746  41.505  1.00184.08           N  
ATOM   2664  CA  GLY A 348      14.208 -19.632  41.988  1.00188.73           C  
ATOM   2665  C   GLY A 348      13.983 -19.888  43.466  1.00189.74           C  
ATOM   2666  O   GLY A 348      12.857 -19.852  43.965  1.00186.40           O  
ATOM   2667  N   ASP A 349      15.070 -20.143  44.186  1.00198.51           N  
ATOM   2668  CA  ASP A 349      15.003 -20.298  45.637  1.00201.93           C  
ATOM   2669  C   ASP A 349      15.434 -18.964  46.234  1.00205.77           C  
ATOM   2670  O   ASP A 349      16.598 -18.765  46.584  1.00206.77           O  
ATOM   2671  CB  ASP A 349      15.874 -21.448  46.119  1.00205.28           C  
ATOM   2672  CG  ASP A 349      15.465 -21.947  47.490  1.00211.04           C  
ATOM   2673  OD1 ASP A 349      14.708 -21.233  48.192  1.00215.83           O  
ATOM   2674  OD2 ASP A 349      15.898 -23.056  47.864  1.00219.78           O1-
ATOM   2675  N   LEU A 350      14.469 -18.045  46.343  1.00201.32           N  
ATOM   2676  CA  LEU A 350      14.754 -16.681  46.781  1.00202.63           C  
ATOM   2677  C   LEU A 350      15.466 -16.646  48.128  1.00207.43           C  
ATOM   2678  O   LEU A 350      16.328 -15.789  48.351  1.00210.88           O  
ATOM   2679  CB  LEU A 350      13.454 -15.880  46.853  1.00198.12           C  
ATOM   2680  CG  LEU A 350      13.567 -14.390  47.184  1.00207.45           C  
ATOM   2681  CD1 LEU A 350      14.355 -13.659  46.109  1.00200.11           C  
ATOM   2682  CD2 LEU A 350      12.196 -13.757  47.378  1.00212.94           C  
ATOM   2683  N   ASP A 351      15.140 -17.569  49.030  1.00212.25           N  
ATOM   2684  CA  ASP A 351      15.712 -17.560  50.369  1.00216.85           C  
ATOM   2685  C   ASP A 351      16.623 -18.755  50.615  1.00229.96           C  
ATOM   2686  O   ASP A 351      17.108 -18.932  51.738  1.00244.44           O  
ATOM   2687  CB  ASP A 351      14.603 -17.481  51.426  1.00226.42           C  
ATOM   2688  CG  ASP A 351      13.495 -18.498  51.208  1.00235.53           C  
ATOM   2689  OD1 ASP A 351      13.104 -18.724  50.042  1.00241.21           O  
ATOM   2690  OD2 ASP A 351      12.989 -19.047  52.213  1.00232.90           O1-
ATOM   2691  N   GLN A 352      16.888 -19.557  49.581  1.00213.26           N  
ATOM   2692  CA  GLN A 352      17.825 -20.677  49.657  1.00226.95           C  
ATOM   2693  C   GLN A 352      17.470 -21.630  50.797  1.00231.43           C  
ATOM   2694  O   GLN A 352      18.299 -21.964  51.646  1.00230.79           O  
ATOM   2695  CB  GLN A 352      19.264 -20.174  49.788  1.00223.58           C  
ATOM   2696  CG  GLN A 352      19.805 -19.420  48.571  1.00226.27           C  
ATOM   2697  CD  GLN A 352      19.927 -20.278  47.316  1.00223.48           C  
ATOM   2698  NE2 GLN A 352      21.154 -20.447  46.838  1.00227.13           N  
ATOM   2699  OE1 GLN A 352      18.935 -20.786  46.789  1.00217.73           O  
ATOM   2700  N   ASP A 353      16.213 -22.073  50.811  1.00229.96           N  
ATOM   2701  CA  ASP A 353      15.740 -23.030  51.801  1.00223.29           C  
ATOM   2702  C   ASP A 353      15.584 -24.438  51.238  1.00225.89           C  
ATOM   2703  O   ASP A 353      15.217 -25.354  51.981  1.00235.13           O  
ATOM   2704  CB  ASP A 353      14.406 -22.555  52.403  1.00218.94           C  
ATOM   2705  CG  ASP A 353      13.309 -22.330  51.344  1.00240.62           C  
ATOM   2706  OD1 ASP A 353      13.437 -22.825  50.206  1.00248.99           O  
ATOM   2707  OD2 ASP A 353      12.304 -21.651  51.652  1.00235.45           O1-
ATOM   2708  N   GLY A 354      15.879 -24.639  49.955  1.00217.18           N  
ATOM   2709  CA  GLY A 354      15.734 -25.931  49.322  1.00217.09           C  
ATOM   2710  C   GLY A 354      14.468 -26.090  48.511  1.00211.85           C  
ATOM   2711  O   GLY A 354      14.261 -27.156  47.917  1.00211.14           O  
ATOM   2712  N   PHE A 355      13.606 -25.078  48.484  1.00200.31           N  
ATOM   2713  CA  PHE A 355      12.365 -25.120  47.726  1.00194.82           C  
ATOM   2714  C   PHE A 355      12.202 -23.819  46.960  1.00191.63           C  
ATOM   2715  O   PHE A 355      12.379 -22.734  47.523  1.00192.04           O  
ATOM   2716  CB  PHE A 355      11.163 -25.348  48.636  1.00192.56           C  
ATOM   2717  CG  PHE A 355      11.202 -26.653  49.362  1.00195.57           C  
ATOM   2718  CD1 PHE A 355      10.951 -27.839  48.695  1.00195.31           C  
ATOM   2719  CD2 PHE A 355      11.483 -26.695  50.714  1.00198.98           C  
ATOM   2720  CE1 PHE A 355      10.985 -29.042  49.364  1.00198.42           C  
ATOM   2721  CE2 PHE A 355      11.518 -27.894  51.389  1.00202.05           C  
ATOM   2722  CZ  PHE A 355      11.269 -29.070  50.714  1.00201.77           C  
ATOM   2723  N   ASN A 356      11.878 -23.931  45.679  1.00188.81           N  
ATOM   2724  CA  ASN A 356      11.687 -22.749  44.851  1.00195.54           C  
ATOM   2725  C   ASN A 356      10.505 -21.915  45.343  1.00197.84           C  
ATOM   2726  O   ASN A 356       9.575 -22.418  45.983  1.00180.47           O  
ATOM   2727  CB  ASN A 356      11.476 -23.155  43.395  1.00201.64           C  
ATOM   2728  CG  ASN A 356      12.754 -23.627  42.739  1.00188.57           C  
ATOM   2729  ND2 ASN A 356      12.630 -24.538  41.781  1.00187.58           N  
ATOM   2730  OD1 ASN A 356      13.844 -23.184  43.096  1.00208.93           O  
ATOM   2731  N   ASP A 357      10.568 -20.618  45.057  1.00192.31           N  
ATOM   2732  CA  ASP A 357       9.571 -19.641  45.464  1.00177.84           C  
ATOM   2733  C   ASP A 357       9.070 -18.897  44.231  1.00174.31           C  
ATOM   2734  O   ASP A 357       9.639 -19.005  43.140  1.00174.63           O  
ATOM   2735  CB  ASP A 357      10.155 -18.673  46.497  1.00193.70           C  
ATOM   2736  CG  ASP A 357      10.898 -19.395  47.607  1.00196.84           C  
ATOM   2737  OD1 ASP A 357      10.355 -20.382  48.151  1.00190.41           O  
ATOM   2738  OD2 ASP A 357      12.032 -18.988  47.930  1.00192.29           O1-
ATOM   2739  N   ILE A 358       7.994 -18.128  44.403  1.00176.14           N  
ATOM   2740  CA  ILE A 358       7.346 -17.475  43.271  1.00167.80           C  
ATOM   2741  C   ILE A 358       6.759 -16.134  43.695  1.00166.66           C  
ATOM   2742  O   ILE A 358       6.391 -15.931  44.856  1.00167.39           O  
ATOM   2743  CB  ILE A 358       6.267 -18.392  42.654  1.00164.48           C  
ATOM   2744  CG1 ILE A 358       6.007 -17.998  41.199  1.00162.04           C  
ATOM   2745  CG2 ILE A 358       5.000 -18.365  43.490  1.00162.41           C  
ATOM   2746  CD1 ILE A 358       5.586 -19.148  40.318  1.00160.53           C  
ATOM   2747  N   ALA A 359       6.697 -15.208  42.739  1.00165.26           N  
ATOM   2748  CA  ALA A 359       6.076 -13.904  42.921  1.00164.16           C  
ATOM   2749  C   ALA A 359       4.835 -13.775  42.043  1.00160.15           C  
ATOM   2750  O   ALA A 359       4.818 -14.240  40.898  1.00158.65           O  
ATOM   2751  CB  ALA A 359       7.066 -12.778  42.607  1.00166.55           C  
ATOM   2752  N   ILE A 360       3.788 -13.160  42.595  1.00158.76           N  
ATOM   2753  CA  ILE A 360       2.550 -12.863  41.877  1.00164.10           C  
ATOM   2754  C   ILE A 360       2.202 -11.398  42.102  1.00169.24           C  
ATOM   2755  O   ILE A 360       2.194 -10.928  43.245  1.00169.70           O  
ATOM   2756  CB  ILE A 360       1.386 -13.766  42.328  1.00166.51           C  
ATOM   2757  CG1 ILE A 360       1.761 -15.244  42.193  1.00153.61           C  
ATOM   2758  CG2 ILE A 360       0.134 -13.461  41.525  1.00150.35           C  
ATOM   2759  CD1 ILE A 360       0.724 -16.193  42.754  1.00152.33           C  
ATOM   2760  N   ALA A 361       1.914 -10.677  41.021  1.00154.38           N  
ATOM   2761  CA  ALA A 361       1.705  -9.238  41.087  1.00155.22           C  
ATOM   2762  C   ALA A 361       0.232  -8.862  40.974  1.00175.28           C  
ATOM   2763  O   ALA A 361      -0.542  -9.514  40.265  1.00196.27           O  
ATOM   2764  CB  ALA A 361       2.497  -8.526  39.993  1.00156.00           C  
ATOM   2765  N   ALA A 362      -0.150  -7.801  41.690  1.00195.23           N  
ATOM   2766  CA  ALA A 362      -1.452  -7.152  41.553  1.00185.97           C  
ATOM   2767  C   ALA A 362      -1.191  -5.715  41.112  1.00184.78           C  
ATOM   2768  O   ALA A 362      -1.180  -4.791  41.943  1.00176.32           O  
ATOM   2769  CB  ALA A 362      -2.251  -7.213  42.854  1.00167.72           C  
ATOM   2770  N   PRO A 363      -1.016  -5.483  39.806  1.00155.20           N  
ATOM   2771  CA  PRO A 363      -0.468  -4.196  39.342  1.00165.40           C  
ATOM   2772  C   PRO A 363      -1.307  -2.993  39.714  1.00164.19           C  
ATOM   2773  O   PRO A 363      -0.816  -1.861  39.614  1.00188.55           O  
ATOM   2774  CB  PRO A 363      -0.406  -4.367  37.815  1.00155.44           C  
ATOM   2775  CG  PRO A 363      -0.442  -5.844  37.592  1.00153.12           C  
ATOM   2776  CD  PRO A 363      -1.309  -6.389  38.685  1.00152.31           C  
ATOM   2777  N   TYR A 364      -2.547  -3.192  40.152  1.00155.66           N  
ATOM   2778  CA  TYR A 364      -3.445  -2.085  40.446  1.00157.09           C  
ATOM   2779  C   TYR A 364      -3.919  -2.102  41.896  1.00170.11           C  
ATOM   2780  O   TYR A 364      -4.918  -1.456  42.227  1.00181.54           O  
ATOM   2781  CB  TYR A 364      -4.632  -2.117  39.484  1.00154.67           C  
ATOM   2782  CG  TYR A 364      -4.219  -2.324  38.042  1.00163.14           C  
ATOM   2783  CD1 TYR A 364      -3.523  -1.344  37.348  1.00156.57           C  
ATOM   2784  CD2 TYR A 364      -4.522  -3.507  37.376  1.00168.30           C  
ATOM   2785  CE1 TYR A 364      -3.143  -1.536  36.029  1.00173.81           C  
ATOM   2786  CE2 TYR A 364      -4.145  -3.706  36.057  1.00159.61           C  
ATOM   2787  CZ  TYR A 364      -3.458  -2.717  35.388  1.00150.39           C  
ATOM   2788  OH  TYR A 364      -3.083  -2.910  34.077  1.00149.49           O  
ATOM   2789  N   GLY A 365      -3.215  -2.822  42.769  1.00165.51           N  
ATOM   2790  CA  GLY A 365      -3.538  -2.863  44.178  1.00167.49           C  
ATOM   2791  C   GLY A 365      -2.802  -1.795  44.962  1.00171.68           C  
ATOM   2792  O   GLY A 365      -2.138  -0.915  44.411  1.00188.21           O  
ATOM   2793  N   GLY A 366      -2.945  -1.869  46.284  1.00179.05           N  
ATOM   2794  CA  GLY A 366      -2.260  -0.941  47.161  1.00188.28           C  
ATOM   2795  C   GLY A 366      -2.909   0.429  47.154  1.00190.87           C  
ATOM   2796  O   GLY A 366      -3.871   0.701  46.435  1.00184.78           O  
ATOM   2797  N   GLU A 367      -2.372   1.305  48.001  1.00182.60           N  
ATOM   2798  CA  GLU A 367      -2.869   2.672  48.077  1.00192.52           C  
ATOM   2799  C   GLU A 367      -2.699   3.385  46.741  1.00185.58           C  
ATOM   2800  O   GLU A 367      -1.674   3.244  46.068  1.00185.35           O  
ATOM   2801  CB  GLU A 367      -2.134   3.439  49.175  1.00210.54           C  
ATOM   2802  CG  GLU A 367      -0.621   3.451  49.021  1.00213.37           C  
ATOM   2803  CD  GLU A 367       0.062   4.284  50.082  1.00218.90           C  
ATOM   2804  OE1 GLU A 367       1.199   4.736  49.844  1.00211.72           O  
ATOM   2805  OE2 GLU A 367      -0.550   4.510  51.147  1.00236.21           O1-
ATOM   2806  N   ASP A 368      -3.718   4.153  46.357  1.00188.26           N  
ATOM   2807  CA  ASP A 368      -3.717   4.938  45.125  1.00190.83           C  
ATOM   2808  C   ASP A 368      -3.556   4.067  43.885  1.00196.90           C  
ATOM   2809  O   ASP A 368      -3.116   4.556  42.838  1.00204.14           O  
ATOM   2810  CB  ASP A 368      -2.623   6.013  45.154  1.00195.06           C  
ATOM   2811  CG  ASP A 368      -2.970   7.223  44.312  1.00217.01           C  
ATOM   2812  OD1 ASP A 368      -3.831   7.103  43.416  1.00239.44           O  
ATOM   2813  OD2 ASP A 368      -2.378   8.297  44.546  1.00219.46           O1-
ATOM   2814  N   LYS A 369      -3.898   2.782  43.991  1.00197.83           N  
ATOM   2815  CA  LYS A 369      -3.793   1.829  42.885  1.00197.09           C  
ATOM   2816  C   LYS A 369      -2.423   1.911  42.210  1.00193.82           C  
ATOM   2817  O   LYS A 369      -2.304   2.029  40.987  1.00169.41           O  
ATOM   2818  CB  LYS A 369      -4.924   2.032  41.877  1.00194.91           C  
ATOM   2819  CG  LYS A 369      -6.319   1.967  42.489  1.00178.34           C  
ATOM   2820  CD  LYS A 369      -7.326   1.345  41.524  1.00164.95           C  
ATOM   2821  CE  LYS A 369      -7.367   2.078  40.189  1.00164.68           C  
ATOM   2822  NZ  LYS A 369      -8.286   1.411  39.224  1.00172.00           N1+
ATOM   2823  N   LYS A 370      -1.375   1.839  43.030  1.00186.13           N  
ATOM   2824  CA  LYS A 370      -0.008   1.986  42.545  1.00177.92           C  
ATOM   2825  C   LYS A 370       0.604   0.654  42.151  1.00173.75           C  
ATOM   2826  O   LYS A 370       1.278   0.564  41.122  1.00173.01           O  
ATOM   2827  CB  LYS A 370       0.863   2.653  43.616  1.00186.06           C  
ATOM   2828  CG  LYS A 370       0.605   4.138  43.808  1.00205.64           C  
ATOM   2829  CD  LYS A 370       1.585   4.748  44.806  1.00221.75           C  
ATOM   2830  CE  LYS A 370       1.091   6.096  45.325  1.00231.01           C  
ATOM   2831  NZ  LYS A 370       2.069   6.743  46.249  1.00226.14           N1+
ATOM   2832  N   GLY A 371       0.359  -0.386  42.938  1.00176.33           N  
ATOM   2833  CA  GLY A 371       0.796  -1.729  42.601  1.00173.79           C  
ATOM   2834  C   GLY A 371       1.421  -2.456  43.776  1.00175.33           C  
ATOM   2835  O   GLY A 371       2.050  -1.854  44.650  1.00184.00           O  
ATOM   2836  N   ILE A 372       1.233  -3.775  43.802  1.00165.24           N  
ATOM   2837  CA  ILE A 372       1.748  -4.640  44.860  1.00166.51           C  
ATOM   2838  C   ILE A 372       2.296  -5.909  44.218  1.00164.54           C  
ATOM   2839  O   ILE A 372       1.725  -6.422  43.249  1.00161.32           O  
ATOM   2840  CB  ILE A 372       0.656  -4.991  45.895  1.00196.31           C  
ATOM   2841  CG1 ILE A 372       0.045  -3.730  46.506  1.00188.98           C  
ATOM   2842  CG2 ILE A 372       1.225  -5.862  47.006  1.00202.23           C  
ATOM   2843  CD1 ILE A 372       0.970  -3.006  47.450  1.00192.43           C  
ATOM   2844  N   VAL A 373       3.406  -6.418  44.753  1.00166.80           N  
ATOM   2845  CA  VAL A 373       3.938  -7.721  44.370  1.00165.68           C  
ATOM   2846  C   VAL A 373       4.028  -8.579  45.623  1.00168.70           C  
ATOM   2847  O   VAL A 373       4.637  -8.170  46.618  1.00204.22           O  
ATOM   2848  CB  VAL A 373       5.314  -7.611  43.687  1.00167.62           C  
ATOM   2849  CG1 VAL A 373       5.867  -8.997  43.404  1.00176.85           C  
ATOM   2850  CG2 VAL A 373       5.218  -6.805  42.405  1.00166.42           C  
ATOM   2851  N   TYR A 374       3.444  -9.769  45.564  1.00164.77           N  
ATOM   2852  CA  TYR A 374       3.413 -10.684  46.695  1.00165.95           C  
ATOM   2853  C   TYR A 374       4.431 -11.798  46.484  1.00190.21           C  
ATOM   2854  O   TYR A 374       4.560 -12.331  45.376  1.00198.05           O  
ATOM   2855  CB  TYR A 374       2.013 -11.271  46.889  1.00163.22           C  
ATOM   2856  CG  TYR A 374       0.924 -10.253  47.187  1.00169.97           C  
ATOM   2857  CD1 TYR A 374       0.669  -9.831  48.488  1.00169.84           C  
ATOM   2858  CD2 TYR A 374       0.122  -9.744  46.168  1.00181.93           C  
ATOM   2859  CE1 TYR A 374      -0.342  -8.909  48.765  1.00165.26           C  
ATOM   2860  CE2 TYR A 374      -0.892  -8.825  46.435  1.00181.21           C  
ATOM   2861  CZ  TYR A 374      -1.119  -8.411  47.733  1.00169.77           C  
ATOM   2862  OH  TYR A 374      -2.123  -7.501  47.989  1.00163.00           O  
ATOM   2863  N   ILE A 375       5.186 -12.108  47.535  1.00186.33           N  
ATOM   2864  CA  ILE A 375       6.201 -13.156  47.512  1.00171.94           C  
ATOM   2865  C   ILE A 375       5.664 -14.390  48.226  1.00171.56           C  
ATOM   2866  O   ILE A 375       5.248 -14.310  49.388  1.00184.96           O  
ATOM   2867  CB  ILE A 375       7.500 -12.667  48.165  1.00176.56           C  
ATOM   2868  CG1 ILE A 375       7.903 -11.318  47.561  1.00177.19           C  
ATOM   2869  CG2 ILE A 375       8.584 -13.712  48.023  1.00178.72           C  
ATOM   2870  CD1 ILE A 375       8.029 -11.335  46.055  1.00174.85           C  
ATOM   2871  N   PHE A 376       5.686 -15.534  47.548  1.00173.47           N  
ATOM   2872  CA  PHE A 376       5.209 -16.787  48.119  1.00173.31           C  
ATOM   2873  C   PHE A 376       6.333 -17.810  48.123  1.00176.10           C  
ATOM   2874  O   PHE A 376       7.050 -17.959  47.127  1.00179.41           O  
ATOM   2875  CB  PHE A 376       4.007 -17.334  47.351  1.00169.25           C  
ATOM   2876  CG  PHE A 376       2.797 -16.449  47.406  1.00166.81           C  
ATOM   2877  CD1 PHE A 376       1.969 -16.446  48.515  1.00183.54           C  
ATOM   2878  CD2 PHE A 376       2.488 -15.618  46.346  1.00183.47           C  
ATOM   2879  CE1 PHE A 376       0.849 -15.632  48.559  1.00178.59           C  
ATOM   2880  CE2 PHE A 376       1.372 -14.801  46.386  1.00178.61           C  
ATOM   2881  CZ  PHE A 376       0.553 -14.809  47.494  1.00166.70           C  
ATOM   2882  N   ASN A 377       6.479 -18.512  49.242  1.00177.53           N  
ATOM   2883  CA  ASN A 377       7.523 -19.509  49.421  1.00183.64           C  
ATOM   2884  C   ASN A 377       6.974 -20.919  49.216  1.00196.84           C  
ATOM   2885  O   ASN A 377       5.804 -21.200  49.495  1.00203.84           O  
ATOM   2886  CB  ASN A 377       8.151 -19.381  50.814  1.00189.80           C  
ATOM   2887  CG  ASN A 377       8.880 -18.054  51.011  1.00193.82           C  
ATOM   2888  ND2 ASN A 377      10.181 -18.044  50.738  1.00190.50           N  
ATOM   2889  OD1 ASN A 377       8.284 -17.062  51.431  1.00197.52           O  
ATOM   2890  N   GLY A 378       7.830 -21.800  48.675  1.00179.32           N  
ATOM   2891  CA  GLY A 378       7.485 -23.196  48.525  1.00179.17           C  
ATOM   2892  C   GLY A 378       7.756 -24.002  49.782  1.00182.89           C  
ATOM   2893  O   GLY A 378       8.457 -23.571  50.694  1.00186.20           O  
ATOM   2894  N   ARG A 379       7.181 -25.200  49.819  1.00184.40           N  
ATOM   2895  CA  ARG A 379       7.413 -26.145  50.905  1.00186.32           C  
ATOM   2896  C   ARG A 379       7.130 -27.545  50.373  1.00186.31           C  
ATOM   2897  O   ARG A 379       6.776 -27.726  49.203  1.00183.48           O  
ATOM   2898  CB  ARG A 379       6.559 -25.812  52.138  1.00186.12           C  
ATOM   2899  CG  ARG A 379       5.109 -25.467  51.824  1.00181.43           C  
ATOM   2900  CD  ARG A 379       4.342 -24.859  52.999  1.00181.54           C  
ATOM   2901  NE  ARG A 379       2.948 -24.611  52.624  1.00195.86           N  
ATOM   2902  CZ  ARG A 379       2.024 -24.066  53.414  1.00193.18           C  
ATOM   2903  NH1 ARG A 379       2.329 -23.699  54.652  1.00187.26           N1+
ATOM   2904  NH2 ARG A 379       0.785 -23.892  52.962  1.00173.28           N1+
ATOM   2905  N   SER A 380       7.343 -28.543  51.236  1.00189.94           N  
ATOM   2906  CA  SER A 380       7.195 -29.934  50.822  1.00190.91           C  
ATOM   2907  C   SER A 380       5.811 -30.208  50.249  1.00186.54           C  
ATOM   2908  O   SER A 380       5.668 -30.976  49.292  1.00200.53           O  
ATOM   2909  CB  SER A 380       7.477 -30.863  52.003  1.00195.54           C  
ATOM   2910  OG  SER A 380       6.525 -30.682  53.037  1.00194.68           O  
ATOM   2911  N   THR A 381       4.781 -29.577  50.806  1.00184.73           N  
ATOM   2912  CA  THR A 381       3.408 -29.796  50.366  1.00180.95           C  
ATOM   2913  C   THR A 381       2.999 -28.842  49.256  1.00176.57           C  
ATOM   2914  O   THR A 381       1.875 -28.935  48.754  1.00180.82           O  
ATOM   2915  CB  THR A 381       2.452 -29.664  51.557  1.00199.14           C  
ATOM   2916  CG2 THR A 381       1.110 -30.338  51.265  1.00178.52           C  
ATOM   2917  OG1 THR A 381       3.035 -30.302  52.701  1.00218.02           O  
ATOM   2918  N   GLY A 382       3.886 -27.943  48.844  1.00175.81           N  
ATOM   2919  CA  GLY A 382       3.566 -27.023  47.774  1.00172.07           C  
ATOM   2920  C   GLY A 382       3.849 -25.572  48.092  1.00171.54           C  
ATOM   2921  O   GLY A 382       4.804 -25.259  48.804  1.00174.70           O  
ATOM   2922  N   LEU A 383       3.044 -24.671  47.539  1.00173.94           N  
ATOM   2923  CA  LEU A 383       3.238 -23.241  47.722  1.00173.42           C  
ATOM   2924  C   LEU A 383       2.527 -22.745  48.975  1.00182.79           C  
ATOM   2925  O   LEU A 383       1.378 -23.112  49.239  1.00177.41           O  
ATOM   2926  CB  LEU A 383       2.728 -22.481  46.500  1.00193.68           C  
ATOM   2927  CG  LEU A 383       3.054 -20.991  46.478  1.00192.57           C  
ATOM   2928  CD1 LEU A 383       4.559 -20.801  46.436  1.00172.70           C  
ATOM   2929  CD2 LEU A 383       2.389 -20.327  45.285  1.00185.40           C  
ATOM   2930  N   ASN A 384       3.210 -21.891  49.733  1.00170.81           N  
ATOM   2931  CA  ASN A 384       2.611 -21.268  50.909  1.00171.59           C  
ATOM   2932  C   ASN A 384       1.593 -20.218  50.489  1.00168.31           C  
ATOM   2933  O   ASN A 384       1.945 -19.226  49.843  1.00176.06           O  
ATOM   2934  CB  ASN A 384       3.690 -20.642  51.784  1.00179.14           C  
ATOM   2935  CG  ASN A 384       3.149 -20.134  53.103  1.00180.17           C  
ATOM   2936  ND2 ASN A 384       2.179 -20.846  53.666  1.00184.01           N  
ATOM   2937  OD1 ASN A 384       3.594 -19.103  53.606  1.00178.97           O  
ATOM   2938  N   ALA A 385       0.329 -20.437  50.860  1.00178.47           N  
ATOM   2939  CA  ALA A 385      -0.744 -19.548  50.426  1.00188.71           C  
ATOM   2940  C   ALA A 385      -0.611 -18.146  51.008  1.00186.79           C  
ATOM   2941  O   ALA A 385      -1.124 -17.186  50.421  1.00184.92           O  
ATOM   2942  CB  ALA A 385      -2.101 -20.140  50.800  1.00179.21           C  
ATOM   2943  N   VAL A 386       0.050 -18.001  52.153  1.00179.27           N  
ATOM   2944  CA  VAL A 386       0.210 -16.685  52.773  1.00179.26           C  
ATOM   2945  C   VAL A 386       1.526 -16.055  52.329  1.00186.24           C  
ATOM   2946  O   VAL A 386       2.570 -16.725  52.335  1.00198.29           O  
ATOM   2947  CB  VAL A 386       0.109 -16.770  54.305  1.00197.16           C  
ATOM   2948  CG1 VAL A 386      -1.330 -17.052  54.720  1.00213.78           C  
ATOM   2949  CG2 VAL A 386       1.034 -17.843  54.856  1.00191.38           C  
ATOM   2950  N   PRO A 387       1.515 -14.793  51.895  1.00176.89           N  
ATOM   2951  CA  PRO A 387       2.760 -14.161  51.445  1.00189.42           C  
ATOM   2952  C   PRO A 387       3.673 -13.823  52.612  1.00195.44           C  
ATOM   2953  O   PRO A 387       3.225 -13.395  53.678  1.00198.80           O  
ATOM   2954  CB  PRO A 387       2.277 -12.892  50.735  1.00182.49           C  
ATOM   2955  CG  PRO A 387       0.987 -12.567  51.405  1.00174.92           C  
ATOM   2956  CD  PRO A 387       0.356 -13.892  51.751  1.00173.90           C  
ATOM   2957  N   SER A 388       4.974 -13.984  52.386  1.00204.53           N  
ATOM   2958  CA  SER A 388       5.973 -13.678  53.394  1.00193.29           C  
ATOM   2959  C   SER A 388       6.552 -12.283  53.239  1.00208.51           C  
ATOM   2960  O   SER A 388       7.295 -11.834  54.119  1.00214.90           O  
ATOM   2961  CB  SER A 388       7.106 -14.709  53.340  1.00195.46           C  
ATOM   2962  OG  SER A 388       7.730 -14.702  52.067  1.00194.06           O  
ATOM   2963  N   GLN A 389       6.228 -11.590  52.151  1.00205.58           N  
ATOM   2964  CA  GLN A 389       6.708 -10.234  51.935  1.00206.85           C  
ATOM   2965  C   GLN A 389       5.774  -9.515  50.972  1.00208.56           C  
ATOM   2966  O   GLN A 389       5.255 -10.119  50.028  1.00193.53           O  
ATOM   2967  CB  GLN A 389       8.135 -10.224  51.388  1.00187.73           C  
ATOM   2968  CG  GLN A 389       8.781  -8.854  51.419  1.00190.69           C  
ATOM   2969  CD  GLN A 389      10.254  -8.916  51.119  1.00193.91           C  
ATOM   2970  NE2 GLN A 389      10.949  -7.803  51.325  1.00197.45           N  
ATOM   2971  OE1 GLN A 389      10.765  -9.951  50.696  1.00211.23           O  
ATOM   2972  N   ILE A 390       5.577  -8.222  51.214  1.00220.54           N  
ATOM   2973  CA  ILE A 390       4.707  -7.384  50.397  1.00218.63           C  
ATOM   2974  C   ILE A 390       5.547  -6.266  49.797  1.00213.45           C  
ATOM   2975  O   ILE A 390       6.116  -5.445  50.529  1.00217.23           O  
ATOM   2976  CB  ILE A 390       3.535  -6.812  51.208  1.00218.52           C  
ATOM   2977  CG1 ILE A 390       2.691  -7.936  51.821  1.00228.91           C  
ATOM   2978  CG2 ILE A 390       2.677  -5.922  50.327  1.00208.82           C  
ATOM   2979  CD1 ILE A 390       3.154  -8.384  53.206  1.00225.50           C  
ATOM   2980  N   LEU A 391       5.625  -6.235  48.470  1.00209.80           N  
ATOM   2981  CA  LEU A 391       6.337  -5.185  47.755  1.00202.82           C  
ATOM   2982  C   LEU A 391       5.350  -4.081  47.397  1.00193.35           C  
ATOM   2983  O   LEU A 391       4.372  -4.326  46.685  1.00179.92           O  
ATOM   2984  CB  LEU A 391       6.998  -5.747  46.498  1.00183.21           C  
ATOM   2985  CG  LEU A 391       8.416  -6.309  46.619  1.00186.19           C  
ATOM   2986  CD1 LEU A 391       8.521  -7.339  47.733  1.00195.40           C  
ATOM   2987  CD2 LEU A 391       8.830  -6.924  45.299  1.00184.22           C  
ATOM   2988  N   GLU A 392       5.608  -2.869  47.878  1.00204.73           N  
ATOM   2989  CA  GLU A 392       4.698  -1.750  47.684  1.00203.01           C  
ATOM   2990  C   GLU A 392       5.232  -0.802  46.618  1.00202.72           C  
ATOM   2991  O   GLU A 392       6.434  -0.521  46.565  1.00213.48           O  
ATOM   2992  CB  GLU A 392       4.482  -0.989  48.996  1.00212.91           C  
ATOM   2993  CG  GLU A 392       3.708  -1.765  50.052  1.00225.63           C  
ATOM   2994  CD  GLU A 392       2.260  -1.312  50.165  1.00244.11           C  
ATOM   2995  OE1 GLU A 392       1.846  -0.428  49.384  1.00243.60           O  
ATOM   2996  OE2 GLU A 392       1.532  -1.848  51.029  1.00259.16           O1-
ATOM   2997  N   GLY A 393       4.326  -0.316  45.770  1.00194.16           N  
ATOM   2998  CA  GLY A 393       4.674   0.720  44.807  1.00194.79           C  
ATOM   2999  C   GLY A 393       4.765   2.085  45.474  1.00213.15           C  
ATOM   3000  O   GLY A 393       3.991   2.421  46.370  1.00238.35           O  
ATOM   3001  N   GLN A 394       5.728   2.880  45.014  1.00196.20           N  
ATOM   3002  CA  GLN A 394       6.005   4.187  45.587  1.00199.19           C  
ATOM   3003  C   GLN A 394       5.627   5.339  44.670  1.00205.69           C  
ATOM   3004  O   GLN A 394       5.694   6.495  45.099  1.00218.20           O  
ATOM   3005  CB  GLN A 394       7.498   4.299  45.939  1.00198.90           C  
ATOM   3006  CG  GLN A 394       8.045   3.168  46.802  1.00198.12           C  
ATOM   3007  CD  GLN A 394       7.472   3.141  48.205  1.00199.71           C  
ATOM   3008  NE2 GLN A 394       7.613   2.003  48.875  1.00198.79           N  
ATOM   3009  OE1 GLN A 394       6.917   4.128  48.686  1.00205.30           O  
ATOM   3010  N   TRP A 395       5.256   5.061  43.425  1.00204.45           N  
ATOM   3011  CA  TRP A 395       5.122   6.079  42.389  1.00208.81           C  
ATOM   3012  C   TRP A 395       3.651   6.314  42.067  1.00211.81           C  
ATOM   3013  O   TRP A 395       2.953   5.396  41.623  1.00216.63           O  
ATOM   3014  CB  TRP A 395       5.908   5.667  41.146  1.00197.66           C  
ATOM   3015  CG  TRP A 395       7.338   5.342  41.470  1.00216.31           C  
ATOM   3016  CD1 TRP A 395       8.416   6.175  41.366  1.00230.94           C  
ATOM   3017  CD2 TRP A 395       7.839   4.104  41.992  1.00217.81           C  
ATOM   3018  CE2 TRP A 395       9.230   4.255  42.161  1.00222.38           C  
ATOM   3019  CE3 TRP A 395       7.247   2.881  42.321  1.00216.07           C  
ATOM   3020  NE1 TRP A 395       9.559   5.526  41.771  1.00234.16           N  
ATOM   3021  CZ2 TRP A 395      10.036   3.230  42.647  1.00212.21           C  
ATOM   3022  CZ3 TRP A 395       8.050   1.866  42.807  1.00215.03           C  
ATOM   3023  CH2 TRP A 395       9.427   2.047  42.966  1.00212.63           C  
ATOM   3024  N   ALA A 396       3.189   7.540  42.305  1.00217.97           N  
ATOM   3025  CA  ALA A 396       1.813   7.926  42.031  1.00223.94           C  
ATOM   3026  C   ALA A 396       1.546   8.007  40.527  1.00231.40           C  
ATOM   3027  O   ALA A 396       2.461   8.063  39.699  1.00225.82           O  
ATOM   3028  CB  ALA A 396       1.488   9.265  42.698  1.00217.61           C  
ATOM   3029  N   ALA A 397       0.259   8.017  40.186  1.00220.02           N  
ATOM   3030  CA  ALA A 397      -0.191   8.017  38.800  1.00194.61           C  
ATOM   3031  C   ALA A 397      -0.320   9.464  38.344  1.00204.88           C  
ATOM   3032  O   ALA A 397      -1.221  10.185  38.783  1.00207.81           O  
ATOM   3033  CB  ALA A 397      -1.518   7.274  38.661  1.00179.38           C  
ATOM   3034  N   ARG A 398       0.581   9.883  37.461  1.00197.74           N  
ATOM   3035  CA  ARG A 398       0.511  11.189  36.821  1.00201.98           C  
ATOM   3036  C   ARG A 398      -0.787  11.392  36.046  1.00206.65           C  
ATOM   3037  O   ARG A 398      -1.646  12.170  36.470  1.00220.75           O  
ATOM   3038  CB  ARG A 398       1.714  11.358  35.895  1.00205.98           C  
ATOM   3039  CG  ARG A 398       2.048  10.087  35.122  1.00204.43           C  
ATOM   3040  CD  ARG A 398       3.282  10.240  34.272  1.00204.24           C  
ATOM   3041  NE  ARG A 398       4.492  10.209  35.080  1.00211.94           N  
ATOM   3042  CZ  ARG A 398       5.719  10.196  34.576  1.00199.67           C  
ATOM   3043  NH1 ARG A 398       5.895  10.210  33.262  1.00195.84           N1+
ATOM   3044  NH2 ARG A 398       6.769  10.166  35.385  1.00197.66           N1+
ATOM   3045  N   SER A 399      -0.941  10.697  34.919  1.00210.40           N  
ATOM   3046  CA  SER A 399      -2.099  10.838  34.047  1.00213.27           C  
ATOM   3047  C   SER A 399      -2.020   9.787  32.952  1.00195.18           C  
ATOM   3048  O   SER A 399      -0.964   9.624  32.332  1.00197.16           O  
ATOM   3049  CB  SER A 399      -2.145  12.240  33.436  1.00227.47           C  
ATOM   3050  OG  SER A 399      -0.891  12.567  32.861  1.00228.59           O  
ATOM   3051  N   GLY A 400      -3.106   9.052  32.724  1.00193.42           N  
ATOM   3052  CA  GLY A 400      -3.121   8.096  31.638  1.00184.86           C  
ATOM   3053  C   GLY A 400      -3.219   6.709  32.225  1.00181.12           C  
ATOM   3054  O   GLY A 400      -4.193   6.378  32.910  1.00180.50           O  
ATOM   3055  N   CYS A 401      -2.209   5.878  31.940  1.00188.02           N  
ATOM   3056  CA  CYS A 401      -2.158   4.554  32.531  1.00187.15           C  
ATOM   3057  C   CYS A 401      -1.767   4.654  34.002  1.00197.78           C  
ATOM   3058  O   CYS A 401      -0.985   5.528  34.388  1.00202.39           O  
ATOM   3059  CB  CYS A 401      -1.143   3.674  31.813  1.00163.72           C  
ATOM   3060  SG  CYS A 401      -1.751   2.696  30.435  1.00160.06           S  
ATOM   3061  N   PRO A 402      -2.299   3.768  34.837  1.00190.39           N  
ATOM   3062  CA  PRO A 402      -1.840   3.678  36.218  1.00181.47           C  
ATOM   3063  C   PRO A 402      -0.390   3.236  36.266  1.00167.05           C  
ATOM   3064  O   PRO A 402       0.160   2.782  35.249  1.00165.78           O  
ATOM   3065  CB  PRO A 402      -2.777   2.627  36.837  1.00163.39           C  
ATOM   3066  CG  PRO A 402      -3.254   1.830  35.705  1.00195.65           C  
ATOM   3067  CD  PRO A 402      -3.356   2.787  34.547  1.00194.89           C  
ATOM   3068  N   PRO A 403       0.277   3.395  37.409  1.00169.55           N  
ATOM   3069  CA  PRO A 403       1.700   3.035  37.476  1.00170.88           C  
ATOM   3070  C   PRO A 403       1.982   1.617  37.025  1.00177.83           C  
ATOM   3071  O   PRO A 403       3.039   1.365  36.431  1.00195.82           O  
ATOM   3072  CB  PRO A 403       2.040   3.243  38.958  1.00182.02           C  
ATOM   3073  CG  PRO A 403       1.009   4.193  39.455  1.00175.09           C  
ATOM   3074  CD  PRO A 403      -0.233   3.869  38.706  1.00171.58           C  
ATOM   3075  N   SER A 404       1.069   0.678  37.283  1.00164.45           N  
ATOM   3076  CA  SER A 404       1.201  -0.700  36.807  1.00161.45           C  
ATOM   3077  C   SER A 404       2.467  -1.367  37.344  1.00162.88           C  
ATOM   3078  O   SER A 404       3.118  -2.148  36.646  1.00162.06           O  
ATOM   3079  CB  SER A 404       1.179  -0.751  35.278  1.00159.97           C  
ATOM   3080  OG  SER A 404       0.053  -0.073  34.743  1.00159.11           O  
ATOM   3081  N   PHE A 405       2.830  -1.042  38.586  1.00165.44           N  
ATOM   3082  CA  PHE A 405       3.968  -1.678  39.244  1.00167.19           C  
ATOM   3083  C   PHE A 405       3.715  -3.172  39.389  1.00195.85           C  
ATOM   3084  O   PHE A 405       2.758  -3.582  40.048  1.00183.35           O  
ATOM   3085  CB  PHE A 405       4.206  -1.032  40.612  1.00170.54           C  
ATOM   3086  CG  PHE A 405       5.302  -1.683  41.423  1.00190.81           C  
ATOM   3087  CD1 PHE A 405       6.626  -1.303  41.265  1.00206.89           C  
ATOM   3088  CD2 PHE A 405       5.002  -2.661  42.360  1.00184.59           C  
ATOM   3089  CE1 PHE A 405       7.631  -1.897  42.019  1.00200.00           C  
ATOM   3090  CE2 PHE A 405       6.000  -3.258  43.113  1.00181.19           C  
ATOM   3091  CZ  PHE A 405       7.314  -2.874  42.943  1.00177.38           C  
ATOM   3092  N   GLY A 406       4.561  -3.988  38.755  1.00203.16           N  
ATOM   3093  CA  GLY A 406       4.410  -5.428  38.797  1.00188.47           C  
ATOM   3094  C   GLY A 406       3.845  -6.050  37.537  1.00168.55           C  
ATOM   3095  O   GLY A 406       3.762  -7.282  37.464  1.00159.67           O  
ATOM   3096  N   TYR A 407       3.428  -5.238  36.561  1.00158.04           N  
ATOM   3097  CA  TYR A 407       2.767  -5.770  35.375  1.00155.19           C  
ATOM   3098  C   TYR A 407       3.615  -6.806  34.647  1.00155.24           C  
ATOM   3099  O   TYR A 407       3.067  -7.738  34.048  1.00157.84           O  
ATOM   3100  CB  TYR A 407       2.412  -4.639  34.422  1.00155.31           C  
ATOM   3101  CG  TYR A 407       1.668  -5.133  33.209  1.00162.22           C  
ATOM   3102  CD1 TYR A 407       0.297  -5.358  33.258  1.00153.63           C  
ATOM   3103  CD2 TYR A 407       2.335  -5.390  32.019  1.00153.04           C  
ATOM   3104  CE1 TYR A 407      -0.392  -5.817  32.153  1.00147.91           C  
ATOM   3105  CE2 TYR A 407       1.652  -5.851  30.908  1.00163.17           C  
ATOM   3106  CZ  TYR A 407       0.289  -6.060  30.981  1.00148.33           C  
ATOM   3107  OH  TYR A 407      -0.390  -6.515  29.878  1.00146.52           O  
ATOM   3108  N   SER A 408       4.941  -6.666  34.682  1.00168.01           N  
ATOM   3109  CA  SER A 408       5.861  -7.668  34.155  1.00159.11           C  
ATOM   3110  C   SER A 408       7.007  -7.839  35.138  1.00162.29           C  
ATOM   3111  O   SER A 408       7.430  -6.869  35.773  1.00164.65           O  
ATOM   3112  CB  SER A 408       6.426  -7.276  32.786  1.00160.22           C  
ATOM   3113  OG  SER A 408       7.146  -6.059  32.869  1.00163.20           O  
ATOM   3114  N   MET A 409       7.506  -9.067  35.263  1.00162.70           N  
ATOM   3115  CA  MET A 409       8.636  -9.323  36.146  1.00166.09           C  
ATOM   3116  C   MET A 409       9.296 -10.642  35.765  1.00195.25           C  
ATOM   3117  O   MET A 409       8.697 -11.487  35.094  1.00192.18           O  
ATOM   3118  CB  MET A 409       8.213  -9.337  37.619  1.00166.03           C  
ATOM   3119  CG  MET A 409       6.950 -10.112  37.912  1.00162.50           C  
ATOM   3120  SD  MET A 409       6.438  -9.838  39.613  1.00163.02           S  
ATOM   3121  CE  MET A 409       5.199 -11.113  39.804  1.00159.51           C  
ATOM   3122  N   LYS A 410      10.552 -10.795  36.197  1.00196.54           N  
ATOM   3123  CA  LYS A 410      11.339 -11.998  35.952  1.00183.02           C  
ATOM   3124  C   LYS A 410      12.297 -12.229  37.118  1.00176.44           C  
ATOM   3125  O   LYS A 410      12.899 -11.282  37.628  1.00179.05           O  
ATOM   3126  CB  LYS A 410      12.122 -11.884  34.639  1.00174.60           C  
ATOM   3127  CG  LYS A 410      12.744 -13.183  34.193  1.00176.31           C  
ATOM   3128  CD  LYS A 410      11.682 -14.144  33.682  1.00172.65           C  
ATOM   3129  CE  LYS A 410      12.100 -15.593  33.892  1.00190.17           C  
ATOM   3130  NZ  LYS A 410      13.482 -15.880  33.401  1.00217.13           N1+
ATOM   3131  N   GLY A 411      12.444 -13.489  37.530  1.00177.02           N  
ATOM   3132  CA  GLY A 411      13.344 -13.810  38.620  1.00180.83           C  
ATOM   3133  C   GLY A 411      14.287 -14.964  38.339  1.00183.95           C  
ATOM   3134  O   GLY A 411      14.548 -15.293  37.177  1.00184.17           O  
ATOM   3135  N   ALA A 412      14.794 -15.580  39.412  1.00186.72           N  
ATOM   3136  CA  ALA A 412      15.643 -16.774  39.366  1.00193.64           C  
ATOM   3137  C   ALA A 412      17.036 -16.505  38.793  1.00208.69           C  
ATOM   3138  O   ALA A 412      17.664 -17.410  38.235  1.00213.17           O  
ATOM   3139  CB  ALA A 412      14.968 -17.913  38.592  1.00189.29           C  
ATOM   3140  N   THR A 413      17.532 -15.274  38.916  1.00196.66           N  
ATOM   3141  CA  THR A 413      18.882 -14.923  38.489  1.00201.76           C  
ATOM   3142  C   THR A 413      19.561 -14.110  39.584  1.00205.30           C  
ATOM   3143  O   THR A 413      19.031 -13.080  40.011  1.00215.80           O  
ATOM   3144  CB  THR A 413      18.856 -14.145  37.171  1.00200.67           C  
ATOM   3145  CG2 THR A 413      20.253 -13.687  36.797  1.00208.26           C  
ATOM   3146  OG1 THR A 413      18.335 -14.983  36.130  1.00198.15           O  
ATOM   3147  N   ASP A 414      20.737 -14.564  40.029  1.00210.78           N  
ATOM   3148  CA  ASP A 414      21.492 -13.883  41.086  1.00214.98           C  
ATOM   3149  C   ASP A 414      22.427 -12.876  40.427  1.00218.52           C  
ATOM   3150  O   ASP A 414      23.551 -13.197  40.035  1.00223.38           O  
ATOM   3151  CB  ASP A 414      22.258 -14.885  41.939  1.00219.43           C  
ATOM   3152  CG  ASP A 414      22.925 -14.239  43.142  1.00223.70           C  
ATOM   3153  OD1 ASP A 414      22.493 -13.141  43.567  1.00222.19           O  
ATOM   3154  OD2 ASP A 414      23.888 -14.838  43.663  1.00228.92           O1-
ATOM   3155  N   ILE A 415      21.955 -11.631  40.315  1.00216.40           N  
ATOM   3156  CA  ILE A 415      22.649 -10.628  39.510  1.00226.90           C  
ATOM   3157  C   ILE A 415      23.865 -10.038  40.219  1.00225.44           C  
ATOM   3158  O   ILE A 415      24.742  -9.469  39.556  1.00229.20           O  
ATOM   3159  CB  ILE A 415      21.661  -9.519  39.097  1.00214.64           C  
ATOM   3160  CG1 ILE A 415      22.140  -8.787  37.839  1.00216.12           C  
ATOM   3161  CG2 ILE A 415      21.440  -8.533  40.231  1.00215.20           C  
ATOM   3162  CD1 ILE A 415      21.180  -7.740  37.332  1.00212.13           C  
ATOM   3163  N   ASP A 416      23.971 -10.188  41.539  1.00227.20           N  
ATOM   3164  CA  ASP A 416      25.069  -9.604  42.297  1.00233.46           C  
ATOM   3165  C   ASP A 416      25.990 -10.652  42.909  1.00238.31           C  
ATOM   3166  O   ASP A 416      26.821 -10.306  43.756  1.00243.58           O  
ATOM   3167  CB  ASP A 416      24.526  -8.673  43.383  1.00232.63           C  
ATOM   3168  CG  ASP A 416      23.709  -9.404  44.437  1.00229.85           C  
ATOM   3169  OD1 ASP A 416      23.155 -10.488  44.147  1.00226.46           O  
ATOM   3170  OD2 ASP A 416      23.609  -8.877  45.567  1.00231.32           O1-
ATOM   3171  N   LYS A 417      25.865 -11.917  42.501  1.00236.99           N  
ATOM   3172  CA  LYS A 417      26.750 -12.990  42.965  1.00241.93           C  
ATOM   3173  C   LYS A 417      26.776 -13.065  44.488  1.00243.91           C  
ATOM   3174  O   LYS A 417      27.799 -13.362  45.108  1.00250.00           O  
ATOM   3175  CB  LYS A 417      28.157 -12.822  42.397  1.00248.58           C  
ATOM   3176  CG  LYS A 417      28.200 -12.854  40.879  1.00249.01           C  
ATOM   3177  CD  LYS A 417      27.920 -14.250  40.342  1.00245.64           C  
ATOM   3178  CE  LYS A 417      28.971 -15.240  40.817  1.00252.01           C  
ATOM   3179  NZ  LYS A 417      28.727 -16.612  40.294  1.00250.95           N1+
ATOM   3180  N   ASN A 418      25.625 -12.799  45.090  1.00248.60           N  
ATOM   3181  CA  ASN A 418      25.430 -12.779  46.531  1.00248.40           C  
ATOM   3182  C   ASN A 418      24.973 -14.120  47.084  1.00238.76           C  
ATOM   3183  O   ASN A 418      24.805 -14.253  48.301  1.00239.95           O  
ATOM   3184  CB  ASN A 418      24.393 -11.710  46.865  1.00249.43           C  
ATOM   3185  CG  ASN A 418      22.971 -12.193  46.617  1.00228.75           C  
ATOM   3186  ND2 ASN A 418      22.009 -11.625  47.335  1.00225.76           N  
ATOM   3187  OD1 ASN A 418      22.737 -13.012  45.726  1.00226.22           O  
ATOM   3188  N   GLY A 419      24.759 -15.111  46.222  1.00236.56           N  
ATOM   3189  CA  GLY A 419      24.303 -16.412  46.647  1.00235.37           C  
ATOM   3190  C   GLY A 419      22.804 -16.561  46.620  1.00228.33           C  
ATOM   3191  O   GLY A 419      22.302 -17.660  46.882  1.00226.88           O  
ATOM   3192  N   TYR A 420      22.074 -15.486  46.314  1.00224.54           N  
ATOM   3193  CA  TYR A 420      20.624 -15.485  46.307  1.00231.54           C  
ATOM   3194  C   TYR A 420      20.085 -14.884  45.016  1.00221.26           C  
ATOM   3195  O   TYR A 420      20.561 -13.831  44.567  1.00232.36           O  
ATOM   3196  CB  TYR A 420      20.073 -14.689  47.496  1.00235.65           C  
ATOM   3197  CG  TYR A 420      20.480 -15.227  48.844  1.00242.07           C  
ATOM   3198  CD1 TYR A 420      21.717 -14.915  49.397  1.00232.98           C  
ATOM   3199  CD2 TYR A 420      19.622 -16.042  49.568  1.00228.51           C  
ATOM   3200  CE1 TYR A 420      22.089 -15.404  50.631  1.00231.75           C  
ATOM   3201  CE2 TYR A 420      19.984 -16.535  50.802  1.00223.91           C  
ATOM   3202  CZ  TYR A 420      21.216 -16.211  51.330  1.00229.42           C  
ATOM   3203  OH  TYR A 420      21.571 -16.707  52.562  1.00233.64           O  
ATOM   3204  N   PRO A 421      19.073 -15.509  44.416  1.00208.66           N  
ATOM   3205  CA  PRO A 421      18.483 -14.948  43.195  1.00220.10           C  
ATOM   3206  C   PRO A 421      17.686 -13.686  43.499  1.00223.50           C  
ATOM   3207  O   PRO A 421      17.051 -13.566  44.548  1.00221.46           O  
ATOM   3208  CB  PRO A 421      17.579 -16.079  42.687  1.00221.87           C  
ATOM   3209  CG  PRO A 421      17.234 -16.856  43.918  1.00221.25           C  
ATOM   3210  CD  PRO A 421      18.464 -16.799  44.786  1.00206.99           C  
ATOM   3211  N   ASP A 422      17.742 -12.729  42.576  1.00219.62           N  
ATOM   3212  CA  ASP A 422      17.126 -11.420  42.746  1.00199.11           C  
ATOM   3213  C   ASP A 422      15.947 -11.274  41.784  1.00193.61           C  
ATOM   3214  O   ASP A 422      15.627 -12.187  41.016  1.00191.32           O  
ATOM   3215  CB  ASP A 422      18.177 -10.323  42.565  1.00203.39           C  
ATOM   3216  CG  ASP A 422      19.427 -10.574  43.408  1.00209.35           C  
ATOM   3217  OD1 ASP A 422      20.296 -11.359  42.973  1.00212.13           O  
ATOM   3218  OD2 ASP A 422      19.534 -10.001  44.513  1.00211.55           O1-
ATOM   3219  N   LEU A 423      15.295 -10.109  41.831  1.00198.40           N  
ATOM   3220  CA  LEU A 423      14.014  -9.909  41.159  1.00206.42           C  
ATOM   3221  C   LEU A 423      13.901  -8.516  40.552  1.00202.63           C  
ATOM   3222  O   LEU A 423      14.113  -7.515  41.243  1.00208.21           O  
ATOM   3223  CB  LEU A 423      12.864 -10.136  42.146  1.00183.93           C  
ATOM   3224  CG  LEU A 423      11.472  -9.706  41.704  1.00179.27           C  
ATOM   3225  CD1 LEU A 423      11.003 -10.543  40.530  1.00198.40           C  
ATOM   3226  CD2 LEU A 423      10.510  -9.814  42.869  1.00179.40           C  
ATOM   3227  N   ILE A 424      13.548  -8.456  39.266  1.00184.09           N  
ATOM   3228  CA  ILE A 424      13.264  -7.201  38.572  1.00183.50           C  
ATOM   3229  C   ILE A 424      11.755  -7.038  38.436  1.00205.64           C  
ATOM   3230  O   ILE A 424      11.055  -7.980  38.042  1.00193.56           O  
ATOM   3231  CB  ILE A 424      13.940  -7.156  37.192  1.00184.63           C  
ATOM   3232  CG1 ILE A 424      15.442  -7.385  37.326  1.00209.06           C  
ATOM   3233  CG2 ILE A 424      13.694  -5.819  36.517  1.00184.54           C  
ATOM   3234  CD1 ILE A 424      16.146  -7.558  35.999  1.00225.25           C  
ATOM   3235  N   VAL A 425      11.254  -5.839  38.741  1.00216.69           N  
ATOM   3236  CA  VAL A 425       9.825  -5.535  38.682  1.00203.89           C  
ATOM   3237  C   VAL A 425       9.600  -4.312  37.799  1.00197.68           C  
ATOM   3238  O   VAL A 425      10.109  -3.225  38.096  1.00188.86           O  
ATOM   3239  CB  VAL A 425       9.238  -5.292  40.079  1.00204.22           C  
ATOM   3240  CG1 VAL A 425       7.771  -4.911  39.964  1.00196.66           C  
ATOM   3241  CG2 VAL A 425       9.426  -6.520  40.955  1.00200.71           C  
ATOM   3242  N   GLY A 426       8.820  -4.485  36.733  1.00197.30           N  
ATOM   3243  CA  GLY A 426       8.513  -3.395  35.830  1.00189.58           C  
ATOM   3244  C   GLY A 426       7.231  -2.657  36.181  1.00169.69           C  
ATOM   3245  O   GLY A 426       6.258  -3.246  36.646  1.00166.90           O  
ATOM   3246  N   ALA A 427       7.240  -1.333  35.940  1.00172.23           N  
ATOM   3247  CA  ALA A 427       6.070  -0.459  36.125  1.00170.60           C  
ATOM   3248  C   ALA A 427       5.997   0.495  34.928  1.00171.27           C  
ATOM   3249  O   ALA A 427       6.416   1.651  35.001  1.00183.01           O  
ATOM   3250  CB  ALA A 427       6.146   0.307  37.444  1.00173.42           C  
ATOM   3251  N   PHE A 428       5.414   0.021  33.826  1.00168.35           N  
ATOM   3252  CA  PHE A 428       5.493   0.778  32.581  1.00169.25           C  
ATOM   3253  C   PHE A 428       4.700   2.079  32.628  1.00170.22           C  
ATOM   3254  O   PHE A 428       5.027   3.012  31.888  1.00172.52           O  
ATOM   3255  CB  PHE A 428       5.016  -0.092  31.414  1.00166.11           C  
ATOM   3256  CG  PHE A 428       3.545  -0.394  31.442  1.00162.58           C  
ATOM   3257  CD1 PHE A 428       2.619   0.478  30.880  1.00162.24           C  
ATOM   3258  CD2 PHE A 428       3.087  -1.550  32.043  1.00163.89           C  
ATOM   3259  CE1 PHE A 428       1.262   0.199  30.922  1.00159.37           C  
ATOM   3260  CE2 PHE A 428       1.732  -1.839  32.080  1.00193.35           C  
ATOM   3261  CZ  PHE A 428       0.815  -0.961  31.520  1.00156.74           C  
ATOM   3262  N   GLY A 429       3.684   2.169  33.489  1.00168.91           N  
ATOM   3263  CA  GLY A 429       2.859   3.365  33.553  1.00185.14           C  
ATOM   3264  C   GLY A 429       3.595   4.599  34.028  1.00188.80           C  
ATOM   3265  O   GLY A 429       3.147   5.720  33.760  1.00196.00           O  
ATOM   3266  N   VAL A 430       4.709   4.419  34.734  1.00176.93           N  
ATOM   3267  CA  VAL A 430       5.555   5.514  35.176  1.00181.73           C  
ATOM   3268  C   VAL A 430       6.958   5.407  34.596  1.00184.00           C  
ATOM   3269  O   VAL A 430       7.864   6.109  35.043  1.00188.23           O  
ATOM   3270  CB  VAL A 430       5.597   5.604  36.714  1.00184.83           C  
ATOM   3271  CG1 VAL A 430       4.266   6.112  37.259  1.00182.83           C  
ATOM   3272  CG2 VAL A 430       5.931   4.251  37.318  1.00183.53           C  
ATOM   3273  N   ASP A 431       7.149   4.529  33.609  1.00189.53           N  
ATOM   3274  CA  ASP A 431       8.418   4.341  32.900  1.00183.73           C  
ATOM   3275  C   ASP A 431       9.563   4.065  33.873  1.00186.61           C  
ATOM   3276  O   ASP A 431      10.557   4.794  33.926  1.00197.60           O  
ATOM   3277  CB  ASP A 431       8.732   5.556  32.024  1.00191.71           C  
ATOM   3278  CG  ASP A 431       7.598   5.905  31.080  1.00211.24           C  
ATOM   3279  OD1 ASP A 431       7.386   5.163  30.098  1.00221.81           O  
ATOM   3280  OD2 ASP A 431       6.904   6.912  31.330  1.00229.89           O1-
ATOM   3281  N   ARG A 432       9.416   2.984  34.639  1.00184.36           N  
ATOM   3282  CA  ARG A 432      10.384   2.678  35.678  1.00187.09           C  
ATOM   3283  C   ARG A 432      10.540   1.171  35.853  1.00184.74           C  
ATOM   3284  O   ARG A 432       9.600   0.396  35.651  1.00180.44           O  
ATOM   3285  CB  ARG A 432       9.972   3.334  36.999  1.00188.58           C  
ATOM   3286  CG  ARG A 432      11.135   3.857  37.804  1.00197.10           C  
ATOM   3287  CD  ARG A 432      11.643   5.151  37.208  1.00202.55           C  
ATOM   3288  NE  ARG A 432      10.650   6.223  37.177  1.00202.56           N  
ATOM   3289  CZ  ARG A 432      10.625   7.246  38.027  1.00201.25           C  
ATOM   3290  NH1 ARG A 432      11.537   7.342  38.985  1.00204.95           N1+
ATOM   3291  NH2 ARG A 432       9.687   8.178  37.919  1.00211.37           N1+
ATOM   3292  N   ALA A 433      11.751   0.772  36.243  1.00205.03           N  
ATOM   3293  CA  ALA A 433      12.065  -0.594  36.635  1.00198.97           C  
ATOM   3294  C   ALA A 433      12.912  -0.567  37.901  1.00190.25           C  
ATOM   3295  O   ALA A 433      13.834   0.247  38.026  1.00194.69           O  
ATOM   3296  CB  ALA A 433      12.796  -1.344  35.518  1.00196.51           C  
ATOM   3297  N   ILE A 434      12.597  -1.460  38.837  1.00188.75           N  
ATOM   3298  CA  ILE A 434      13.202  -1.465  40.163  1.00192.10           C  
ATOM   3299  C   ILE A 434      13.792  -2.842  40.444  1.00196.94           C  
ATOM   3300  O   ILE A 434      13.106  -3.859  40.292  1.00194.54           O  
ATOM   3301  CB  ILE A 434      12.179  -1.085  41.249  1.00190.96           C  
ATOM   3302  CG1 ILE A 434      11.484   0.233  40.891  1.00208.97           C  
ATOM   3303  CG2 ILE A 434      12.856  -0.980  42.601  1.00195.06           C  
ATOM   3304  CD1 ILE A 434      10.152   0.060  40.162  1.00201.70           C  
ATOM   3305  N   LEU A 435      15.055  -2.871  40.872  1.00204.97           N  
ATOM   3306  CA  LEU A 435      15.744  -4.104  41.244  1.00201.07           C  
ATOM   3307  C   LEU A 435      15.708  -4.284  42.760  1.00199.67           C  
ATOM   3308  O   LEU A 435      16.238  -3.448  43.500  1.00208.54           O  
ATOM   3309  CB  LEU A 435      17.191  -4.091  40.749  1.00202.67           C  
ATOM   3310  CG  LEU A 435      18.053  -5.296  41.141  1.00204.99           C  
ATOM   3311  CD1 LEU A 435      17.597  -6.557  40.424  1.00201.22           C  
ATOM   3312  CD2 LEU A 435      19.520  -5.023  40.869  1.00210.72           C  
ATOM   3313  N   TYR A 436      15.099  -5.377  43.218  1.00196.89           N  
ATOM   3314  CA  TYR A 436      15.093  -5.745  44.630  1.00198.55           C  
ATOM   3315  C   TYR A 436      16.114  -6.854  44.856  1.00201.31           C  
ATOM   3316  O   TYR A 436      16.045  -7.908  44.213  1.00199.14           O  
ATOM   3317  CB  TYR A 436      13.701  -6.194  45.076  1.00194.13           C  
ATOM   3318  CG  TYR A 436      12.669  -5.087  45.096  1.00192.21           C  
ATOM   3319  CD1 TYR A 436      12.559  -4.239  46.189  1.00194.88           C  
ATOM   3320  CD2 TYR A 436      11.821  -4.877  44.015  1.00188.18           C  
ATOM   3321  CE1 TYR A 436      11.623  -3.224  46.217  1.00193.63           C  
ATOM   3322  CE2 TYR A 436      10.881  -3.858  44.031  1.00191.50           C  
ATOM   3323  CZ  TYR A 436      10.787  -3.035  45.137  1.00196.04           C  
ATOM   3324  OH  TYR A 436       9.854  -2.020  45.167  1.00194.45           O  
ATOM   3325  N   ARG A 437      17.043  -6.621  45.776  1.00206.38           N  
ATOM   3326  CA  ARG A 437      18.116  -7.559  46.068  1.00210.01           C  
ATOM   3327  C   ARG A 437      17.763  -8.403  47.284  1.00210.05           C  
ATOM   3328  O   ARG A 437      17.279  -7.882  48.293  1.00210.52           O  
ATOM   3329  CB  ARG A 437      19.428  -6.817  46.314  1.00216.21           C  
ATOM   3330  CG  ARG A 437      19.947  -6.066  45.109  1.00217.06           C  
ATOM   3331  CD  ARG A 437      21.287  -5.442  45.424  1.00223.73           C  
ATOM   3332  NE  ARG A 437      21.163  -4.331  46.365  1.00230.93           N  
ATOM   3333  CZ  ARG A 437      22.055  -4.054  47.311  1.00231.78           C  
ATOM   3334  NH1 ARG A 437      23.125  -4.819  47.448  1.00235.75           N1+
ATOM   3335  NH2 ARG A 437      21.874  -3.024  48.129  1.00233.90           N1+
ATOM   3336  N   ALA A 438      18.014  -9.706  47.188  1.00209.92           N  
ATOM   3337  CA  ALA A 438      17.710 -10.611  48.286  1.00210.20           C  
ATOM   3338  C   ALA A 438      18.754 -10.480  49.388  1.00232.22           C  
ATOM   3339  O   ALA A 438      19.954 -10.632  49.140  1.00232.62           O  
ATOM   3340  CB  ALA A 438      17.652 -12.052  47.783  1.00208.45           C  
TER   
ATOM   3341 CA    CA A2001       6.845 -29.938  41.080  1.00189.80          Ca2+
ATOM   3342 CA    CA A2002      12.379 -20.971  49.293  1.00222.52          Ca2+
ATOM   3343 CA    CA A2003      21.117 -11.613  45.208  1.00199.87          Ca2+
ATOM   3344 CA    CA A2004       8.857 -33.021  27.335  1.00155.88          Ca2+
ATOM   3345  N   ASP B 113     -48.611   2.916  38.685  1.00282.12           N  
ATOM   3346  CA  ASP B 113     -48.070   4.025  37.910  1.00279.20           C  
ATOM   3347  C   ASP B 113     -46.688   4.419  38.416  1.00265.79           C  
ATOM   3348  O   ASP B 113     -46.533   4.815  39.572  1.00265.39           O  
ATOM   3349  CB  ASP B 113     -49.011   5.225  37.966  1.00292.61           C  
ATOM   3350  CG  ASP B 113     -48.572   6.344  37.053  1.00291.42           C  
ATOM   3351  OD1 ASP B 113     -47.871   6.063  36.058  1.00283.52           O  
ATOM   3352  OD2 ASP B 113     -48.922   7.507  37.336  1.00298.77           O1-
ATOM   3353  N   TYR B 114     -45.682   4.322  37.541  1.00270.75           N  
ATOM   3354  CA  TYR B 114     -44.316   4.576  37.974  1.00258.03           C  
ATOM   3355  C   TYR B 114     -43.436   4.919  36.785  1.00253.14           C  
ATOM   3356  O   TYR B 114     -43.568   4.284  35.729  1.00250.71           O  
ATOM   3357  CB  TYR B 114     -43.755   3.363  38.722  1.00249.31           C  
ATOM   3358  CG  TYR B 114     -42.413   3.607  39.362  1.00252.21           C  
ATOM   3359  CD1 TYR B 114     -42.314   4.283  40.569  1.00256.74           C  
ATOM   3360  CD2 TYR B 114     -41.245   3.144  38.770  1.00238.19           C  
ATOM   3361  CE1 TYR B 114     -41.087   4.506  41.162  1.00260.09           C  
ATOM   3362  CE2 TYR B 114     -40.012   3.361  39.356  1.00218.05           C  
ATOM   3363  CZ  TYR B 114     -39.939   4.042  40.553  1.00244.47           C  
ATOM   3364  OH  TYR B 114     -38.715   4.263  41.144  1.00221.99           O  
ATOM   3365  N   PRO B 115     -42.571   5.928  36.904  1.00258.53           N  
ATOM   3366  CA  PRO B 115     -41.694   6.317  35.788  1.00260.07           C  
ATOM   3367  C   PRO B 115     -40.729   5.214  35.370  1.00224.45           C  
ATOM   3368  O   PRO B 115     -40.222   4.456  36.198  1.00217.39           O  
ATOM   3369  CB  PRO B 115     -40.940   7.531  36.344  1.00256.89           C  
ATOM   3370  CG  PRO B 115     -41.841   8.073  37.421  1.00264.98           C  
ATOM   3371  CD  PRO B 115     -42.483   6.863  38.037  1.00260.47           C  
ATOM   3372  N   VAL B 116     -40.459   5.148  34.065  1.00211.03           N  
ATOM   3373  CA  VAL B 116     -39.593   4.125  33.485  1.00200.98           C  
ATOM   3374  C   VAL B 116     -38.741   4.741  32.382  1.00207.83           C  
ATOM   3375  O   VAL B 116     -39.250   5.491  31.542  1.00209.47           O  
ATOM   3376  CB  VAL B 116     -40.409   2.942  32.934  1.00204.98           C  
ATOM   3377  CG1 VAL B 116     -39.570   2.115  31.985  1.00196.47           C  
ATOM   3378  CG2 VAL B 116     -40.895   2.073  34.078  1.00205.93           C  
ATOM   3379  N   ASP B 117     -37.442   4.432  32.392  1.00185.54           N  
ATOM   3380  CA  ASP B 117     -36.509   4.813  31.339  1.00180.78           C  
ATOM   3381  C   ASP B 117     -35.987   3.569  30.632  1.00173.80           C  
ATOM   3382  O   ASP B 117     -35.717   2.550  31.275  1.00167.93           O  
ATOM   3383  CB  ASP B 117     -35.324   5.601  31.895  1.00211.47           C  
ATOM   3384  CG  ASP B 117     -35.739   6.884  32.561  1.00202.45           C  
ATOM   3385  OD1 ASP B 117     -36.836   7.398  32.248  1.00194.74           O  
ATOM   3386  OD2 ASP B 117     -34.958   7.375  33.399  1.00176.19           O1-
ATOM   3387  N   LEU B 118     -35.853   3.648  29.309  1.00174.94           N  
ATOM   3388  CA  LEU B 118     -35.367   2.524  28.507  1.00169.21           C  
ATOM   3389  C   LEU B 118     -34.364   3.038  27.479  1.00169.19           C  
ATOM   3390  O   LEU B 118     -34.726   3.830  26.606  1.00198.43           O  
ATOM   3391  CB  LEU B 118     -36.531   1.793  27.833  1.00201.70           C  
ATOM   3392  CG  LEU B 118     -36.280   0.460  27.113  1.00192.46           C  
ATOM   3393  CD1 LEU B 118     -35.906   0.666  25.654  1.00190.91           C  
ATOM   3394  CD2 LEU B 118     -35.197  -0.332  27.820  1.00162.45           C  
ATOM   3395  N   TYR B 119     -33.104   2.614  27.592  1.00176.67           N  
ATOM   3396  CA  TYR B 119     -32.070   2.960  26.619  1.00160.65           C  
ATOM   3397  C   TYR B 119     -31.889   1.807  25.640  1.00148.53           C  
ATOM   3398  O   TYR B 119     -31.784   0.647  26.050  1.00173.70           O  
ATOM   3399  CB  TYR B 119     -30.738   3.281  27.300  1.00142.63           C  
ATOM   3400  CG  TYR B 119     -29.770   4.051  26.422  1.00141.16           C  
ATOM   3401  CD1 TYR B 119     -29.778   5.442  26.396  1.00158.64           C  
ATOM   3402  CD2 TYR B 119     -28.855   3.393  25.614  1.00145.96           C  
ATOM   3403  CE1 TYR B 119     -28.892   6.155  25.595  1.00147.91           C  
ATOM   3404  CE2 TYR B 119     -27.963   4.099  24.809  1.00134.75           C  
ATOM   3405  CZ  TYR B 119     -27.989   5.477  24.804  1.00139.93           C  
ATOM   3406  OH  TYR B 119     -27.113   6.181  24.008  1.00140.03           O  
ATOM   3407  N   TYR B 120     -31.840   2.129  24.353  1.00152.09           N  
ATOM   3408  CA  TYR B 120     -31.777   1.126  23.295  1.00151.24           C  
ATOM   3409  C   TYR B 120     -30.363   1.097  22.725  1.00143.76           C  
ATOM   3410  O   TYR B 120     -29.965   2.001  21.985  1.00146.16           O  
ATOM   3411  CB  TYR B 120     -32.814   1.420  22.220  1.00161.80           C  
ATOM   3412  CG  TYR B 120     -33.134   0.235  21.345  1.00162.98           C  
ATOM   3413  CD1 TYR B 120     -33.909  -0.810  21.821  1.00164.21           C  
ATOM   3414  CD2 TYR B 120     -32.670   0.166  20.041  1.00163.52           C  
ATOM   3415  CE1 TYR B 120     -34.205  -1.898  21.026  1.00184.67           C  
ATOM   3416  CE2 TYR B 120     -32.962  -0.914  19.239  1.00165.06           C  
ATOM   3417  CZ  TYR B 120     -33.730  -1.946  19.735  1.00185.88           C  
ATOM   3418  OH  TYR B 120     -34.028  -3.030  18.938  1.00200.19           O  
ATOM   3419  N   LEU B 121     -29.607   0.055  23.078  1.00135.28           N  
ATOM   3420  CA  LEU B 121     -28.215  -0.111  22.653  1.00127.94           C  
ATOM   3421  C   LEU B 121     -28.144  -1.103  21.492  1.00127.90           C  
ATOM   3422  O   LEU B 121     -28.230  -2.318  21.692  1.00124.66           O  
ATOM   3423  CB  LEU B 121     -27.365  -0.571  23.828  1.00119.13           C  
ATOM   3424  CG  LEU B 121     -25.867  -0.406  23.623  1.00117.87           C  
ATOM   3425  CD1 LEU B 121     -25.571   1.056  23.320  1.00116.09           C  
ATOM   3426  CD2 LEU B 121     -25.127  -0.877  24.863  1.00148.82           C  
ATOM   3427  N   MET B 122     -27.948  -0.588  20.279  1.00157.62           N  
ATOM   3428  CA  MET B 122     -27.943  -1.407  19.073  1.00139.88           C  
ATOM   3429  C   MET B 122     -26.525  -1.668  18.574  1.00126.50           C  
ATOM   3430  O   MET B 122     -25.691  -0.758  18.525  1.00125.03           O  
ATOM   3431  CB  MET B 122     -28.749  -0.735  17.961  1.00150.66           C  
ATOM   3432  CG  MET B 122     -29.068  -1.650  16.798  1.00146.65           C  
ATOM   3433  SD  MET B 122     -29.212  -0.751  15.242  1.00196.43           S  
ATOM   3434  CE  MET B 122     -30.606   0.328  15.550  1.00197.89           C  
ATOM   3435  N   ASP B 123     -26.283  -2.905  18.148  1.00123.40           N  
ATOM   3436  CA  ASP B 123     -25.025  -3.302  17.526  1.00118.24           C  
ATOM   3437  C   ASP B 123     -25.092  -3.033  16.033  1.00124.53           C  
ATOM   3438  O   ASP B 123     -25.897  -3.642  15.324  1.00168.37           O  
ATOM   3439  CB  ASP B 123     -24.750  -4.784  17.759  1.00112.60           C  
ATOM   3440  CG  ASP B 123     -23.566  -5.291  16.966  1.00108.68           C  
ATOM   3441  OD1 ASP B 123     -22.634  -4.510  16.694  1.00107.38           O  
ATOM   3442  OD2 ASP B 123     -23.597  -6.476  16.577  1.00107.65           O1-
ATOM   3443  N   LEU B 124     -24.242  -2.142  15.550  1.00124.73           N  
ATOM   3444  CA  LEU B 124     -24.232  -1.832  14.136  1.00131.08           C  
ATOM   3445  C   LEU B 124     -23.171  -2.611  13.381  1.00129.08           C  
ATOM   3446  O   LEU B 124     -22.900  -2.295  12.221  1.00149.03           O  
ATOM   3447  CB  LEU B 124     -24.027  -0.333  13.934  1.00135.48           C  
ATOM   3448  CG  LEU B 124     -25.267   0.513  14.199  1.00142.85           C  
ATOM   3449  CD1 LEU B 124     -24.996   1.970  13.900  1.00154.64           C  
ATOM   3450  CD2 LEU B 124     -26.391   0.006  13.328  1.00150.44           C  
ATOM   3451  N   SER B 125     -22.596  -3.646  13.987  1.00122.03           N  
ATOM   3452  CA  SER B 125     -21.491  -4.348  13.351  1.00121.57           C  
ATOM   3453  C   SER B 125     -21.958  -5.072  12.086  1.00129.91           C  
ATOM   3454  O   SER B 125     -23.143  -5.095  11.736  1.00135.87           O  
ATOM   3455  CB  SER B 125     -20.837  -5.315  14.336  1.00112.90           C  
ATOM   3456  OG  SER B 125     -21.727  -6.347  14.721  1.00112.32           O  
ATOM   3457  N   ALA B 126     -20.997  -5.704  11.409  1.00130.70           N  
ATOM   3458  CA  ALA B 126     -21.264  -6.255  10.088  1.00139.38           C  
ATOM   3459  C   ALA B 126     -22.202  -7.448  10.159  1.00140.76           C  
ATOM   3460  O   ALA B 126     -22.972  -7.686   9.224  1.00149.11           O  
ATOM   3461  CB  ALA B 126     -19.952  -6.640   9.404  1.00139.92           C  
ATOM   3462  N   SER B 127     -22.184  -8.187  11.257  1.00133.28           N  
ATOM   3463  CA  SER B 127     -23.006  -9.381  11.355  1.00134.65           C  
ATOM   3464  C   SER B 127     -24.466  -9.052  11.595  1.00138.15           C  
ATOM   3465  O   SER B 127     -25.275  -9.965  11.817  1.00139.31           O  
ATOM   3466  CB  SER B 127     -22.477 -10.301  12.464  1.00136.22           C  
ATOM   3467  OG  SER B 127     -22.294  -9.606  13.691  1.00118.41           O  
ATOM   3468  N   MET B 128     -24.826  -7.774  11.516  1.00140.72           N  
ATOM   3469  CA  MET B 128     -26.160  -7.320  11.867  1.00144.01           C  
ATOM   3470  C   MET B 128     -27.000  -6.935  10.655  1.00155.56           C  
ATOM   3471  O   MET B 128     -28.133  -6.468  10.825  1.00160.00           O  
ATOM   3472  CB  MET B 128     -26.050  -6.139  12.830  1.00138.73           C  
ATOM   3473  CG  MET B 128     -25.533  -6.505  14.205  1.00128.09           C  
ATOM   3474  SD  MET B 128     -26.705  -7.473  15.160  1.00126.54           S  
ATOM   3475  CE  MET B 128     -28.087  -6.335  15.210  1.00135.87           C  
ATOM   3476  N   ASP B 129     -26.494  -7.146   9.435  1.00161.20           N  
ATOM   3477  CA  ASP B 129     -27.289  -6.829   8.253  1.00172.89           C  
ATOM   3478  C   ASP B 129     -28.461  -7.787   8.115  1.00178.53           C  
ATOM   3479  O   ASP B 129     -29.528  -7.403   7.621  1.00208.98           O  
ATOM   3480  CB  ASP B 129     -26.418  -6.862   6.995  1.00192.24           C  
ATOM   3481  CG  ASP B 129     -27.213  -6.586   5.724  1.00215.98           C  
ATOM   3482  OD1 ASP B 129     -27.477  -5.401   5.423  1.00195.55           O  
ATOM   3483  OD2 ASP B 129     -27.579  -7.557   5.025  1.00218.97           O1-
ATOM   3484  N   ASP B 130     -28.286  -9.028   8.561  1.00173.41           N  
ATOM   3485  CA  ASP B 130     -29.355 -10.013   8.556  1.00183.59           C  
ATOM   3486  C   ASP B 130     -30.322  -9.805   9.705  1.00174.99           C  
ATOM   3487  O   ASP B 130     -31.395 -10.417   9.724  1.00180.14           O  
ATOM   3488  CB  ASP B 130     -28.767 -11.427   8.627  1.00193.80           C  
ATOM   3489  CG  ASP B 130     -27.765 -11.591   9.763  1.00161.72           C  
ATOM   3490  OD1 ASP B 130     -27.025 -10.629  10.055  1.00157.02           O  
ATOM   3491  OD2 ASP B 130     -27.711 -12.678  10.372  1.00157.40           O1-
ATOM   3492  N   ASP B 131     -29.966  -8.963  10.660  1.00167.61           N  
ATOM   3493  CA  ASP B 131     -30.769  -8.758  11.844  1.00164.52           C  
ATOM   3494  C   ASP B 131     -31.253  -7.322  11.917  1.00168.00           C  
ATOM   3495  O   ASP B 131     -31.904  -6.945  12.898  1.00167.83           O  
ATOM   3496  CB  ASP B 131     -29.948  -9.089  13.092  1.00152.48           C  
ATOM   3497  CG  ASP B 131     -28.891 -10.162  12.836  1.00157.55           C  
ATOM   3498  OD1 ASP B 131     -29.157 -11.201  12.193  1.00152.91           O  
ATOM   3499  OD2 ASP B 131     -27.744  -9.934  13.262  1.00168.02           O1-
ATOM   3500  N   LEU B 132     -30.905  -6.503  10.922  1.00173.24           N  
ATOM   3501  CA  LEU B 132     -31.234  -5.081  10.942  1.00181.13           C  
ATOM   3502  C   LEU B 132     -32.741  -4.852  10.973  1.00193.61           C  
ATOM   3503  O   LEU B 132     -33.252  -4.117  11.827  1.00203.08           O  
ATOM   3504  CB  LEU B 132     -30.616  -4.402   9.720  1.00199.66           C  
ATOM   3505  CG  LEU B 132     -30.891  -2.911   9.521  1.00209.78           C  
ATOM   3506  CD1 LEU B 132     -30.330  -2.108  10.682  1.00184.71           C  
ATOM   3507  CD2 LEU B 132     -30.323  -2.431   8.190  1.00207.30           C  
ATOM   3508  N   ASN B 133     -33.474  -5.488  10.053  1.00195.07           N  
ATOM   3509  CA  ASN B 133     -34.909  -5.253   9.945  1.00206.02           C  
ATOM   3510  C   ASN B 133     -35.652  -5.698  11.193  1.00204.98           C  
ATOM   3511  O   ASN B 133     -36.771  -5.234  11.437  1.00213.66           O  
ATOM   3512  CB  ASN B 133     -35.474  -5.975   8.722  1.00216.06           C  
ATOM   3513  CG  ASN B 133     -35.237  -7.466   8.772  1.00216.68           C  
ATOM   3514  ND2 ASN B 133     -36.169  -8.233   8.220  1.00221.34           N  
ATOM   3515  OD1 ASN B 133     -34.231  -7.926   9.312  1.00210.08           O  
ATOM   3516  N   THR B 134     -35.050  -6.580  11.991  1.00195.41           N  
ATOM   3517  CA  THR B 134     -35.673  -7.002  13.237  1.00193.82           C  
ATOM   3518  C   THR B 134     -35.553  -5.922  14.297  1.00190.48           C  
ATOM   3519  O   THR B 134     -36.428  -5.795  15.160  1.00194.18           O  
ATOM   3520  CB  THR B 134     -35.018  -8.287  13.750  1.00184.61           C  
ATOM   3521  CG2 THR B 134     -35.757  -8.795  14.953  1.00184.90           C  
ATOM   3522  OG1 THR B 134     -35.033  -9.295  12.730  1.00187.51           O  
ATOM   3523  N   ILE B 135     -34.493  -5.123  14.223  1.00190.09           N  
ATOM   3524  CA  ILE B 135     -34.261  -4.091  15.222  1.00180.80           C  
ATOM   3525  C   ILE B 135     -35.158  -2.889  14.973  1.00191.19           C  
ATOM   3526  O   ILE B 135     -35.689  -2.290  15.915  1.00199.37           O  
ATOM   3527  CB  ILE B 135     -32.772  -3.713  15.227  1.00171.02           C  
ATOM   3528  CG1 ILE B 135     -31.932  -4.944  15.566  1.00161.29           C  
ATOM   3529  CG2 ILE B 135     -32.510  -2.609  16.213  1.00172.56           C  
ATOM   3530  CD1 ILE B 135     -32.523  -5.779  16.672  1.00159.60           C  
ATOM   3531  N   LYS B 136     -35.356  -2.529  13.705  1.00198.73           N  
ATOM   3532  CA  LYS B 136     -36.259  -1.431  13.385  1.00213.77           C  
ATOM   3533  C   LYS B 136     -37.702  -1.808  13.692  1.00229.37           C  
ATOM   3534  O   LYS B 136     -38.490  -0.954  14.115  1.00240.49           O  
ATOM   3535  CB  LYS B 136     -36.093  -1.038  11.915  1.00224.23           C  
ATOM   3536  CG  LYS B 136     -34.672  -0.608  11.548  1.00208.23           C  
ATOM   3537  CD  LYS B 136     -34.561  -0.162  10.097  1.00216.52           C  
ATOM   3538  CE  LYS B 136     -33.120   0.156   9.730  1.00208.07           C  
ATOM   3539  NZ  LYS B 136     -32.977   0.554   8.306  1.00215.72           N1+
ATOM   3540  N   GLU B 137     -38.059  -3.080  13.496  1.00227.75           N  
ATOM   3541  CA  GLU B 137     -39.374  -3.564  13.889  1.00235.82           C  
ATOM   3542  C   GLU B 137     -39.482  -3.751  15.391  1.00222.79           C  
ATOM   3543  O   GLU B 137     -40.595  -3.882  15.910  1.00230.40           O  
ATOM   3544  CB  GLU B 137     -39.691  -4.885  13.182  1.00232.70           C  
ATOM   3545  CG  GLU B 137     -40.271  -4.730  11.788  1.00242.93           C  
ATOM   3546  CD  GLU B 137     -40.913  -6.009  11.286  1.00253.05           C  
ATOM   3547  OE1 GLU B 137     -41.181  -6.100  10.069  1.00262.03           O  
ATOM   3548  OE2 GLU B 137     -41.141  -6.926  12.106  1.00245.52           O1-
ATOM   3549  N   LEU B 138     -38.351  -3.779  16.091  1.00210.36           N  
ATOM   3550  CA  LEU B 138     -38.347  -3.792  17.545  1.00205.02           C  
ATOM   3551  C   LEU B 138     -38.406  -2.385  18.119  1.00206.60           C  
ATOM   3552  O   LEU B 138     -39.026  -2.170  19.163  1.00208.85           O  
ATOM   3553  CB  LEU B 138     -37.108  -4.522  18.062  1.00191.55           C  
ATOM   3554  CG  LEU B 138     -36.946  -4.538  19.579  1.00185.30           C  
ATOM   3555  CD1 LEU B 138     -38.213  -5.039  20.246  1.00192.72           C  
ATOM   3556  CD2 LEU B 138     -35.777  -5.412  19.955  1.00173.30           C  
ATOM   3557  N   GLY B 139     -37.767  -1.423  17.460  1.00205.93           N  
ATOM   3558  CA  GLY B 139     -37.826  -0.045  17.893  1.00208.47           C  
ATOM   3559  C   GLY B 139     -39.224   0.536  17.837  1.00221.94           C  
ATOM   3560  O   GLY B 139     -39.738   1.026  18.847  1.00224.21           O  
ATOM   3561  N   SER B 140     -39.850   0.490  16.657  1.00231.53           N  
ATOM   3562  CA  SER B 140     -41.182   1.067  16.504  1.00245.56           C  
ATOM   3563  C   SER B 140     -42.203   0.334  17.362  1.00249.68           C  
ATOM   3564  O   SER B 140     -43.103   0.955  17.939  1.00257.78           O  
ATOM   3565  CB  SER B 140     -41.602   1.033  15.035  1.00255.10           C  
ATOM   3566  OG  SER B 140     -41.775  -0.301  14.588  1.00254.84           O  
ATOM   3567  N   ARG B 141     -42.068  -0.990  17.471  1.00244.62           N  
ATOM   3568  CA  ARG B 141     -43.003  -1.764  18.280  1.00248.77           C  
ATOM   3569  C   ARG B 141     -42.824  -1.453  19.759  1.00242.86           C  
ATOM   3570  O   ARG B 141     -43.804  -1.384  20.511  1.00250.12           O  
ATOM   3571  CB  ARG B 141     -42.808  -3.255  18.008  1.00244.63           C  
ATOM   3572  CG  ARG B 141     -43.901  -4.152  18.557  1.00251.66           C  
ATOM   3573  CD  ARG B 141     -43.709  -5.584  18.084  1.00248.89           C  
ATOM   3574  NE  ARG B 141     -44.811  -6.450  18.496  1.00257.26           N  
ATOM   3575  CZ  ARG B 141     -44.924  -7.728  18.151  1.00257.89           C  
ATOM   3576  NH1 ARG B 141     -44.004  -8.292  17.382  1.00250.50           N1+
ATOM   3577  NH2 ARG B 141     -45.959  -8.442  18.569  1.00266.49           N1+
ATOM   3578  N   LEU B 142     -41.577  -1.259  20.189  1.00230.28           N  
ATOM   3579  CA  LEU B 142     -41.311  -0.847  21.562  1.00224.73           C  
ATOM   3580  C   LEU B 142     -41.710   0.606  21.784  1.00231.39           C  
ATOM   3581  O   LEU B 142     -42.040   0.994  22.911  1.00232.32           O  
ATOM   3582  CB  LEU B 142     -39.828  -1.074  21.883  1.00215.16           C  
ATOM   3583  CG  LEU B 142     -39.160  -0.648  23.194  1.00212.86           C  
ATOM   3584  CD1 LEU B 142     -38.140  -1.693  23.649  1.00189.71           C  
ATOM   3585  CD2 LEU B 142     -38.484   0.703  23.025  1.00209.38           C  
ATOM   3586  N   SER B 143     -41.713   1.414  20.724  1.00236.78           N  
ATOM   3587  CA  SER B 143     -42.103   2.813  20.830  1.00244.11           C  
ATOM   3588  C   SER B 143     -43.617   2.958  20.763  1.00259.02           C  
ATOM   3589  O   SER B 143     -44.133   4.011  20.371  1.00268.52           O  
ATOM   3590  CB  SER B 143     -41.441   3.640  19.726  1.00244.21           C  
ATOM   3591  OG  SER B 143     -41.830   4.998  19.809  1.00251.99           O  
ATOM   3592  N   LYS B 144     -44.336   1.905  21.145  1.00261.75           N  
ATOM   3593  CA  LYS B 144     -45.791   1.916  21.143  1.00276.38           C  
ATOM   3594  C   LYS B 144     -46.319   1.306  22.435  1.00276.38           C  
ATOM   3595  O   LYS B 144     -47.136   1.917  23.130  1.00284.63           O  
ATOM   3596  CB  LYS B 144     -46.327   1.153  19.928  1.00283.68           C  
ATOM   3597  CG  LYS B 144     -47.809   0.787  20.001  1.00298.20           C  
ATOM   3598  CD  LYS B 144     -48.713   2.018  20.036  1.00311.20           C  
ATOM   3599  CE  LYS B 144     -50.182   1.629  20.197  1.00326.10           C  
ATOM   3600  NZ  LYS B 144     -51.079   2.817  20.292  1.00339.36           N1+
ATOM   3601  N   GLU B 145     -45.829   0.116  22.784  1.00267.36           N  
ATOM   3602  CA  GLU B 145     -46.340  -0.588  23.952  1.00267.94           C  
ATOM   3603  C   GLU B 145     -45.874   0.038  25.260  1.00261.44           C  
ATOM   3604  O   GLU B 145     -46.413  -0.303  26.319  1.00263.92           O  
ATOM   3605  CB  GLU B 145     -45.921  -2.061  23.889  1.00260.60           C  
ATOM   3606  CG  GLU B 145     -46.245  -2.768  22.567  1.00265.99           C  
ATOM   3607  CD  GLU B 145     -47.735  -2.951  22.322  1.00282.19           C  
ATOM   3608  OE1 GLU B 145     -48.506  -2.988  23.303  1.00287.97           O  
ATOM   3609  OE2 GLU B 145     -48.132  -3.066  21.142  1.00289.68           O1-
ATOM   3610  N   MET B 146     -44.891   0.939  25.213  1.00253.80           N  
ATOM   3611  CA  MET B 146     -44.388   1.563  26.431  1.00247.77           C  
ATOM   3612  C   MET B 146     -45.391   2.537  27.023  1.00259.12           C  
ATOM   3613  O   MET B 146     -45.482   2.667  28.249  1.00258.05           O  
ATOM   3614  CB  MET B 146     -43.081   2.296  26.141  1.00237.78           C  
ATOM   3615  CG  MET B 146     -41.859   1.406  26.088  1.00224.12           C  
ATOM   3616  SD  MET B 146     -41.583   0.499  27.621  1.00216.23           S  
ATOM   3617  CE  MET B 146     -41.343   1.826  28.801  1.00215.45           C  
ATOM   3618  N   SER B 147     -46.152   3.222  26.174  1.00270.56           N  
ATOM   3619  CA  SER B 147     -47.116   4.198  26.654  1.00282.36           C  
ATOM   3620  C   SER B 147     -48.326   3.549  27.306  1.00291.99           C  
ATOM   3621  O   SER B 147     -49.150   4.262  27.889  1.00301.87           O  
ATOM   3622  CB  SER B 147     -47.557   5.097  25.496  1.00292.38           C  
ATOM   3623  OG  SER B 147     -48.514   6.052  25.918  1.00304.71           O  
ATOM   3624  N   LYS B 148     -48.453   2.224  27.227  1.00289.91           N  
ATOM   3625  CA  LYS B 148     -49.606   1.530  27.784  1.00299.81           C  
ATOM   3626  C   LYS B 148     -49.550   1.461  29.305  1.00296.34           C  
ATOM   3627  O   LYS B 148     -50.375   2.072  29.992  1.00306.06           O  
ATOM   3628  CB  LYS B 148     -49.711   0.117  27.201  1.00298.82           C  
ATOM   3629  CG  LYS B 148     -50.054   0.067  25.716  1.00305.71           C  
ATOM   3630  CD  LYS B 148     -51.432   0.660  25.435  1.00323.62           C  
ATOM   3631  CE  LYS B 148     -51.781   0.597  23.952  1.00331.21           C  
ATOM   3632  NZ  LYS B 148     -51.820  -0.798  23.430  1.00329.96           N1+
ATOM   3633  N   LEU B 149     -48.574   0.733  29.842  1.00283.02           N  
ATOM   3634  CA  LEU B 149     -48.522   0.470  31.274  1.00279.91           C  
ATOM   3635  C   LEU B 149     -47.982   1.640  32.088  1.00275.81           C  
ATOM   3636  O   LEU B 149     -47.966   1.554  33.321  1.00274.19           O  
ATOM   3637  CB  LEU B 149     -47.679  -0.778  31.545  1.00267.84           C  
ATOM   3638  CG  LEU B 149     -48.444  -2.006  32.039  1.00273.27           C  
ATOM   3639  CD1 LEU B 149     -47.490  -3.167  32.243  1.00260.79           C  
ATOM   3640  CD2 LEU B 149     -49.183  -1.683  33.328  1.00280.80           C  
ATOM   3641  N   THR B 150     -47.549   2.724  31.448  1.00274.67           N  
ATOM   3642  CA  THR B 150     -47.052   3.882  32.175  1.00271.73           C  
ATOM   3643  C   THR B 150     -47.219   5.125  31.317  1.00278.16           C  
ATOM   3644  O   THR B 150     -47.194   5.059  30.085  1.00279.47           O  
ATOM   3645  CB  THR B 150     -45.578   3.727  32.569  1.00255.79           C  
ATOM   3646  CG2 THR B 150     -44.709   3.553  31.331  1.00248.12           C  
ATOM   3647  OG1 THR B 150     -45.149   4.892  33.285  1.00254.20           O  
ATOM   3648  N   SER B 151     -47.373   6.264  31.988  1.00282.48           N  
ATOM   3649  CA  SER B 151     -47.472   7.549  31.314  1.00288.68           C  
ATOM   3650  C   SER B 151     -46.167   8.323  31.338  1.00278.01           C  
ATOM   3651  O   SER B 151     -45.922   9.137  30.441  1.00279.89           O  
ATOM   3652  CB  SER B 151     -48.574   8.399  31.956  1.00302.45           C  
ATOM   3653  OG  SER B 151     -48.400   8.463  33.360  1.00299.16           O  
ATOM   3654  N   ASN B 152     -45.332   8.093  32.347  1.00267.56           N  
ATOM   3655  CA  ASN B 152     -44.032   8.749  32.448  1.00257.28           C  
ATOM   3656  C   ASN B 152     -42.990   7.864  31.765  1.00254.64           C  
ATOM   3657  O   ASN B 152     -42.262   7.093  32.397  1.00247.69           O  
ATOM   3658  CB  ASN B 152     -43.687   9.025  33.904  1.00253.53           C  
ATOM   3659  CG  ASN B 152     -42.712  10.165  34.054  1.00248.80           C  
ATOM   3660  ND2 ASN B 152     -42.254  10.396  35.275  1.00245.09           N  
ATOM   3661  OD1 ASN B 152     -42.375  10.838  33.081  1.00249.47           O  
ATOM   3662  N   PHE B 153     -42.922   7.982  30.440  1.00272.88           N  
ATOM   3663  CA  PHE B 153     -42.074   7.133  29.610  1.00257.66           C  
ATOM   3664  C   PHE B 153     -41.103   7.973  28.789  1.00251.92           C  
ATOM   3665  O   PHE B 153     -41.524   8.829  28.003  1.00271.83           O  
ATOM   3666  CB  PHE B 153     -42.920   6.252  28.691  1.00248.00           C  
ATOM   3667  CG  PHE B 153     -42.212   5.840  27.433  1.00258.98           C  
ATOM   3668  CD1 PHE B 153     -41.144   4.955  27.481  1.00262.36           C  
ATOM   3669  CD2 PHE B 153     -42.616   6.332  26.201  1.00251.01           C  
ATOM   3670  CE1 PHE B 153     -40.485   4.573  26.327  1.00263.06           C  
ATOM   3671  CE2 PHE B 153     -41.963   5.950  25.040  1.00270.87           C  
ATOM   3672  CZ  PHE B 153     -40.898   5.067  25.105  1.00273.51           C  
ATOM   3673  N   ARG B 154     -39.807   7.721  28.972  1.00220.80           N  
ATOM   3674  CA  ARG B 154     -38.750   8.337  28.181  1.00215.88           C  
ATOM   3675  C   ARG B 154     -37.778   7.259  27.731  1.00204.86           C  
ATOM   3676  O   ARG B 154     -37.385   6.407  28.534  1.00197.17           O  
ATOM   3677  CB  ARG B 154     -38.016   9.413  28.980  1.00212.85           C  
ATOM   3678  CG  ARG B 154     -38.899  10.570  29.378  1.00224.01           C  
ATOM   3679  CD  ARG B 154     -38.097  11.681  30.010  1.00221.41           C  
ATOM   3680  NE  ARG B 154     -38.967  12.721  30.546  1.00232.13           N  
ATOM   3681  CZ  ARG B 154     -38.542  13.736  31.288  1.00232.36           C  
ATOM   3682  NH1 ARG B 154     -37.253  13.848  31.584  1.00231.21           N1+
ATOM   3683  NH2 ARG B 154     -39.405  14.637  31.736  1.00242.95           N1+
ATOM   3684  N   LEU B 155     -37.414   7.275  26.447  1.00204.71           N  
ATOM   3685  CA  LEU B 155     -36.510   6.279  25.883  1.00196.69           C  
ATOM   3686  C   LEU B 155     -35.391   6.946  25.082  1.00191.35           C  
ATOM   3687  O   LEU B 155     -35.575   8.022  24.507  1.00208.30           O  
ATOM   3688  CB  LEU B 155     -37.278   5.279  25.003  1.00199.67           C  
ATOM   3689  CG  LEU B 155     -37.567   5.625  23.541  1.00206.82           C  
ATOM   3690  CD1 LEU B 155     -38.202   4.427  22.860  1.00209.58           C  
ATOM   3691  CD2 LEU B 155     -38.448   6.864  23.392  1.00218.82           C  
ATOM   3692  N   GLY B 156     -34.224   6.290  25.047  1.00180.66           N  
ATOM   3693  CA  GLY B 156     -33.066   6.800  24.322  1.00176.49           C  
ATOM   3694  C   GLY B 156     -32.450   5.823  23.336  1.00171.25           C  
ATOM   3695  O   GLY B 156     -33.030   4.766  23.075  1.00171.91           O  
ATOM   3696  N   PHE B 157     -31.276   6.145  22.783  1.00166.51           N  
ATOM   3697  CA  PHE B 157     -30.662   5.275  21.783  1.00162.26           C  
ATOM   3698  C   PHE B 157     -29.158   5.522  21.689  1.00156.00           C  
ATOM   3699  O   PHE B 157     -28.682   6.650  21.848  1.00155.99           O  
ATOM   3700  CB  PHE B 157     -31.302   5.457  20.401  1.00171.06           C  
ATOM   3701  CG  PHE B 157     -30.639   4.649  19.321  1.00167.45           C  
ATOM   3702  CD1 PHE B 157     -30.879   3.292  19.210  1.00164.45           C  
ATOM   3703  CD2 PHE B 157     -29.776   5.246  18.418  1.00167.63           C  
ATOM   3704  CE1 PHE B 157     -30.270   2.543  18.220  1.00161.52           C  
ATOM   3705  CE2 PHE B 157     -29.166   4.504  17.424  1.00164.83           C  
ATOM   3706  CZ  PHE B 157     -29.412   3.151  17.325  1.00161.69           C  
ATOM   3707  N   GLY B 158     -28.431   4.437  21.427  1.00172.64           N  
ATOM   3708  CA  GLY B 158     -26.990   4.481  21.242  1.00140.41           C  
ATOM   3709  C   GLY B 158     -26.537   3.317  20.388  1.00136.46           C  
ATOM   3710  O   GLY B 158     -27.161   2.251  20.377  1.00136.01           O  
ATOM   3711  N   SER B 159     -25.447   3.526  19.658  1.00134.19           N  
ATOM   3712  CA  SER B 159     -24.923   2.531  18.734  1.00131.21           C  
ATOM   3713  C   SER B 159     -23.434   2.306  18.971  1.00123.08           C  
ATOM   3714  O   SER B 159     -22.728   3.184  19.472  1.00121.69           O  
ATOM   3715  CB  SER B 159     -25.179   2.956  17.293  1.00138.90           C  
ATOM   3716  OG  SER B 159     -24.670   4.256  17.066  1.00153.86           O  
ATOM   3717  N   PHE B 160     -22.968   1.108  18.620  1.00118.22           N  
ATOM   3718  CA  PHE B 160     -21.567   0.739  18.786  1.00110.94           C  
ATOM   3719  C   PHE B 160     -21.160  -0.193  17.656  1.00110.20           C  
ATOM   3720  O   PHE B 160     -22.006  -0.726  16.933  1.00114.28           O  
ATOM   3721  CB  PHE B 160     -21.304   0.080  20.151  1.00114.18           C  
ATOM   3722  CG  PHE B 160     -21.986  -1.258  20.335  1.00143.77           C  
ATOM   3723  CD1 PHE B 160     -23.297  -1.325  20.780  1.00123.24           C  
ATOM   3724  CD2 PHE B 160     -21.311  -2.447  20.091  1.00127.88           C  
ATOM   3725  CE1 PHE B 160     -23.932  -2.549  20.961  1.00104.45           C  
ATOM   3726  CE2 PHE B 160     -21.945  -3.675  20.269  1.00 95.20           C  
ATOM   3727  CZ  PHE B 160     -23.253  -3.722  20.708  1.00 99.25           C  
ATOM   3728  N   VAL B 161     -19.845  -0.324  17.462  1.00105.84           N  
ATOM   3729  CA  VAL B 161     -19.292  -1.298  16.522  1.00104.31           C  
ATOM   3730  C   VAL B 161     -18.096  -2.023  17.140  1.00 96.32           C  
ATOM   3731  O   VAL B 161     -18.216  -3.175  17.570  1.00 91.96           O  
ATOM   3732  CB  VAL B 161     -18.897  -0.638  15.188  1.00110.06           C  
ATOM   3733  CG1 VAL B 161     -18.408  -1.687  14.216  1.00111.94           C  
ATOM   3734  CG2 VAL B 161     -20.068   0.091  14.587  1.00118.58           C  
ATOM   3735  N   GLU B 162     -16.953  -1.338  17.226  1.00103.67           N  
ATOM   3736  CA  GLU B 162     -15.664  -1.917  17.606  1.00 88.77           C  
ATOM   3737  C   GLU B 162     -14.662  -0.783  17.804  1.00107.72           C  
ATOM   3738  O   GLU B 162     -14.832   0.310  17.254  1.00150.07           O  
ATOM   3739  CB  GLU B 162     -15.166  -2.890  16.522  1.00 91.73           C  
ATOM   3740  CG  GLU B 162     -13.915  -3.707  16.847  1.00122.17           C  
ATOM   3741  CD  GLU B 162     -14.133  -4.780  17.897  1.00117.00           C  
ATOM   3742  OE1 GLU B 162     -13.305  -4.876  18.821  1.00 76.96           O  
ATOM   3743  OE2 GLU B 162     -15.118  -5.538  17.790  1.00111.38           O1-
ATOM   3744  N   LYS B 163     -13.587  -1.066  18.550  1.00118.60           N  
ATOM   3745  CA  LYS B 163     -12.531  -0.064  18.756  1.00124.51           C  
ATOM   3746  C   LYS B 163     -11.783   0.167  17.453  1.00 93.33           C  
ATOM   3747  O   LYS B 163     -11.283  -0.795  16.854  1.00137.06           O  
ATOM   3748  CB  LYS B 163     -11.551  -0.478  19.843  1.00106.43           C  
ATOM   3749  CG  LYS B 163     -12.119  -0.475  21.246  1.00102.59           C  
ATOM   3750  CD  LYS B 163     -11.007  -0.727  22.264  1.00130.53           C  
ATOM   3751  CE  LYS B 163     -11.490  -0.686  23.720  1.00 68.64           C  
ATOM   3752  NZ  LYS B 163     -12.030   0.622  24.168  1.00 72.52           N1+
ATOM   3753  N   PRO B 164     -11.695   1.400  16.972  1.00122.93           N  
ATOM   3754  CA  PRO B 164     -11.111   1.637  15.645  1.00140.29           C  
ATOM   3755  C   PRO B 164      -9.592   1.511  15.576  1.00159.71           C  
ATOM   3756  O   PRO B 164      -8.923   2.443  15.119  1.00105.97           O  
ATOM   3757  CB  PRO B 164     -11.563   3.069  15.332  1.00163.00           C  
ATOM   3758  CG  PRO B 164     -11.693   3.716  16.675  1.00168.29           C  
ATOM   3759  CD  PRO B 164     -12.166   2.641  17.613  1.00 98.85           C  
ATOM   3760  N   VAL B 165      -9.024   0.389  16.022  1.00190.84           N  
ATOM   3761  CA  VAL B 165      -7.581   0.184  15.979  1.00127.97           C  
ATOM   3762  C   VAL B 165      -7.289  -1.255  15.572  1.00119.78           C  
ATOM   3763  O   VAL B 165      -8.065  -2.173  15.857  1.00110.14           O  
ATOM   3764  CB  VAL B 165      -6.930   0.539  17.332  1.00107.58           C  
ATOM   3765  CG1 VAL B 165      -7.520  -0.316  18.438  1.00 87.86           C  
ATOM   3766  CG2 VAL B 165      -5.414   0.412  17.264  1.00 98.74           C  
ATOM   3767  N   SER B 166      -6.173  -1.437  14.874  1.00124.58           N  
ATOM   3768  CA  SER B 166      -5.666  -2.764  14.541  1.00159.83           C  
ATOM   3769  C   SER B 166      -5.414  -3.539  15.852  1.00127.22           C  
ATOM   3770  O   SER B 166      -5.053  -2.948  16.868  1.00 90.70           O  
ATOM   3771  CB  SER B 166      -4.389  -2.637  13.691  1.00106.86           C  
ATOM   3772  OG  SER B 166      -4.136  -3.787  12.892  1.00109.92           O  
ATOM   3773  N   PRO B 167      -5.619  -4.865  15.842  1.00112.12           N  
ATOM   3774  CA  PRO B 167      -5.979  -5.731  14.713  1.00165.05           C  
ATOM   3775  C   PRO B 167      -7.482  -5.904  14.482  1.00123.81           C  
ATOM   3776  O   PRO B 167      -7.890  -6.690  13.628  1.00136.63           O  
ATOM   3777  CB  PRO B 167      -5.345  -7.062  15.104  1.00142.39           C  
ATOM   3778  CG  PRO B 167      -5.467  -7.081  16.592  1.00108.02           C  
ATOM   3779  CD  PRO B 167      -5.333  -5.651  17.056  1.00 90.33           C  
ATOM   3780  N   PHE B 168      -8.302  -5.192  15.249  1.00 98.22           N  
ATOM   3781  CA  PHE B 168      -9.741  -5.378  15.127  1.00 98.44           C  
ATOM   3782  C   PHE B 168     -10.277  -4.855  13.806  1.00122.35           C  
ATOM   3783  O   PHE B 168     -11.293  -5.362  13.317  1.00116.75           O  
ATOM   3784  CB  PHE B 168     -10.433  -4.705  16.298  1.00120.58           C  
ATOM   3785  CG  PHE B 168      -9.925  -5.180  17.613  1.00172.05           C  
ATOM   3786  CD1 PHE B 168      -9.623  -6.521  17.799  1.00163.57           C  
ATOM   3787  CD2 PHE B 168      -9.694  -4.294  18.646  1.00169.97           C  
ATOM   3788  CE1 PHE B 168      -9.129  -6.970  19.000  1.00116.64           C  
ATOM   3789  CE2 PHE B 168      -9.200  -4.739  19.848  1.00 77.31           C  
ATOM   3790  CZ  PHE B 168      -8.918  -6.080  20.023  1.00 76.25           C  
ATOM   3791  N   VAL B 169      -9.623  -3.843  13.226  1.00134.18           N  
ATOM   3792  CA  VAL B 169      -9.973  -3.290  11.922  1.00149.48           C  
ATOM   3793  C   VAL B 169      -8.714  -3.229  11.067  1.00161.83           C  
ATOM   3794  O   VAL B 169      -7.617  -2.985  11.583  1.00116.24           O  
ATOM   3795  CB  VAL B 169     -10.605  -1.886  12.036  1.00155.58           C  
ATOM   3796  CG1 VAL B 169     -11.250  -1.483  10.708  1.00171.94           C  
ATOM   3797  CG2 VAL B 169     -11.613  -1.826  13.180  1.00109.13           C  
ATOM   3798  N   LYS B 170      -8.868  -3.481   9.768  1.00176.77           N  
ATOM   3799  CA  LYS B 170      -7.744  -3.339   8.852  1.00163.42           C  
ATOM   3800  C   LYS B 170      -7.330  -1.876   8.734  1.00163.15           C  
ATOM   3801  O   LYS B 170      -8.173  -0.973   8.722  1.00140.18           O  
ATOM   3802  CB  LYS B 170      -8.086  -3.909   7.477  1.00144.09           C  
ATOM   3803  CG  LYS B 170      -7.869  -5.406   7.383  1.00143.27           C  
ATOM   3804  CD  LYS B 170      -7.948  -5.896   5.956  1.00152.19           C  
ATOM   3805  CE  LYS B 170      -7.593  -7.369   5.859  1.00151.88           C  
ATOM   3806  NZ  LYS B 170      -8.470  -8.221   6.707  1.00146.11           N1+
ATOM   3807  N   THR B 171      -6.014  -1.654   8.636  1.00188.35           N  
ATOM   3808  CA  THR B 171      -5.410  -0.327   8.631  1.00195.02           C  
ATOM   3809  C   THR B 171      -5.000   0.128   7.230  1.00163.73           C  
ATOM   3810  O   THR B 171      -4.061   0.919   7.081  1.00159.36           O  
ATOM   3811  CB  THR B 171      -4.203  -0.289   9.575  1.00184.10           C  
ATOM   3812  CG2 THR B 171      -4.647  -0.165  11.024  1.00157.13           C  
ATOM   3813  OG1 THR B 171      -3.420  -1.482   9.419  1.00165.74           O  
ATOM   3814  N   THR B 172      -5.680  -0.345   6.210  1.00153.40           N  
ATOM   3815  CA  THR B 172      -5.426   0.151   4.864  1.00173.41           C  
ATOM   3816  C   THR B 172      -6.285   1.386   4.592  1.00198.45           C  
ATOM   3817  O   THR B 172      -7.444   1.434   5.013  1.00208.81           O  
ATOM   3818  CB  THR B 172      -5.726  -0.927   3.828  1.00189.26           C  
ATOM   3819  CG2 THR B 172      -4.800  -2.124   4.029  1.00178.69           C  
ATOM   3820  OG1 THR B 172      -7.087  -1.360   3.961  1.00173.54           O  
ATOM   3821  N   PRO B 173      -5.731   2.397   3.914  1.00175.49           N  
ATOM   3822  CA  PRO B 173      -6.454   3.674   3.753  1.00179.91           C  
ATOM   3823  C   PRO B 173      -7.866   3.546   3.200  1.00183.52           C  
ATOM   3824  O   PRO B 173      -8.716   4.391   3.510  1.00183.89           O  
ATOM   3825  CB  PRO B 173      -5.548   4.467   2.799  1.00216.11           C  
ATOM   3826  CG  PRO B 173      -4.643   3.448   2.172  1.00211.67           C  
ATOM   3827  CD  PRO B 173      -4.439   2.402   3.212  1.00181.28           C  
ATOM   3828  N   GLU B 174      -8.151   2.523   2.392  1.00186.82           N  
ATOM   3829  CA  GLU B 174      -9.494   2.370   1.841  1.00191.20           C  
ATOM   3830  C   GLU B 174     -10.443   1.718   2.841  1.00182.62           C  
ATOM   3831  O   GLU B 174     -11.616   2.099   2.928  1.00184.01           O  
ATOM   3832  CB  GLU B 174      -9.443   1.561   0.544  1.00199.22           C  
ATOM   3833  CG  GLU B 174     -10.809   1.265  -0.062  1.00211.08           C  
ATOM   3834  CD  GLU B 174     -10.722   0.445  -1.334  1.00215.99           C  
ATOM   3835  OE1 GLU B 174      -9.603   0.274  -1.860  1.00215.68           O  
ATOM   3836  OE2 GLU B 174     -11.775  -0.039  -1.801  1.00216.67           O1-
ATOM   3837  N   GLU B 175      -9.955   0.739   3.603  1.00217.89           N  
ATOM   3838  CA  GLU B 175     -10.773  -0.009   4.552  1.00185.55           C  
ATOM   3839  C   GLU B 175     -10.928   0.708   5.888  1.00161.11           C  
ATOM   3840  O   GLU B 175     -11.531   0.155   6.818  1.00153.41           O  
ATOM   3841  CB  GLU B 175     -10.174  -1.403   4.764  1.00163.82           C  
ATOM   3842  CG  GLU B 175     -11.162  -2.454   5.263  1.00211.88           C  
ATOM   3843  CD  GLU B 175     -10.641  -3.862   5.085  1.00211.86           C  
ATOM   3844  OE1 GLU B 175      -9.923  -4.095   4.088  1.00200.06           O  
ATOM   3845  OE2 GLU B 175     -10.939  -4.725   5.942  1.00203.85           O1-
ATOM   3846  N   ILE B 176     -10.384   1.911   6.013  1.00160.00           N  
ATOM   3847  CA  ILE B 176     -10.641   2.745   7.177  1.00154.19           C  
ATOM   3848  C   ILE B 176     -11.917   3.550   6.987  1.00162.46           C  
ATOM   3849  O   ILE B 176     -12.802   3.547   7.845  1.00186.12           O  
ATOM   3850  CB  ILE B 176      -9.428   3.663   7.448  1.00154.20           C  
ATOM   3851  CG1 ILE B 176      -8.170   2.836   7.726  1.00149.91           C  
ATOM   3852  CG2 ILE B 176      -9.726   4.601   8.607  1.00149.33           C  
ATOM   3853  CD1 ILE B 176      -6.912   3.661   7.903  1.00151.72           C  
ATOM   3854  N   ALA B 177     -12.034   4.227   5.841  1.00168.78           N  
ATOM   3855  CA  ALA B 177     -13.233   4.981   5.505  1.00174.94           C  
ATOM   3856  C   ALA B 177     -14.356   4.092   4.998  1.00177.70           C  
ATOM   3857  O   ALA B 177     -15.517   4.515   5.003  1.00181.02           O  
ATOM   3858  CB  ALA B 177     -12.903   6.044   4.459  1.00185.58           C  
ATOM   3859  N   ASN B 178     -14.036   2.879   4.552  1.00177.10           N  
ATOM   3860  CA  ASN B 178     -15.034   1.926   4.073  1.00179.94           C  
ATOM   3861  C   ASN B 178     -14.622   0.528   4.504  1.00172.78           C  
ATOM   3862  O   ASN B 178     -13.989  -0.213   3.739  1.00175.85           O  
ATOM   3863  CB  ASN B 178     -15.193   1.991   2.556  1.00191.95           C  
ATOM   3864  CG  ASN B 178     -16.247   1.030   2.048  1.00195.71           C  
ATOM   3865  ND2 ASN B 178     -15.992   0.432   0.891  1.00202.92           N  
ATOM   3866  OD1 ASN B 178     -17.265   0.806   2.701  1.00192.42           O  
ATOM   3867  N   PRO B 179     -14.980   0.123   5.729  1.00163.65           N  
ATOM   3868  CA  PRO B 179     -14.592  -1.214   6.209  1.00168.40           C  
ATOM   3869  C   PRO B 179     -15.322  -2.353   5.517  1.00174.81           C  
ATOM   3870  O   PRO B 179     -14.978  -3.520   5.765  1.00157.26           O  
ATOM   3871  CB  PRO B 179     -14.921  -1.160   7.709  1.00156.65           C  
ATOM   3872  CG  PRO B 179     -15.966  -0.122   7.832  1.00150.23           C  
ATOM   3873  CD  PRO B 179     -15.659   0.908   6.774  1.00159.13           C  
ATOM   3874  N   CYS B 180     -16.322  -2.063   4.677  1.00169.76           N  
ATOM   3875  CA  CYS B 180     -16.982  -3.079   3.871  1.00175.47           C  
ATOM   3876  C   CYS B 180     -16.353  -3.206   2.503  1.00184.22           C  
ATOM   3877  O   CYS B 180     -17.008  -3.683   1.568  1.00192.11           O  
ATOM   3878  CB  CYS B 180     -18.472  -2.778   3.720  1.00180.59           C  
ATOM   3879  SG  CYS B 180     -19.361  -2.757   5.255  1.00222.32           S  
ATOM   3880  N   SER B 181     -15.096  -2.798   2.363  1.00183.46           N  
ATOM   3881  CA  SER B 181     -14.406  -2.945   1.102  1.00191.72           C  
ATOM   3882  C   SER B 181     -14.142  -4.426   0.853  1.00191.07           C  
ATOM   3883  O   SER B 181     -14.404  -5.281   1.705  1.00183.89           O  
ATOM   3884  CB  SER B 181     -13.110  -2.131   1.111  1.00190.95           C  
ATOM   3885  OG  SER B 181     -12.428  -2.253  -0.119  1.00199.49           O  
ATOM   3886  N   SER B 182     -13.652  -4.733  -0.350  1.00224.03           N  
ATOM   3887  CA  SER B 182     -13.312  -6.075  -0.840  1.00233.76           C  
ATOM   3888  C   SER B 182     -14.526  -6.991  -0.985  1.00228.67           C  
ATOM   3889  O   SER B 182     -14.364  -8.150  -1.401  1.00224.40           O  
ATOM   3890  CB  SER B 182     -12.270  -6.780   0.039  1.00210.65           C  
ATOM   3891  OG  SER B 182     -12.090  -8.126  -0.378  1.00211.94           O  
ATOM   3892  N   ILE B 183     -15.732  -6.518  -0.690  1.00213.50           N  
ATOM   3893  CA  ILE B 183     -16.935  -7.332  -0.828  1.00206.47           C  
ATOM   3894  C   ILE B 183     -17.531  -7.190  -2.231  1.00219.40           C  
ATOM   3895  O   ILE B 183     -17.757  -8.195  -2.906  1.00224.59           O  
ATOM   3896  CB  ILE B 183     -17.978  -6.979   0.263  1.00203.80           C  
ATOM   3897  CG1 ILE B 183     -17.357  -7.093   1.657  1.00209.71           C  
ATOM   3898  CG2 ILE B 183     -19.217  -7.868   0.133  1.00204.54           C  
ATOM   3899  CD1 ILE B 183     -18.273  -6.648   2.779  1.00211.17           C  
ATOM   3900  N   PRO B 184     -17.788  -5.947  -2.689  1.00225.25           N  
ATOM   3901  CA  PRO B 184     -17.698  -4.605  -2.095  1.00221.88           C  
ATOM   3902  C   PRO B 184     -19.034  -4.097  -1.543  1.00221.55           C  
ATOM   3903  O   PRO B 184     -20.083  -4.588  -1.958  1.00227.25           O  
ATOM   3904  CB  PRO B 184     -17.237  -3.750  -3.268  1.00231.98           C  
ATOM   3905  CG  PRO B 184     -17.910  -4.383  -4.442  1.00242.77           C  
ATOM   3906  CD  PRO B 184     -18.033  -5.865  -4.141  1.00238.32           C  
ATOM   3907  N   TYR B 185     -18.990  -3.135  -0.621  1.00215.39           N  
ATOM   3908  CA  TYR B 185     -20.199  -2.515  -0.088  1.00215.62           C  
ATOM   3909  C   TYR B 185     -19.813  -1.223   0.620  1.00211.22           C  
ATOM   3910  O   TYR B 185     -18.695  -1.085   1.122  1.00204.34           O  
ATOM   3911  CB  TYR B 185     -20.950  -3.449   0.870  1.00208.58           C  
ATOM   3912  CG  TYR B 185     -22.292  -2.916   1.342  1.00210.14           C  
ATOM   3913  CD1 TYR B 185     -23.370  -2.815   0.468  1.00221.19           C  
ATOM   3914  CD2 TYR B 185     -22.486  -2.529   2.662  1.00201.63           C  
ATOM   3915  CE1 TYR B 185     -24.601  -2.332   0.894  1.00223.38           C  
ATOM   3916  CE2 TYR B 185     -23.715  -2.047   3.097  1.00204.64           C  
ATOM   3917  CZ  TYR B 185     -24.767  -1.951   2.209  1.00214.29           C  
ATOM   3918  OH  TYR B 185     -25.985  -1.472   2.641  1.00216.94           O  
ATOM   3919  N   PHE B 186     -20.748  -0.278   0.645  1.00215.89           N  
ATOM   3920  CA  PHE B 186     -20.554   1.010   1.297  1.00213.03           C  
ATOM   3921  C   PHE B 186     -21.159   0.968   2.693  1.00203.81           C  
ATOM   3922  O   PHE B 186     -22.364   0.734   2.844  1.00206.14           O  
ATOM   3923  CB  PHE B 186     -21.183   2.140   0.483  1.00224.57           C  
ATOM   3924  CG  PHE B 186     -21.003   3.495   1.101  1.00222.75           C  
ATOM   3925  CD1 PHE B 186     -19.819   4.192   0.934  1.00222.45           C  
ATOM   3926  CD2 PHE B 186     -22.016   4.072   1.852  1.00221.87           C  
ATOM   3927  CE1 PHE B 186     -19.645   5.437   1.505  1.00221.25           C  
ATOM   3928  CE2 PHE B 186     -21.849   5.319   2.426  1.00220.65           C  
ATOM   3929  CZ  PHE B 186     -20.661   6.002   2.251  1.00220.33           C  
ATOM   3930  N   CYS B 187     -20.331   1.196   3.709  1.00193.89           N  
ATOM   3931  CA  CYS B 187     -20.816   1.235   5.077  1.00186.79           C  
ATOM   3932  C   CYS B 187     -20.038   2.266   5.887  1.00179.39           C  
ATOM   3933  O   CYS B 187     -18.983   2.756   5.474  1.00180.70           O  
ATOM   3934  CB  CYS B 187     -20.734  -0.148   5.723  1.00182.60           C  
ATOM   3935  SG  CYS B 187     -19.089  -0.841   5.844  1.00174.89           S  
ATOM   3936  N   LEU B 188     -20.590   2.586   7.057  1.00177.25           N  
ATOM   3937  CA  LEU B 188     -20.001   3.551   7.975  1.00170.16           C  
ATOM   3938  C   LEU B 188     -18.650   3.057   8.503  1.00186.61           C  
ATOM   3939  O   LEU B 188     -18.418   1.848   8.609  1.00197.39           O  
ATOM   3940  CB  LEU B 188     -20.952   3.797   9.147  1.00178.53           C  
ATOM   3941  CG  LEU B 188     -22.412   4.143   8.838  1.00195.28           C  
ATOM   3942  CD1 LEU B 188     -23.192   4.406  10.124  1.00178.12           C  
ATOM   3943  CD2 LEU B 188     -22.519   5.327   7.886  1.00203.18           C  
ATOM   3944  N   PRO B 189     -17.741   3.971   8.845  1.00164.75           N  
ATOM   3945  CA  PRO B 189     -16.458   3.568   9.440  1.00154.31           C  
ATOM   3946  C   PRO B 189     -16.656   2.920  10.805  1.00138.70           C  
ATOM   3947  O   PRO B 189     -17.734   2.964  11.397  1.00137.36           O  
ATOM   3948  CB  PRO B 189     -15.692   4.890   9.557  1.00158.40           C  
ATOM   3949  CG  PRO B 189     -16.759   5.939   9.605  1.00155.67           C  
ATOM   3950  CD  PRO B 189     -17.850   5.434   8.710  1.00162.57           C  
ATOM   3951  N   THR B 190     -15.588   2.290  11.304  1.00131.92           N  
ATOM   3952  CA  THR B 190     -15.639   1.617  12.601  1.00166.22           C  
ATOM   3953  C   THR B 190     -15.501   2.626  13.734  1.00152.51           C  
ATOM   3954  O   THR B 190     -14.581   3.451  13.737  1.00172.34           O  
ATOM   3955  CB  THR B 190     -14.546   0.555  12.726  1.00131.56           C  
ATOM   3956  CG2 THR B 190     -14.689  -0.205  14.042  1.00108.73           C  
ATOM   3957  OG1 THR B 190     -14.630  -0.361  11.628  1.00162.82           O  
ATOM   3958  N   PHE B 191     -16.426   2.573  14.686  1.00116.54           N  
ATOM   3959  CA  PHE B 191     -16.387   3.456  15.838  1.00115.40           C  
ATOM   3960  C   PHE B 191     -16.697   2.652  17.085  1.00108.45           C  
ATOM   3961  O   PHE B 191     -17.414   1.651  17.030  1.00106.77           O  
ATOM   3962  CB  PHE B 191     -17.386   4.608  15.715  1.00122.96           C  
ATOM   3963  CG  PHE B 191     -18.802   4.157  15.558  1.00125.62           C  
ATOM   3964  CD1 PHE B 191     -19.312   3.859  14.311  1.00130.96           C  
ATOM   3965  CD2 PHE B 191     -19.621   4.023  16.662  1.00123.42           C  
ATOM   3966  CE1 PHE B 191     -20.614   3.446  14.163  1.00134.22           C  
ATOM   3967  CE2 PHE B 191     -20.923   3.608  16.523  1.00126.67           C  
ATOM   3968  CZ  PHE B 191     -21.422   3.317  15.270  1.00132.15           C  
ATOM   3969  N   GLY B 192     -16.143   3.097  18.209  1.00122.02           N  
ATOM   3970  CA  GLY B 192     -16.369   2.437  19.479  1.00 98.88           C  
ATOM   3971  C   GLY B 192     -17.807   2.511  19.954  1.00101.28           C  
ATOM   3972  O   GLY B 192     -18.486   1.484  20.051  1.00100.74           O  
ATOM   3973  N   PHE B 193     -18.291   3.717  20.251  1.00106.22           N  
ATOM   3974  CA  PHE B 193     -19.660   3.889  20.723  1.00109.52           C  
ATOM   3975  C   PHE B 193     -20.089   5.332  20.517  1.00117.19           C  
ATOM   3976  O   PHE B 193     -19.346   6.262  20.851  1.00117.73           O  
ATOM   3977  CB  PHE B 193     -19.807   3.499  22.198  1.00104.35           C  
ATOM   3978  CG  PHE B 193     -21.006   4.110  22.865  1.00108.87           C  
ATOM   3979  CD1 PHE B 193     -22.290   3.700  22.533  1.00112.92           C  
ATOM   3980  CD2 PHE B 193     -20.848   5.101  23.819  1.00120.38           C  
ATOM   3981  CE1 PHE B 193     -23.395   4.262  23.143  1.00117.80           C  
ATOM   3982  CE2 PHE B 193     -21.948   5.670  24.432  1.00146.92           C  
ATOM   3983  CZ  PHE B 193     -23.226   5.248  24.094  1.00128.68           C  
ATOM   3984  N   LYS B 194     -21.281   5.510  19.956  1.00123.68           N  
ATOM   3985  CA  LYS B 194     -21.862   6.823  19.717  1.00132.03           C  
ATOM   3986  C   LYS B 194     -23.184   6.930  20.464  1.00135.19           C  
ATOM   3987  O   LYS B 194     -24.103   6.139  20.225  1.00136.45           O  
ATOM   3988  CB  LYS B 194     -22.071   7.053  18.219  1.00157.38           C  
ATOM   3989  CG  LYS B 194     -20.778   7.198  17.427  1.00137.70           C  
ATOM   3990  CD  LYS B 194     -21.062   7.478  15.960  1.00145.47           C  
ATOM   3991  CE  LYS B 194     -19.773   7.667  15.174  1.00145.21           C  
ATOM   3992  NZ  LYS B 194     -20.030   7.976  13.736  1.00180.95           N1+
ATOM   3993  N   HIS B 195     -23.286   7.916  21.350  1.00137.17           N  
ATOM   3994  CA  HIS B 195     -24.543   8.231  22.021  1.00143.29           C  
ATOM   3995  C   HIS B 195     -25.346   9.155  21.112  1.00174.34           C  
ATOM   3996  O   HIS B 195     -25.004  10.331  20.943  1.00156.74           O  
ATOM   3997  CB  HIS B 195     -24.300   8.873  23.383  1.00158.24           C  
ATOM   3998  CG  HIS B 195     -25.551   9.351  24.056  1.00156.18           C  
ATOM   3999  CD2 HIS B 195     -25.910  10.579  24.498  1.00178.73           C  
ATOM   4000  ND1 HIS B 195     -26.619   8.521  24.323  1.00146.49           N  
ATOM   4001  CE1 HIS B 195     -27.577   9.215  24.911  1.00152.86           C  
ATOM   4002  NE2 HIS B 195     -27.172  10.466  25.029  1.00156.22           N  
ATOM   4003  N   ILE B 196     -26.406   8.619  20.516  1.00176.99           N  
ATOM   4004  CA  ILE B 196     -27.163   9.366  19.522  1.00167.01           C  
ATOM   4005  C   ILE B 196     -28.328  10.097  20.174  1.00174.24           C  
ATOM   4006  O   ILE B 196     -28.424  11.326  20.087  1.00184.91           O  
ATOM   4007  CB  ILE B 196     -27.639   8.438  18.392  1.00173.12           C  
ATOM   4008  CG1 ILE B 196     -26.432   7.734  17.761  1.00162.23           C  
ATOM   4009  CG2 ILE B 196     -28.412   9.226  17.350  1.00192.53           C  
ATOM   4010  CD1 ILE B 196     -26.760   6.870  16.561  1.00164.62           C  
ATOM   4011  N   LEU B 197     -29.206   9.359  20.843  1.00173.48           N  
ATOM   4012  CA  LEU B 197     -30.442   9.933  21.381  1.00181.48           C  
ATOM   4013  C   LEU B 197     -30.488   9.889  22.903  1.00177.07           C  
ATOM   4014  O   LEU B 197     -30.561   8.791  23.486  1.00171.06           O  
ATOM   4015  CB  LEU B 197     -31.655   9.212  20.798  1.00187.41           C  
ATOM   4016  CG  LEU B 197     -33.002   9.735  21.295  1.00196.79           C  
ATOM   4017  CD1 LEU B 197     -33.187  11.188  20.902  1.00205.91           C  
ATOM   4018  CD2 LEU B 197     -34.129   8.886  20.748  1.00202.39           C  
ATOM   4019  N   PRO B 198     -30.418  11.033  23.587  1.00192.73           N  
ATOM   4020  CA  PRO B 198     -30.723  11.055  25.021  1.00178.23           C  
ATOM   4021  C   PRO B 198     -32.181  10.707  25.263  1.00184.92           C  
ATOM   4022  O   PRO B 198     -33.063  11.091  24.492  1.00194.25           O  
ATOM   4023  CB  PRO B 198     -30.421  12.501  25.432  1.00182.38           C  
ATOM   4024  CG  PRO B 198     -29.503  13.015  24.381  1.00193.88           C  
ATOM   4025  CD  PRO B 198     -29.943  12.342  23.109  1.00209.03           C  
ATOM   4026  N   LEU B 199     -32.429   9.979  26.348  1.00180.73           N  
ATOM   4027  CA  LEU B 199     -33.769   9.470  26.605  1.00198.65           C  
ATOM   4028  C   LEU B 199     -34.751  10.611  26.847  1.00200.34           C  
ATOM   4029  O   LEU B 199     -34.541  11.458  27.720  1.00198.44           O  
ATOM   4030  CB  LEU B 199     -33.752   8.498  27.787  1.00180.16           C  
ATOM   4031  CG  LEU B 199     -33.274   8.938  29.170  1.00176.28           C  
ATOM   4032  CD1 LEU B 199     -34.458   9.312  30.038  1.00187.32           C  
ATOM   4033  CD2 LEU B 199     -32.481   7.820  29.820  1.00165.57           C  
ATOM   4034  N   THR B 200     -35.829  10.628  26.062  1.00210.00           N  
ATOM   4035  CA  THR B 200     -36.838  11.675  26.138  1.00229.77           C  
ATOM   4036  C   THR B 200     -38.206  11.069  25.864  1.00232.49           C  
ATOM   4037  O   THR B 200     -38.329   9.936  25.390  1.00225.06           O  
ATOM   4038  CB  THR B 200     -36.579  12.808  25.131  1.00238.68           C  
ATOM   4039  CG2 THR B 200     -35.310  13.582  25.470  1.00234.50           C  
ATOM   4040  OG1 THR B 200     -36.473  12.264  23.809  1.00236.48           O  
ATOM   4041  N   ASN B 201     -39.246  11.851  26.163  1.00239.00           N  
ATOM   4042  CA  ASN B 201     -40.602  11.383  25.908  1.00248.83           C  
ATOM   4043  C   ASN B 201     -40.921  11.390  24.418  1.00255.36           C  
ATOM   4044  O   ASN B 201     -41.726  10.571  23.960  1.00260.44           O  
ATOM   4045  CB  ASN B 201     -41.616  12.211  26.702  1.00259.46           C  
ATOM   4046  CG  ASN B 201     -41.500  13.694  26.440  1.00265.96           C  
ATOM   4047  ND2 ASN B 201     -41.537  14.483  27.506  1.00267.68           N  
ATOM   4048  OD1 ASN B 201     -41.384  14.131  25.298  1.00281.99           O  
ATOM   4049  N   ASP B 202     -40.318  12.305  23.654  1.00256.46           N  
ATOM   4050  CA  ASP B 202     -40.548  12.371  22.214  1.00262.96           C  
ATOM   4051  C   ASP B 202     -40.247  11.014  21.588  1.00256.13           C  
ATOM   4052  O   ASP B 202     -39.080  10.650  21.414  1.00245.33           O  
ATOM   4053  CB  ASP B 202     -39.686  13.460  21.561  1.00263.01           C  
ATOM   4054  CG  ASP B 202     -40.159  14.870  21.889  1.00274.43           C  
ATOM   4055  OD1 ASP B 202     -40.229  15.216  23.085  1.00279.61           O  
ATOM   4056  OD2 ASP B 202     -40.453  15.638  20.947  1.00282.55           O1-
ATOM   4057  N   ALA B 203     -41.294  10.260  21.244  1.00262.95           N  
ATOM   4058  CA  ALA B 203     -41.136   8.873  20.830  1.00257.05           C  
ATOM   4059  C   ALA B 203     -41.033   8.683  19.324  1.00260.44           C  
ATOM   4060  O   ALA B 203     -40.446   7.687  18.887  1.00252.85           O  
ATOM   4061  CB  ALA B 203     -42.307   8.033  21.361  1.00262.47           C  
ATOM   4062  N   GLU B 204     -41.560   9.603  18.517  1.00271.86           N  
ATOM   4063  CA  GLU B 204     -41.376   9.471  17.079  1.00275.12           C  
ATOM   4064  C   GLU B 204     -40.013   9.954  16.633  1.00267.16           C  
ATOM   4065  O   GLU B 204     -39.580   9.613  15.528  1.00266.55           O  
ATOM   4066  CB  GLU B 204     -42.469  10.204  16.305  1.00291.26           C  
ATOM   4067  CG  GLU B 204     -43.820   9.547  16.422  1.00300.56           C  
ATOM   4068  CD  GLU B 204     -44.716   9.889  15.259  1.00315.53           C  
ATOM   4069  OE1 GLU B 204     -44.364  10.814  14.494  1.00319.54           O  
ATOM   4070  OE2 GLU B 204     -45.774   9.242  15.118  1.00323.89           O1-
ATOM   4071  N   ARG B 205     -39.326  10.724  17.473  1.00261.55           N  
ATOM   4072  CA  ARG B 205     -37.936  11.039  17.189  1.00252.87           C  
ATOM   4073  C   ARG B 205     -37.072   9.806  17.374  1.00239.79           C  
ATOM   4074  O   ARG B 205     -36.056   9.648  16.688  1.00234.08           O  
ATOM   4075  CB  ARG B 205     -37.463  12.175  18.097  1.00251.06           C  
ATOM   4076  CG  ARG B 205     -36.083  12.709  17.778  1.00244.48           C  
ATOM   4077  CD  ARG B 205     -36.012  13.202  16.349  1.00252.13           C  
ATOM   4078  NE  ARG B 205     -34.680  13.693  16.020  1.00249.23           N  
ATOM   4079  CZ  ARG B 205     -34.282  14.945  16.214  1.00249.63           C  
ATOM   4080  NH1 ARG B 205     -35.115  15.837  16.735  1.00258.16           N1+
ATOM   4081  NH2 ARG B 205     -33.050  15.305  15.886  1.00244.79           N1+
ATOM   4082  N   PHE B 206     -37.466   8.924  18.295  1.00235.54           N  
ATOM   4083  CA  PHE B 206     -36.758   7.663  18.474  1.00224.14           C  
ATOM   4084  C   PHE B 206     -36.850   6.803  17.223  1.00226.03           C  
ATOM   4085  O   PHE B 206     -35.843   6.267  16.749  1.00218.10           O  
ATOM   4086  CB  PHE B 206     -37.323   6.916  19.684  1.00221.33           C  
ATOM   4087  CG  PHE B 206     -36.835   5.495  19.808  1.00218.03           C  
ATOM   4088  CD1 PHE B 206     -35.592   5.218  20.358  1.00203.70           C  
ATOM   4089  CD2 PHE B 206     -37.626   4.436  19.388  1.00235.60           C  
ATOM   4090  CE1 PHE B 206     -35.143   3.910  20.478  1.00191.27           C  
ATOM   4091  CE2 PHE B 206     -37.181   3.124  19.508  1.00235.26           C  
ATOM   4092  CZ  PHE B 206     -35.939   2.863  20.053  1.00195.56           C  
ATOM   4093  N   ASN B 207     -38.055   6.669  16.667  1.00237.16           N  
ATOM   4094  CA  ASN B 207     -38.240   5.812  15.501  1.00240.02           C  
ATOM   4095  C   ASN B 207     -37.457   6.329  14.301  1.00240.78           C  
ATOM   4096  O   ASN B 207     -36.834   5.545  13.575  1.00236.02           O  
ATOM   4097  CB  ASN B 207     -39.726   5.700  15.174  1.00253.34           C  
ATOM   4098  CG  ASN B 207     -40.499   4.982  16.257  1.00253.01           C  
ATOM   4099  ND2 ASN B 207     -41.791   5.272  16.352  1.00265.21           N  
ATOM   4100  OD1 ASN B 207     -39.942   4.182  17.008  1.00242.46           O  
ATOM   4101  N   GLU B 208     -37.464   7.647  14.086  1.00247.09           N  
ATOM   4102  CA  GLU B 208     -36.784   8.235  12.936  1.00249.45           C  
ATOM   4103  C   GLU B 208     -35.282   7.985  12.957  1.00237.01           C  
ATOM   4104  O   GLU B 208     -34.625   8.116  11.919  1.00237.68           O  
ATOM   4105  CB  GLU B 208     -37.065   9.738  12.884  1.00258.51           C  
ATOM   4106  CG  GLU B 208     -38.515  10.091  12.588  1.00273.01           C  
ATOM   4107  CD  GLU B 208     -38.851  11.524  12.956  1.00280.75           C  
ATOM   4108  OE1 GLU B 208     -37.916  12.306  13.230  1.00275.78           O  
ATOM   4109  OE2 GLU B 208     -40.052  11.867  12.989  1.00292.24           O1-
ATOM   4110  N   ILE B 209     -34.723   7.638  14.115  1.00231.75           N  
ATOM   4111  CA  ILE B 209     -33.296   7.354  14.197  1.00214.83           C  
ATOM   4112  C   ILE B 209     -33.016   5.912  13.809  1.00208.71           C  
ATOM   4113  O   ILE B 209     -32.064   5.631  13.074  1.00204.53           O  
ATOM   4114  CB  ILE B 209     -32.781   7.672  15.609  1.00206.78           C  
ATOM   4115  CG1 ILE B 209     -32.951   9.163  15.909  1.00213.21           C  
ATOM   4116  CG2 ILE B 209     -31.329   7.242  15.755  1.00195.05           C  
ATOM   4117  CD1 ILE B 209     -32.634   9.540  17.332  1.00207.23           C  
ATOM   4118  N   VAL B 210     -33.843   4.981  14.284  1.00208.83           N  
ATOM   4119  CA  VAL B 210     -33.630   3.569  13.993  1.00207.55           C  
ATOM   4120  C   VAL B 210     -33.805   3.280  12.508  1.00210.14           C  
ATOM   4121  O   VAL B 210     -33.144   2.389  11.961  1.00204.94           O  
ATOM   4122  CB  VAL B 210     -34.574   2.713  14.855  1.00214.01           C  
ATOM   4123  CG1 VAL B 210     -34.197   1.246  14.758  1.00206.35           C  
ATOM   4124  CG2 VAL B 210     -34.538   3.180  16.301  1.00211.97           C  
ATOM   4125  N   LYS B 211     -34.681   4.022  11.830  1.00222.09           N  
ATOM   4126  CA  LYS B 211     -34.937   3.772  10.415  1.00229.84           C  
ATOM   4127  C   LYS B 211     -33.705   4.070   9.566  1.00226.35           C  
ATOM   4128  O   LYS B 211     -33.381   3.313   8.643  1.00226.04           O  
ATOM   4129  CB  LYS B 211     -36.123   4.615   9.952  1.00244.17           C  
ATOM   4130  CG  LYS B 211     -37.413   4.362  10.725  1.00249.46           C  
ATOM   4131  CD  LYS B 211     -38.352   5.558  10.603  1.00262.18           C  
ATOM   4132  CE  LYS B 211     -39.589   5.417  11.479  1.00267.71           C  
ATOM   4133  NZ  LYS B 211     -40.463   6.624  11.391  1.00280.36           N1+
ATOM   4134  N   ASN B 212     -33.008   5.165   9.862  1.00224.25           N  
ATOM   4135  CA  ASN B 212     -31.889   5.617   9.045  1.00222.82           C  
ATOM   4136  C   ASN B 212     -30.586   4.904   9.370  1.00210.04           C  
ATOM   4137  O   ASN B 212     -29.562   5.220   8.755  1.00208.33           O  
ATOM   4138  CB  ASN B 212     -31.689   7.124   9.215  1.00226.98           C  
ATOM   4139  CG  ASN B 212     -32.962   7.904   9.011  1.00239.82           C  
ATOM   4140  ND2 ASN B 212     -32.836   9.213   8.836  1.00245.87           N  
ATOM   4141  OD1 ASN B 212     -34.054   7.337   9.019  1.00244.79           O  
ATOM   4142  N   GLN B 213     -30.594   3.969  10.317  1.00201.71           N  
ATOM   4143  CA  GLN B 213     -29.364   3.308  10.732  1.00189.82           C  
ATOM   4144  C   GLN B 213     -28.811   2.416   9.628  1.00188.77           C  
ATOM   4145  O   GLN B 213     -29.514   1.551   9.096  1.00193.22           O  
ATOM   4146  CB  GLN B 213     -29.609   2.491  11.996  1.00182.37           C  
ATOM   4147  CG  GLN B 213     -29.833   3.333  13.240  1.00181.16           C  
ATOM   4148  CD  GLN B 213     -28.628   4.184  13.598  1.00175.81           C  
ATOM   4149  NE2 GLN B 213     -28.871   5.274  14.316  1.00178.34           N  
ATOM   4150  OE1 GLN B 213     -27.492   3.864  13.242  1.00169.93           O  
ATOM   4151  N   LYS B 214     -27.548   2.636   9.285  1.00185.07           N  
ATOM   4152  CA  LYS B 214     -26.830   1.824   8.317  1.00186.24           C  
ATOM   4153  C   LYS B 214     -25.845   0.905   9.033  1.00174.62           C  
ATOM   4154  O   LYS B 214     -25.531   1.085  10.213  1.00165.73           O  
ATOM   4155  CB  LYS B 214     -26.089   2.702   7.303  1.00192.50           C  
ATOM   4156  CG  LYS B 214     -26.983   3.617   6.476  1.00205.18           C  
ATOM   4157  CD  LYS B 214     -26.175   4.365   5.420  1.00211.63           C  
ATOM   4158  CE  LYS B 214     -27.017   5.401   4.681  1.00224.44           C  
ATOM   4159  NZ  LYS B 214     -27.524   6.489   5.568  1.00223.89           N1+
ATOM   4160  N   ILE B 215     -25.362  -0.092   8.294  1.00175.40           N  
ATOM   4161  CA  ILE B 215     -24.436  -1.088   8.824  1.00165.93           C  
ATOM   4162  C   ILE B 215     -23.021  -0.528   8.805  1.00161.95           C  
ATOM   4163  O   ILE B 215     -22.675   0.312   7.970  1.00168.31           O  
ATOM   4164  CB  ILE B 215     -24.525  -2.399   8.016  1.00170.74           C  
ATOM   4165  CG1 ILE B 215     -25.978  -2.700   7.634  1.00192.96           C  
ATOM   4166  CG2 ILE B 215     -23.933  -3.560   8.805  1.00159.84           C  
ATOM   4167  CD1 ILE B 215     -26.349  -2.296   6.206  1.00189.92           C  
ATOM   4168  N   SER B 216     -22.206  -0.967   9.762  1.00151.80           N  
ATOM   4169  CA  SER B 216     -20.772  -0.733   9.779  1.00147.63           C  
ATOM   4170  C   SER B 216     -20.055  -2.062   9.558  1.00144.67           C  
ATOM   4171  O   SER B 216     -20.654  -3.030   9.068  1.00148.13           O  
ATOM   4172  CB  SER B 216     -20.360  -0.075  11.092  1.00139.10           C  
ATOM   4173  OG  SER B 216     -21.035   1.146  11.291  1.00142.45           O  
ATOM   4174  N   ALA B 217     -18.787  -2.121   9.946  1.00138.70           N  
ATOM   4175  CA  ALA B 217     -18.035  -3.352   9.775  1.00136.28           C  
ATOM   4176  C   ALA B 217     -16.793  -3.323  10.650  1.00129.59           C  
ATOM   4177  O   ALA B 217     -16.406  -2.290  11.201  1.00136.69           O  
ATOM   4178  CB  ALA B 217     -17.649  -3.574   8.313  1.00144.82           C  
ATOM   4179  N   ASN B 218     -16.190  -4.496  10.782  1.00124.86           N  
ATOM   4180  CA  ASN B 218     -14.899  -4.704  11.419  1.00118.70           C  
ATOM   4181  C   ASN B 218     -14.419  -6.079  10.955  1.00138.74           C  
ATOM   4182  O   ASN B 218     -14.882  -6.580   9.924  1.00130.76           O  
ATOM   4183  CB  ASN B 218     -15.009  -4.548  12.948  1.00114.71           C  
ATOM   4184  CG  ASN B 218     -15.865  -5.623  13.589  1.00108.93           C  
ATOM   4185  ND2 ASN B 218     -17.182  -5.490  13.479  1.00128.85           N  
ATOM   4186  OD1 ASN B 218     -15.345  -6.547  14.202  1.00101.89           O  
ATOM   4187  N   ILE B 219     -13.503  -6.698  11.703  1.00148.97           N  
ATOM   4188  CA  ILE B 219     -12.930  -7.985  11.319  1.00115.26           C  
ATOM   4189  C   ILE B 219     -13.367  -9.103  12.259  1.00110.11           C  
ATOM   4190  O   ILE B 219     -13.903 -10.121  11.816  1.00113.23           O  
ATOM   4191  CB  ILE B 219     -11.386  -7.917  11.236  1.00114.66           C  
ATOM   4192  CG1 ILE B 219     -10.921  -6.692  10.462  1.00179.34           C  
ATOM   4193  CG2 ILE B 219     -10.848  -9.171  10.565  1.00118.17           C  
ATOM   4194  CD1 ILE B 219      -9.412  -6.576  10.414  1.00119.18           C  
ATOM   4195  N   ASP B 220     -13.185  -8.913  13.564  1.00135.27           N  
ATOM   4196  CA  ASP B 220     -13.268 -10.003  14.530  1.00118.42           C  
ATOM   4197  C   ASP B 220     -14.680 -10.073  15.099  1.00 96.04           C  
ATOM   4198  O   ASP B 220     -15.251  -9.047  15.489  1.00 94.42           O  
ATOM   4199  CB  ASP B 220     -12.222  -9.838  15.641  1.00 91.47           C  
ATOM   4200  CG  ASP B 220     -12.551  -8.726  16.627  1.00 86.48           C  
ATOM   4201  OD1 ASP B 220     -13.305  -7.785  16.313  1.00105.22           O  
ATOM   4202  OD2 ASP B 220     -12.000  -8.777  17.729  1.00 81.07           O1-
ATOM   4203  N   THR B 221     -15.259 -11.279  15.069  1.00 97.32           N  
ATOM   4204  CA  THR B 221     -16.674 -11.488  15.386  1.00 97.49           C  
ATOM   4205  C   THR B 221     -17.127 -10.860  16.703  1.00 91.11           C  
ATOM   4206  O   THR B 221     -18.211 -10.254  16.720  1.00 92.53           O  
ATOM   4207  CB  THR B 221     -16.976 -12.991  15.339  1.00118.70           C  
ATOM   4208  CG2 THR B 221     -18.473 -13.218  15.345  1.00101.38           C  
ATOM   4209  OG1 THR B 221     -16.451 -13.540  14.127  1.00165.21           O  
ATOM   4210  N   PRO B 222     -16.402 -10.983  17.825  1.00166.69           N  
ATOM   4211  CA  PRO B 222     -16.826 -10.285  19.046  1.00 79.38           C  
ATOM   4212  C   PRO B 222     -16.606  -8.787  18.937  1.00 79.16           C  
ATOM   4213  O   PRO B 222     -15.661  -8.313  18.299  1.00 81.05           O  
ATOM   4214  CB  PRO B 222     -15.931 -10.890  20.125  1.00 73.90           C  
ATOM   4215  CG  PRO B 222     -14.725 -11.318  19.394  1.00 76.42           C  
ATOM   4216  CD  PRO B 222     -15.205 -11.809  18.079  1.00 83.04           C  
ATOM   4217  N   GLU B 223     -17.445  -8.042  19.641  1.00 76.53           N  
ATOM   4218  CA  GLU B 223     -17.509  -6.604  19.446  1.00 87.95           C  
ATOM   4219  C   GLU B 223     -17.245  -5.866  20.756  1.00 72.95           C  
ATOM   4220  O   GLU B 223     -17.006  -6.458  21.806  1.00159.29           O  
ATOM   4221  CB  GLU B 223     -18.868  -6.216  18.841  1.00 83.21           C  
ATOM   4222  CG  GLU B 223     -19.360  -7.075  17.637  1.00 90.04           C  
ATOM   4223  CD  GLU B 223     -18.512  -6.960  16.353  1.00127.09           C  
ATOM   4224  OE1 GLU B 223     -17.422  -6.349  16.377  1.00117.92           O  
ATOM   4225  OE2 GLU B 223     -18.951  -7.481  15.301  1.00110.08           O1-
ATOM   4226  N   GLY B 224     -17.277  -4.546  20.674  1.00115.41           N  
ATOM   4227  CA  GLY B 224     -17.059  -3.712  21.833  1.00 74.74           C  
ATOM   4228  C   GLY B 224     -18.388  -3.417  22.496  1.00125.68           C  
ATOM   4229  O   GLY B 224     -18.766  -2.247  22.657  1.00 81.40           O  
ATOM   4230  N   GLY B 225     -19.138  -4.482  22.810  1.00 76.52           N  
ATOM   4231  CA  GLY B 225     -20.436  -4.299  23.435  1.00 79.88           C  
ATOM   4232  C   GLY B 225     -20.352  -3.698  24.824  1.00 78.00           C  
ATOM   4233  O   GLY B 225     -21.166  -2.845  25.191  1.00 82.26           O  
ATOM   4234  N   PHE B 226     -19.359  -4.112  25.607  1.00 72.13           N  
ATOM   4235  CA  PHE B 226     -19.284  -3.655  26.989  1.00 70.52           C  
ATOM   4236  C   PHE B 226     -18.935  -2.177  27.094  1.00 72.96           C  
ATOM   4237  O   PHE B 226     -19.401  -1.507  28.023  1.00 74.73           O  
ATOM   4238  CB  PHE B 226     -18.284  -4.505  27.759  1.00 64.29           C  
ATOM   4239  CG  PHE B 226     -18.713  -5.933  27.927  1.00 62.33           C  
ATOM   4240  CD1 PHE B 226     -20.019  -6.300  27.677  1.00101.11           C  
ATOM   4241  CD2 PHE B 226     -17.822  -6.904  28.370  1.00 92.16           C  
ATOM   4242  CE1 PHE B 226     -20.427  -7.607  27.829  1.00 94.20           C  
ATOM   4243  CE2 PHE B 226     -18.227  -8.222  28.536  1.00 55.97           C  
ATOM   4244  CZ  PHE B 226     -19.525  -8.571  28.266  1.00 77.16           C  
ATOM   4245  N   ASP B 227     -18.142  -1.654  26.146  1.00 73.71           N  
ATOM   4246  CA  ASP B 227     -17.800  -0.229  26.120  1.00 76.94           C  
ATOM   4247  C   ASP B 227     -19.045   0.647  26.060  1.00 83.32           C  
ATOM   4248  O   ASP B 227     -19.089   1.725  26.665  1.00 85.80           O  
ATOM   4249  CB  ASP B 227     -16.893   0.080  24.924  1.00134.94           C  
ATOM   4250  CG  ASP B 227     -15.416  -0.102  25.236  1.00141.52           C  
ATOM   4251  OD1 ASP B 227     -15.088  -0.887  26.148  1.00100.09           O  
ATOM   4252  OD2 ASP B 227     -14.587   0.574  24.579  1.00108.38           O1-
ATOM   4253  N   ALA B 228     -20.016   0.249  25.237  1.00 86.79           N  
ATOM   4254  CA  ALA B 228     -21.283   0.968  25.131  1.00115.31           C  
ATOM   4255  C   ALA B 228     -22.130   0.808  26.392  1.00100.08           C  
ATOM   4256  O   ALA B 228     -22.818   1.747  26.812  1.00104.03           O  
ATOM   4257  CB  ALA B 228     -22.044   0.478  23.901  1.00131.12           C  
ATOM   4258  N   ILE B 229     -22.125  -0.384  26.984  1.00 94.05           N  
ATOM   4259  CA  ILE B 229     -22.864  -0.595  28.220  1.00 89.43           C  
ATOM   4260  C   ILE B 229     -22.294   0.293  29.321  1.00 88.10           C  
ATOM   4261  O   ILE B 229     -23.037   0.969  30.043  1.00 99.15           O  
ATOM   4262  CB  ILE B 229     -22.811  -2.088  28.595  1.00 84.70           C  
ATOM   4263  CG1 ILE B 229     -23.395  -2.942  27.478  1.00 86.76           C  
ATOM   4264  CG2 ILE B 229     -23.543  -2.371  29.881  1.00 85.37           C  
ATOM   4265  CD1 ILE B 229     -23.341  -4.407  27.803  1.00 83.98           C  
ATOM   4266  N   MET B 230     -20.960   0.365  29.408  1.00 83.27           N  
ATOM   4267  CA  MET B 230     -20.289   1.138  30.455  1.00 82.56           C  
ATOM   4268  C   MET B 230     -20.528   2.641  30.301  1.00 87.84           C  
ATOM   4269  O   MET B 230     -20.727   3.351  31.295  1.00 90.97           O  
ATOM   4270  CB  MET B 230     -18.791   0.821  30.437  1.00106.58           C  
ATOM   4271  CG  MET B 230     -17.933   1.624  31.406  1.00106.23           C  
ATOM   4272  SD  MET B 230     -18.304   1.387  33.146  1.00 81.26           S  
ATOM   4273  CE  MET B 230     -17.650  -0.249  33.422  1.00 75.29           C  
ATOM   4274  N   GLN B 231     -20.445   3.162  29.076  1.00 90.98           N  
ATOM   4275  CA  GLN B 231     -20.633   4.597  28.899  1.00 97.02           C  
ATOM   4276  C   GLN B 231     -22.079   5.001  29.114  1.00103.27           C  
ATOM   4277  O   GLN B 231     -22.347   6.054  29.703  1.00107.43           O  
ATOM   4278  CB  GLN B 231     -20.140   5.043  27.525  1.00123.79           C  
ATOM   4279  CG  GLN B 231     -18.642   4.927  27.385  1.00115.19           C  
ATOM   4280  CD  GLN B 231     -17.934   5.687  28.491  1.00 93.92           C  
ATOM   4281  NE2 GLN B 231     -16.989   5.023  29.151  1.00110.69           N  
ATOM   4282  OE1 GLN B 231     -18.240   6.853  28.757  1.00 99.05           O  
ATOM   4283  N   ALA B 232     -23.022   4.161  28.677  1.00126.68           N  
ATOM   4284  CA  ALA B 232     -24.436   4.477  28.849  1.00111.23           C  
ATOM   4285  C   ALA B 232     -24.843   4.360  30.303  1.00110.52           C  
ATOM   4286  O   ALA B 232     -25.755   5.060  30.748  1.00116.61           O  
ATOM   4287  CB  ALA B 232     -25.294   3.555  27.985  1.00113.23           C  
ATOM   4288  N   ALA B 233     -24.135   3.529  31.063  1.00107.80           N  
ATOM   4289  CA  ALA B 233     -24.443   3.333  32.471  1.00108.02           C  
ATOM   4290  C   ALA B 233     -23.954   4.501  33.316  1.00110.38           C  
ATOM   4291  O   ALA B 233     -24.734   5.113  34.054  1.00115.64           O  
ATOM   4292  CB  ALA B 233     -23.805   2.031  32.963  1.00103.00           C  
ATOM   4293  N   VAL B 234     -22.668   4.840  33.202  1.00126.16           N  
ATOM   4294  CA  VAL B 234     -22.073   5.825  34.099  1.00127.59           C  
ATOM   4295  C   VAL B 234     -22.576   7.228  33.788  1.00110.47           C  
ATOM   4296  O   VAL B 234     -22.844   8.021  34.700  1.00114.79           O  
ATOM   4297  CB  VAL B 234     -20.543   5.741  34.023  1.00100.86           C  
ATOM   4298  CG1 VAL B 234     -19.922   6.670  35.054  1.00167.73           C  
ATOM   4299  CG2 VAL B 234     -20.092   4.315  34.232  1.00 95.58           C  
ATOM   4300  N   CYS B 235     -22.683   7.570  32.503  1.00111.40           N  
ATOM   4301  CA  CYS B 235     -23.130   8.904  32.114  1.00124.36           C  
ATOM   4302  C   CYS B 235     -24.581   9.137  32.510  1.00125.55           C  
ATOM   4303  O   CYS B 235     -25.492   8.934  31.701  1.00129.53           O  
ATOM   4304  CB  CYS B 235     -22.962   9.123  30.604  1.00137.52           C  
ATOM   4305  SG  CYS B 235     -21.260   9.039  29.970  1.00115.65           S  
ATOM   4306  N   LYS B 236     -24.805   9.593  33.741  1.00128.70           N  
ATOM   4307  CA  LYS B 236     -26.155   9.916  34.178  1.00156.49           C  
ATOM   4308  C   LYS B 236     -26.618  11.255  33.640  1.00143.00           C  
ATOM   4309  O   LYS B 236     -27.788  11.609  33.814  1.00150.16           O  
ATOM   4310  CB  LYS B 236     -26.230   9.942  35.708  1.00165.10           C  
ATOM   4311  CG  LYS B 236     -26.101   8.594  36.394  1.00129.05           C  
ATOM   4312  CD  LYS B 236     -26.120   8.760  37.911  1.00131.79           C  
ATOM   4313  CE  LYS B 236     -26.080   7.416  38.625  1.00129.00           C  
ATOM   4314  NZ  LYS B 236     -26.041   7.550  40.113  1.00131.60           N1+
ATOM   4315  N   GLU B 237     -25.730  12.000  32.991  1.00143.03           N  
ATOM   4316  CA  GLU B 237     -26.030  13.338  32.509  1.00179.20           C  
ATOM   4317  C   GLU B 237     -26.236  13.356  31.001  1.00187.43           C  
ATOM   4318  O   GLU B 237     -27.305  13.754  30.526  1.00211.94           O  
ATOM   4319  CB  GLU B 237     -24.901  14.299  32.912  1.00201.47           C  
ATOM   4320  CG  GLU B 237     -24.579  14.307  34.404  1.00190.39           C  
ATOM   4321  CD  GLU B 237     -23.292  15.049  34.725  1.00196.52           C  
ATOM   4322  OE1 GLU B 237     -22.972  15.196  35.925  1.00202.69           O  
ATOM   4323  OE2 GLU B 237     -22.607  15.498  33.781  1.00182.83           O1-
ATOM   4324  N   LYS B 238     -25.232  12.927  30.230  1.00171.11           N  
ATOM   4325  CA  LYS B 238     -25.343  12.946  28.778  1.00151.99           C  
ATOM   4326  C   LYS B 238     -26.336  11.912  28.281  1.00161.11           C  
ATOM   4327  O   LYS B 238     -26.808  12.015  27.146  1.00181.41           O  
ATOM   4328  CB  LYS B 238     -23.972  12.725  28.144  1.00146.30           C  
ATOM   4329  CG  LYS B 238     -22.896  13.627  28.730  1.00157.54           C  
ATOM   4330  CD  LYS B 238     -21.622  13.610  27.907  1.00169.17           C  
ATOM   4331  CE  LYS B 238     -21.812  14.327  26.586  1.00154.83           C  
ATOM   4332  NZ  LYS B 238     -20.527  14.439  25.851  1.00147.98           N1+
ATOM   4333  N   ILE B 239     -26.652  10.915  29.100  1.00147.43           N  
ATOM   4334  CA  ILE B 239     -27.752  10.007  28.800  1.00149.23           C  
ATOM   4335  C   ILE B 239     -29.026  10.470  29.481  1.00156.85           C  
ATOM   4336  O   ILE B 239     -30.104  10.438  28.884  1.00174.19           O  
ATOM   4337  CB  ILE B 239     -27.390   8.565  29.195  1.00140.48           C  
ATOM   4338  CG1 ILE B 239     -26.641   7.872  28.057  1.00135.83           C  
ATOM   4339  CG2 ILE B 239     -28.633   7.793  29.593  1.00143.13           C  
ATOM   4340  CD1 ILE B 239     -25.245   8.378  27.859  1.00131.82           C  
ATOM   4341  N   GLY B 240     -28.917  10.919  30.727  1.00156.39           N  
ATOM   4342  CA  GLY B 240     -30.051  11.497  31.417  1.00165.50           C  
ATOM   4343  C   GLY B 240     -30.896  10.468  32.133  1.00163.70           C  
ATOM   4344  O   GLY B 240     -32.066  10.273  31.798  1.00170.33           O  
ATOM   4345  N   TRP B 241     -30.313   9.797  33.119  1.00156.35           N  
ATOM   4346  CA  TRP B 241     -31.063   8.834  33.905  1.00156.05           C  
ATOM   4347  C   TRP B 241     -31.908   9.537  34.954  1.00176.87           C  
ATOM   4348  O   TRP B 241     -31.437  10.442  35.650  1.00163.79           O  
ATOM   4349  CB  TRP B 241     -30.128   7.836  34.577  1.00151.48           C  
ATOM   4350  CG  TRP B 241     -29.428   6.952  33.611  1.00154.11           C  
ATOM   4351  CD1 TRP B 241     -28.127   7.024  33.227  1.00133.04           C  
ATOM   4352  CD2 TRP B 241     -30.011   5.868  32.875  1.00182.93           C  
ATOM   4353  CE2 TRP B 241     -28.993   5.315  32.076  1.00132.50           C  
ATOM   4354  CE3 TRP B 241     -31.296   5.307  32.820  1.00145.16           C  
ATOM   4355  NE1 TRP B 241     -27.853   6.039  32.311  1.00128.77           N  
ATOM   4356  CZ2 TRP B 241     -29.214   4.226  31.231  1.00130.90           C  
ATOM   4357  CZ3 TRP B 241     -31.514   4.231  31.981  1.00143.70           C  
ATOM   4358  CH2 TRP B 241     -30.475   3.701  31.196  1.00136.51           C  
ATOM   4359  N   ARG B 242     -33.159   9.096  35.074  1.00196.12           N  
ATOM   4360  CA  ARG B 242     -34.072   9.666  36.049  1.00177.14           C  
ATOM   4361  C   ARG B 242     -33.591   9.358  37.463  1.00172.21           C  
ATOM   4362  O   ARG B 242     -32.832   8.417  37.704  1.00163.54           O  
ATOM   4363  CB  ARG B 242     -35.475   9.108  35.847  1.00184.74           C  
ATOM   4364  CG  ARG B 242     -36.347   9.907  34.903  1.00196.20           C  
ATOM   4365  CD  ARG B 242     -37.694   9.223  34.746  1.00214.01           C  
ATOM   4366  NE  ARG B 242     -38.564   9.930  33.818  1.00213.41           N  
ATOM   4367  CZ  ARG B 242     -39.521   9.344  33.108  1.00218.88           C  
ATOM   4368  NH1 ARG B 242     -39.730   8.039  33.218  1.00215.52           N1+
ATOM   4369  NH2 ARG B 242     -40.263  10.063  32.280  1.00228.87           N1+
ATOM   4370  N   ASN B 243     -34.085  10.149  38.412  1.00185.44           N  
ATOM   4371  CA  ASN B 243     -33.682   9.991  39.806  1.00182.96           C  
ATOM   4372  C   ASN B 243     -34.227   8.693  40.390  1.00177.53           C  
ATOM   4373  O   ASN B 243     -33.467   7.826  40.834  1.00171.96           O  
ATOM   4374  CB  ASN B 243     -34.135  11.217  40.600  1.00187.07           C  
ATOM   4375  CG  ASN B 243     -33.145  12.361  40.485  1.00190.83           C  
ATOM   4376  ND2 ASN B 243     -33.537  13.551  40.917  1.00214.77           N  
ATOM   4377  OD1 ASN B 243     -32.039  12.175  39.979  1.00177.69           O  
ATOM   4378  N   ASP B 244     -35.546   8.538  40.401  1.00195.63           N  
ATOM   4379  CA  ASP B 244     -36.190   7.345  40.943  1.00210.01           C  
ATOM   4380  C   ASP B 244     -37.009   6.714  39.823  1.00195.59           C  
ATOM   4381  O   ASP B 244     -38.185   7.035  39.635  1.00205.63           O  
ATOM   4382  CB  ASP B 244     -37.039   7.687  42.157  1.00218.38           C  
ATOM   4383  CG  ASP B 244     -36.270   8.483  43.193  1.00247.92           C  
ATOM   4384  OD1 ASP B 244     -36.255   9.729  43.098  1.00272.99           O  
ATOM   4385  OD2 ASP B 244     -35.666   7.862  44.094  1.00242.71           O1-
ATOM   4386  N   SER B 245     -36.372   5.833  39.057  1.00200.99           N  
ATOM   4387  CA  SER B 245     -37.053   5.133  37.980  1.00195.78           C  
ATOM   4388  C   SER B 245     -36.342   3.814  37.721  1.00198.16           C  
ATOM   4389  O   SER B 245     -35.311   3.504  38.323  1.00183.96           O  
ATOM   4390  CB  SER B 245     -37.108   5.967  36.700  1.00189.28           C  
ATOM   4391  OG  SER B 245     -35.830   6.046  36.099  1.00180.19           O  
ATOM   4392  N   LEU B 246     -36.921   3.034  36.816  1.00198.82           N  
ATOM   4393  CA  LEU B 246     -36.365   1.749  36.401  1.00168.98           C  
ATOM   4394  C   LEU B 246     -35.435   2.001  35.220  1.00161.50           C  
ATOM   4395  O   LEU B 246     -35.888   2.216  34.094  1.00165.67           O  
ATOM   4396  CB  LEU B 246     -37.484   0.781  36.041  1.00178.91           C  
ATOM   4397  CG  LEU B 246     -38.506   0.518  37.149  1.00183.99           C  
ATOM   4398  CD1 LEU B 246     -39.524  -0.520  36.702  1.00191.96           C  
ATOM   4399  CD2 LEU B 246     -37.809   0.081  38.429  1.00195.69           C  
ATOM   4400  N   HIS B 247     -34.129   2.008  35.481  1.00159.71           N  
ATOM   4401  CA  HIS B 247     -33.117   2.248  34.449  1.00178.74           C  
ATOM   4402  C   HIS B 247     -32.875   0.956  33.674  1.00174.47           C  
ATOM   4403  O   HIS B 247     -32.042   0.128  34.045  1.00163.89           O  
ATOM   4404  CB  HIS B 247     -31.833   2.760  35.081  1.00140.18           C  
ATOM   4405  CG  HIS B 247     -32.039   3.919  36.000  1.00144.76           C  
ATOM   4406  CD2 HIS B 247     -32.939   4.929  35.971  1.00152.27           C  
ATOM   4407  ND1 HIS B 247     -31.254   4.137  37.112  1.00164.95           N1+
ATOM   4408  CE1 HIS B 247     -31.665   5.229  37.732  1.00185.76           C  
ATOM   4409  NE2 HIS B 247     -32.687   5.728  37.060  1.00188.18           N  
ATOM   4410  N   LEU B 248     -33.585   0.797  32.559  1.00180.32           N  
ATOM   4411  CA  LEU B 248     -33.517  -0.412  31.744  1.00152.92           C  
ATOM   4412  C   LEU B 248     -32.691  -0.158  30.489  1.00142.62           C  
ATOM   4413  O   LEU B 248     -32.911   0.834  29.787  1.00158.76           O  
ATOM   4414  CB  LEU B 248     -34.921  -0.877  31.359  1.00167.80           C  
ATOM   4415  CG  LEU B 248     -35.978  -0.959  32.461  1.00180.04           C  
ATOM   4416  CD1 LEU B 248     -37.284  -1.466  31.881  1.00171.56           C  
ATOM   4417  CD2 LEU B 248     -35.511  -1.853  33.598  1.00170.27           C  
ATOM   4418  N   LEU B 249     -31.761  -1.071  30.197  1.00132.20           N  
ATOM   4419  CA  LEU B 249     -30.821  -0.928  29.080  1.00141.07           C  
ATOM   4420  C   LEU B 249     -30.883  -2.174  28.200  1.00126.83           C  
ATOM   4421  O   LEU B 249     -30.318  -3.214  28.548  1.00120.50           O  
ATOM   4422  CB  LEU B 249     -29.407  -0.679  29.595  1.00119.52           C  
ATOM   4423  CG  LEU B 249     -28.472   0.236  28.806  1.00117.77           C  
ATOM   4424  CD1 LEU B 249     -27.298   0.580  29.691  1.00126.67           C  
ATOM   4425  CD2 LEU B 249     -28.008  -0.431  27.527  1.00115.45           C  
ATOM   4426  N   VAL B 250     -31.589  -2.074  27.077  1.00133.43           N  
ATOM   4427  CA  VAL B 250     -31.699  -3.180  26.131  1.00133.43           C  
ATOM   4428  C   VAL B 250     -30.420  -3.278  25.308  1.00126.72           C  
ATOM   4429  O   VAL B 250     -30.058  -2.338  24.592  1.00128.17           O  
ATOM   4430  CB  VAL B 250     -32.927  -3.006  25.227  1.00143.83           C  
ATOM   4431  CG1 VAL B 250     -32.842  -3.927  24.022  1.00143.96           C  
ATOM   4432  CG2 VAL B 250     -34.191  -3.287  26.020  1.00150.52           C  
ATOM   4433  N   PHE B 251     -29.754  -4.431  25.385  1.00120.07           N  
ATOM   4434  CA  PHE B 251     -28.510  -4.694  24.667  1.00157.97           C  
ATOM   4435  C   PHE B 251     -28.766  -5.708  23.559  1.00115.68           C  
ATOM   4436  O   PHE B 251     -29.170  -6.842  23.834  1.00115.46           O  
ATOM   4437  CB  PHE B 251     -27.429  -5.213  25.617  1.00155.07           C  
ATOM   4438  CG  PHE B 251     -26.141  -5.552  24.931  1.00122.55           C  
ATOM   4439  CD1 PHE B 251     -25.247  -4.555  24.574  1.00 96.98           C  
ATOM   4440  CD2 PHE B 251     -25.831  -6.868  24.624  1.00112.99           C  
ATOM   4441  CE1 PHE B 251     -24.064  -4.862  23.930  1.00 92.17           C  
ATOM   4442  CE2 PHE B 251     -24.652  -7.182  23.980  1.00111.47           C  
ATOM   4443  CZ  PHE B 251     -23.766  -6.176  23.630  1.00 88.86           C  
ATOM   4444  N   VAL B 252     -28.481  -5.316  22.317  1.00117.77           N  
ATOM   4445  CA  VAL B 252     -28.739  -6.138  21.137  1.00120.80           C  
ATOM   4446  C   VAL B 252     -27.440  -6.294  20.357  1.00115.30           C  
ATOM   4447  O   VAL B 252     -26.827  -5.292  19.967  1.00115.08           O  
ATOM   4448  CB  VAL B 252     -29.823  -5.532  20.229  1.00130.99           C  
ATOM   4449  CG1 VAL B 252     -29.922  -6.334  18.955  1.00133.93           C  
ATOM   4450  CG2 VAL B 252     -31.167  -5.477  20.935  1.00137.56           C  
ATOM   4451  N   SER B 253     -27.025  -7.542  20.129  1.00111.48           N  
ATOM   4452  CA  SER B 253     -25.902  -7.869  19.255  1.00107.54           C  
ATOM   4453  C   SER B 253     -25.999  -9.344  18.898  1.00106.85           C  
ATOM   4454  O   SER B 253     -26.412 -10.161  19.722  1.00107.47           O  
ATOM   4455  CB  SER B 253     -24.545  -7.577  19.910  1.00 99.40           C  
ATOM   4456  OG  SER B 253     -24.297  -8.452  20.997  1.00141.49           O  
ATOM   4457  N   ASP B 254     -25.592  -9.689  17.674  1.00108.08           N  
ATOM   4458  CA  ASP B 254     -25.693 -11.069  17.210  1.00128.02           C  
ATOM   4459  C   ASP B 254     -24.359 -11.801  17.294  1.00140.37           C  
ATOM   4460  O   ASP B 254     -24.126 -12.763  16.551  1.00164.33           O  
ATOM   4461  CB  ASP B 254     -26.245 -11.127  15.786  1.00119.69           C  
ATOM   4462  CG  ASP B 254     -25.257 -10.637  14.752  1.00121.75           C  
ATOM   4463  OD1 ASP B 254     -24.376  -9.819  15.107  1.00116.81           O  
ATOM   4464  OD2 ASP B 254     -25.372 -11.076  13.581  1.00128.82           O1-
ATOM   4465  N   ALA B 255     -23.480 -11.367  18.193  1.00 97.53           N  
ATOM   4466  CA  ALA B 255     -22.185 -12.000  18.370  1.00 93.16           C  
ATOM   4467  C   ALA B 255     -21.703 -11.769  19.801  1.00 86.95           C  
ATOM   4468  O   ALA B 255     -22.367 -11.116  20.613  1.00 82.76           O  
ATOM   4469  CB  ALA B 255     -21.176 -11.460  17.352  1.00 95.56           C  
ATOM   4470  N   ASP B 256     -20.514 -12.294  20.091  1.00 81.43           N  
ATOM   4471  CA  ASP B 256     -19.888 -12.123  21.388  1.00 74.22           C  
ATOM   4472  C   ASP B 256     -19.452 -10.668  21.553  1.00 71.85           C  
ATOM   4473  O   ASP B 256     -19.610  -9.833  20.659  1.00129.74           O  
ATOM   4474  CB  ASP B 256     -18.701 -13.078  21.513  1.00 72.54           C  
ATOM   4475  CG  ASP B 256     -18.303 -13.356  22.959  1.00180.72           C  
ATOM   4476  OD1 ASP B 256     -18.499 -12.482  23.835  1.00142.01           O  
ATOM   4477  OD2 ASP B 256     -17.772 -14.457  23.213  1.00152.43           O1-
ATOM   4478  N   SER B 257     -18.897 -10.348  22.714  1.00128.91           N  
ATOM   4479  CA  SER B 257     -18.376  -9.010  22.927  1.00 64.98           C  
ATOM   4480  C   SER B 257     -17.086  -9.093  23.738  1.00 65.61           C  
ATOM   4481  O   SER B 257     -16.873 -10.019  24.532  1.00 56.24           O  
ATOM   4482  CB  SER B 257     -19.414  -8.057  23.562  1.00 68.51           C  
ATOM   4483  OG  SER B 257     -19.964  -8.564  24.759  1.00 67.13           O  
ATOM   4484  N   HIS B 258     -16.195  -8.151  23.434  1.00112.34           N  
ATOM   4485  CA  HIS B 258     -14.898  -8.049  24.078  1.00 55.65           C  
ATOM   4486  C   HIS B 258     -15.020  -7.484  25.476  1.00 53.61           C  
ATOM   4487  O   HIS B 258     -15.808  -6.571  25.733  1.00 56.69           O  
ATOM   4488  CB  HIS B 258     -13.975  -7.147  23.263  1.00102.65           C  
ATOM   4489  CG  HIS B 258     -13.443  -7.783  22.025  1.00 62.86           C  
ATOM   4490  CD2 HIS B 258     -13.788  -7.633  20.729  1.00 68.20           C  
ATOM   4491  ND1 HIS B 258     -12.435  -8.718  22.048  1.00 63.00           N1+
ATOM   4492  CE1 HIS B 258     -12.169  -9.109  20.818  1.00 67.93           C  
ATOM   4493  NE2 HIS B 258     -12.982  -8.470  19.997  1.00124.88           N  
ATOM   4494  N   PHE B 259     -14.202  -8.014  26.373  1.00 49.44           N  
ATOM   4495  CA  PHE B 259     -14.079  -7.463  27.711  1.00127.73           C  
ATOM   4496  C   PHE B 259     -12.636  -7.025  27.952  1.00144.33           C  
ATOM   4497  O   PHE B 259     -11.871  -6.806  26.997  1.00 48.15           O  
ATOM   4498  CB  PHE B 259     -14.558  -8.490  28.753  1.00 46.02           C  
ATOM   4499  CG  PHE B 259     -14.049  -9.896  28.512  1.00 71.43           C  
ATOM   4500  CD1 PHE B 259     -14.726 -10.774  27.668  1.00 46.68           C  
ATOM   4501  CD2 PHE B 259     -12.916 -10.353  29.166  1.00119.93           C  
ATOM   4502  CE1 PHE B 259     -14.254 -12.064  27.453  1.00 48.75           C  
ATOM   4503  CE2 PHE B 259     -12.451 -11.637  28.960  1.00174.32           C  
ATOM   4504  CZ  PHE B 259     -13.119 -12.495  28.099  1.00148.41           C  
ATOM   4505  N   GLY B 260     -12.278  -6.851  29.222  1.00166.79           N  
ATOM   4506  CA  GLY B 260     -10.978  -6.365  29.623  1.00 46.70           C  
ATOM   4507  C   GLY B 260      -9.835  -7.153  29.026  1.00 46.98           C  
ATOM   4508  O   GLY B 260      -9.978  -8.340  28.711  1.00 46.72           O  
ATOM   4509  N   MET B 261      -8.698  -6.481  28.842  1.00 51.05           N  
ATOM   4510  CA  MET B 261      -7.400  -7.039  28.475  1.00 52.81           C  
ATOM   4511  C   MET B 261      -7.408  -7.630  27.083  1.00117.05           C  
ATOM   4512  O   MET B 261      -6.347  -8.044  26.582  1.00143.57           O  
ATOM   4513  CB  MET B 261      -6.918  -8.083  29.487  1.00 58.58           C  
ATOM   4514  CG  MET B 261      -6.549  -7.469  30.826  1.00 51.82           C  
ATOM   4515  SD  MET B 261      -6.653  -8.716  32.093  1.00 50.51           S  
ATOM   4516  CE  MET B 261      -5.443  -8.108  33.260  1.00172.58           C  
ATOM   4517  N   ASP B 262      -8.564  -7.651  26.421  1.00113.21           N  
ATOM   4518  CA  ASP B 262      -8.629  -8.058  25.031  1.00 55.59           C  
ATOM   4519  C   ASP B 262      -8.017  -6.997  24.140  1.00 58.58           C  
ATOM   4520  O   ASP B 262      -7.557  -7.309  23.039  1.00 62.28           O  
ATOM   4521  CB  ASP B 262     -10.089  -8.295  24.618  1.00 55.35           C  
ATOM   4522  CG  ASP B 262     -10.642  -9.627  25.086  1.00 54.30           C  
ATOM   4523  OD1 ASP B 262      -9.879 -10.604  25.201  1.00 55.33           O  
ATOM   4524  OD2 ASP B 262     -11.865  -9.693  25.297  1.00 53.01           O1-
ATOM   4525  N   SER B 263      -7.959  -5.763  24.627  1.00 62.56           N  
ATOM   4526  CA  SER B 263      -7.373  -4.647  23.909  1.00160.23           C  
ATOM   4527  C   SER B 263      -5.853  -4.646  23.982  1.00220.89           C  
ATOM   4528  O   SER B 263      -5.207  -3.870  23.259  1.00 71.97           O  
ATOM   4529  CB  SER B 263      -7.956  -3.353  24.484  1.00 65.49           C  
ATOM   4530  OG  SER B 263      -7.804  -3.335  25.895  1.00 63.23           O  
ATOM   4531  N   LYS B 264      -5.275  -5.560  24.769  1.00205.44           N  
ATOM   4532  CA  LYS B 264      -3.825  -5.654  24.879  1.00166.73           C  
ATOM   4533  C   LYS B 264      -3.189  -5.939  23.527  1.00 69.14           C  
ATOM   4534  O   LYS B 264      -2.068  -5.494  23.263  1.00 72.60           O  
ATOM   4535  CB  LYS B 264      -3.450  -6.743  25.884  1.00112.78           C  
ATOM   4536  CG  LYS B 264      -1.954  -6.922  26.101  1.00120.58           C  
ATOM   4537  CD  LYS B 264      -1.702  -7.929  27.213  1.00 97.49           C  
ATOM   4538  CE  LYS B 264      -0.244  -8.351  27.292  1.00 67.61           C  
ATOM   4539  NZ  LYS B 264       0.623  -7.171  27.457  1.00 70.13           N1+
ATOM   4540  N   LEU B 265      -3.888  -6.694  22.675  1.00 69.03           N  
ATOM   4541  CA  LEU B 265      -3.411  -6.953  21.324  1.00113.45           C  
ATOM   4542  C   LEU B 265      -3.336  -5.669  20.514  1.00169.46           C  
ATOM   4543  O   LEU B 265      -2.432  -5.494  19.688  1.00155.01           O  
ATOM   4544  CB  LEU B 265      -4.330  -7.954  20.638  1.00108.73           C  
ATOM   4545  CG  LEU B 265      -4.590  -9.208  21.457  1.00102.11           C  
ATOM   4546  CD1 LEU B 265      -5.589 -10.040  20.706  1.00135.95           C  
ATOM   4547  CD2 LEU B 265      -3.305  -9.973  21.692  1.00117.43           C  
ATOM   4548  N   ALA B 266      -4.284  -4.763  20.729  1.00130.10           N  
ATOM   4549  CA  ALA B 266      -4.285  -3.503  20.006  1.00137.44           C  
ATOM   4550  C   ALA B 266      -3.244  -2.532  20.532  1.00111.78           C  
ATOM   4551  O   ALA B 266      -2.947  -1.540  19.857  1.00 85.24           O  
ATOM   4552  CB  ALA B 266      -5.668  -2.861  20.087  1.00118.04           C  
ATOM   4553  N   GLY B 267      -2.689  -2.804  21.705  1.00130.38           N  
ATOM   4554  CA  GLY B 267      -1.757  -1.923  22.353  1.00132.29           C  
ATOM   4555  C   GLY B 267      -2.377  -1.004  23.370  1.00 78.57           C  
ATOM   4556  O   GLY B 267      -1.777   0.029  23.697  1.00 82.33           O  
ATOM   4557  N   ILE B 268      -3.530  -1.373  23.923  1.00 95.33           N  
ATOM   4558  CA  ILE B 268      -4.238  -0.570  24.915  1.00103.23           C  
ATOM   4559  C   ILE B 268      -4.136  -1.322  26.231  1.00 69.15           C  
ATOM   4560  O   ILE B 268      -4.672  -2.428  26.376  1.00 65.05           O  
ATOM   4561  CB  ILE B 268      -5.697  -0.318  24.526  1.00 92.78           C  
ATOM   4562  CG1 ILE B 268      -5.794   0.085  23.044  1.00 97.98           C  
ATOM   4563  CG2 ILE B 268      -6.264   0.774  25.422  1.00 72.43           C  
ATOM   4564  CD1 ILE B 268      -7.215   0.206  22.522  1.00 73.82           C  
ATOM   4565  N   VAL B 269      -3.421  -0.730  27.183  1.00 71.48           N  
ATOM   4566  CA  VAL B 269      -3.135  -1.351  28.467  1.00159.55           C  
ATOM   4567  C   VAL B 269      -3.624  -0.514  29.641  1.00165.55           C  
ATOM   4568  O   VAL B 269      -3.508  -0.952  30.791  1.00 69.10           O  
ATOM   4569  CB  VAL B 269      -1.621  -1.627  28.605  1.00106.10           C  
ATOM   4570  CG1 VAL B 269      -1.173  -2.748  27.661  1.00 70.93           C  
ATOM   4571  CG2 VAL B 269      -0.850  -0.370  28.283  1.00 78.02           C  
ATOM   4572  N   CYS B 270      -4.236   0.643  29.381  1.00160.66           N  
ATOM   4573  CA  CYS B 270      -4.798   1.480  30.434  1.00 75.41           C  
ATOM   4574  C   CYS B 270      -6.204   0.987  30.718  1.00 71.65           C  
ATOM   4575  O   CYS B 270      -7.019   0.931  29.787  1.00 70.33           O  
ATOM   4576  CB  CYS B 270      -4.832   2.948  30.024  1.00146.09           C  
ATOM   4577  SG  CYS B 270      -3.246   3.792  29.600  1.00238.57           S  
ATOM   4578  N   PRO B 271      -6.505   0.553  31.952  1.00148.69           N  
ATOM   4579  CA  PRO B 271      -7.821  -0.036  32.265  1.00 80.43           C  
ATOM   4580  C   PRO B 271      -8.982   0.937  32.116  1.00 69.88           C  
ATOM   4581  O   PRO B 271      -8.828   2.155  32.100  1.00 74.42           O  
ATOM   4582  CB  PRO B 271      -7.673  -0.468  33.727  1.00 66.58           C  
ATOM   4583  CG  PRO B 271      -6.190  -0.564  33.967  1.00 67.53           C  
ATOM   4584  CD  PRO B 271      -5.592   0.510  33.109  1.00103.55           C  
ATOM   4585  N   ASN B 272     -10.177   0.389  32.054  1.00 67.67           N  
ATOM   4586  CA  ASN B 272     -11.337   1.261  31.957  1.00128.10           C  
ATOM   4587  C   ASN B 272     -11.689   1.817  33.336  1.00159.43           C  
ATOM   4588  O   ASN B 272     -11.954   1.047  34.265  1.00160.80           O  
ATOM   4589  CB  ASN B 272     -12.546   0.531  31.399  1.00 68.41           C  
ATOM   4590  CG  ASN B 272     -13.616   1.494  30.991  1.00 72.18           C  
ATOM   4591  ND2 ASN B 272     -13.739   1.731  29.695  1.00 72.13           N  
ATOM   4592  OD1 ASN B 272     -14.348   2.003  31.831  1.00 75.35           O  
ATOM   4593  N   ASP B 273     -11.703   3.146  33.476  1.00169.51           N  
ATOM   4594  CA  ASP B 273     -12.064   3.734  34.761  1.00130.54           C  
ATOM   4595  C   ASP B 273     -13.561   3.672  35.038  1.00112.38           C  
ATOM   4596  O   ASP B 273     -13.977   3.882  36.184  1.00105.12           O  
ATOM   4597  CB  ASP B 273     -11.596   5.193  34.854  1.00 88.94           C  
ATOM   4598  CG  ASP B 273     -12.012   6.019  33.657  1.00 93.60           C  
ATOM   4599  OD1 ASP B 273     -12.772   5.504  32.816  1.00 88.76           O  
ATOM   4600  OD2 ASP B 273     -11.602   7.194  33.570  1.00132.20           O1-
ATOM   4601  N   GLY B 274     -14.380   3.382  34.036  1.00 82.31           N  
ATOM   4602  CA  GLY B 274     -15.795   3.364  34.292  1.00112.30           C  
ATOM   4603  C   GLY B 274     -16.317   4.748  34.590  1.00124.68           C  
ATOM   4604  O   GLY B 274     -16.965   4.975  35.615  1.00167.76           O  
ATOM   4605  N   LEU B 275     -16.000   5.693  33.719  1.00 95.11           N  
ATOM   4606  CA  LEU B 275     -16.442   7.063  33.874  1.00100.80           C  
ATOM   4607  C   LEU B 275     -17.097   7.515  32.577  1.00107.39           C  
ATOM   4608  O   LEU B 275     -17.163   6.771  31.594  1.00114.95           O  
ATOM   4609  CB  LEU B 275     -15.275   7.975  34.268  1.00103.35           C  
ATOM   4610  CG  LEU B 275     -14.657   7.658  35.629  1.00102.96           C  
ATOM   4611  CD1 LEU B 275     -13.476   8.572  35.924  1.00106.04           C  
ATOM   4612  CD2 LEU B 275     -15.721   7.764  36.716  1.00135.41           C  
ATOM   4613  N   CYS B 276     -17.608   8.742  32.585  1.00130.20           N  
ATOM   4614  CA  CYS B 276     -18.284   9.293  31.417  1.00148.46           C  
ATOM   4615  C   CYS B 276     -17.242   9.885  30.474  1.00129.80           C  
ATOM   4616  O   CYS B 276     -16.641  10.923  30.773  1.00122.91           O  
ATOM   4617  CB  CYS B 276     -19.306  10.343  31.837  1.00155.51           C  
ATOM   4618  SG  CYS B 276     -20.439  10.814  30.513  1.00192.32           S  
ATOM   4619  N   HIS B 277     -17.035   9.235  29.327  1.00105.70           N  
ATOM   4620  CA  HIS B 277     -16.057   9.706  28.353  1.00123.42           C  
ATOM   4621  C   HIS B 277     -16.713   9.963  27.003  1.00120.14           C  
ATOM   4622  O   HIS B 277     -16.326   9.362  25.995  1.00124.85           O  
ATOM   4623  CB  HIS B 277     -14.915   8.695  28.199  1.00130.64           C  
ATOM   4624  CG  HIS B 277     -14.050   8.564  29.415  1.00142.75           C  
ATOM   4625  CD2 HIS B 277     -13.866   7.531  30.271  1.00126.78           C  
ATOM   4626  ND1 HIS B 277     -13.242   9.586  29.870  1.00136.49           N1+
ATOM   4627  CE1 HIS B 277     -12.598   9.187  30.952  1.00127.65           C  
ATOM   4628  NE2 HIS B 277     -12.960   7.945  31.218  1.00165.96           N  
ATOM   4629  N   LEU B 278     -17.698  10.857  26.970  1.00119.10           N  
ATOM   4630  CA  LEU B 278     -18.378  11.234  25.739  1.00125.24           C  
ATOM   4631  C   LEU B 278     -17.982  12.658  25.379  1.00164.18           C  
ATOM   4632  O   LEU B 278     -18.183  13.582  26.174  1.00191.07           O  
ATOM   4633  CB  LEU B 278     -19.893  11.107  25.883  1.00128.48           C  
ATOM   4634  CG  LEU B 278     -20.412   9.697  26.185  1.00136.21           C  
ATOM   4635  CD1 LEU B 278     -21.922   9.713  26.370  1.00144.36           C  
ATOM   4636  CD2 LEU B 278     -20.009   8.707  25.097  1.00119.24           C  
ATOM   4637  N   ASP B 279     -17.403  12.824  24.189  1.00134.79           N  
ATOM   4638  CA  ASP B 279     -16.921  14.121  23.729  1.00142.01           C  
ATOM   4639  C   ASP B 279     -18.056  15.010  23.235  1.00150.93           C  
ATOM   4640  O   ASP B 279     -19.234  14.723  23.473  1.00151.66           O  
ATOM   4641  CB  ASP B 279     -15.879  13.936  22.618  1.00189.42           C  
ATOM   4642  CG  ASP B 279     -16.338  12.977  21.520  1.00176.38           C  
ATOM   4643  OD1 ASP B 279     -17.554  12.721  21.403  1.00142.34           O  
ATOM   4644  OD2 ASP B 279     -15.473  12.471  20.773  1.00186.92           O1-
ATOM   4645  N   SER B 280     -17.708  16.083  22.521  1.00158.39           N  
ATOM   4646  CA  SER B 280     -18.723  16.978  21.985  1.00167.80           C  
ATOM   4647  C   SER B 280     -19.543  16.311  20.893  1.00188.66           C  
ATOM   4648  O   SER B 280     -20.655  16.762  20.603  1.00211.64           O  
ATOM   4649  CB  SER B 280     -18.065  18.249  21.451  1.00175.73           C  
ATOM   4650  OG  SER B 280     -17.064  17.923  20.505  1.00174.53           O  
ATOM   4651  N   LYS B 281     -19.027  15.244  20.292  1.00189.84           N  
ATOM   4652  CA  LYS B 281     -19.765  14.488  19.293  1.00165.71           C  
ATOM   4653  C   LYS B 281     -20.651  13.420  19.918  1.00160.32           C  
ATOM   4654  O   LYS B 281     -21.289  12.656  19.183  1.00161.08           O  
ATOM   4655  CB  LYS B 281     -18.786  13.844  18.298  1.00170.09           C  
ATOM   4656  CG  LYS B 281     -17.967  14.848  17.480  1.00184.94           C  
ATOM   4657  CD  LYS B 281     -16.989  14.169  16.524  1.00173.55           C  
ATOM   4658  CE  LYS B 281     -16.192  15.199  15.726  1.00189.62           C  
ATOM   4659  NZ  LYS B 281     -15.214  14.572  14.791  1.00185.15           N1+
ATOM   4660  N   ASN B 282     -20.720  13.372  21.250  1.00155.04           N  
ATOM   4661  CA  ASN B 282     -21.464  12.344  21.980  1.00149.82           C  
ATOM   4662  C   ASN B 282     -20.975  10.941  21.625  1.00142.10           C  
ATOM   4663  O   ASN B 282     -21.759   9.997  21.541  1.00140.42           O  
ATOM   4664  CB  ASN B 282     -22.971  12.469  21.749  1.00156.58           C  
ATOM   4665  CG  ASN B 282     -23.605  13.545  22.606  1.00191.44           C  
ATOM   4666  ND2 ASN B 282     -24.614  14.219  22.064  1.00216.37           N  
ATOM   4667  OD1 ASN B 282     -23.203  13.758  23.749  1.00185.99           O  
ATOM   4668  N   GLU B 283     -19.670  10.806  21.410  1.00147.56           N  
ATOM   4669  CA  GLU B 283     -19.036   9.538  21.082  1.00140.53           C  
ATOM   4670  C   GLU B 283     -18.099   9.121  22.209  1.00139.57           C  
ATOM   4671  O   GLU B 283     -17.719   9.928  23.058  1.00151.51           O  
ATOM   4672  CB  GLU B 283     -18.247   9.641  19.769  1.00133.41           C  
ATOM   4673  CG  GLU B 283     -19.037  10.249  18.617  1.00171.58           C  
ATOM   4674  CD  GLU B 283     -18.221  10.385  17.341  1.00184.87           C  
ATOM   4675  OE1 GLU B 283     -17.175   9.711  17.229  1.00183.59           O  
ATOM   4676  OE2 GLU B 283     -18.627  11.164  16.448  1.00185.23           O1-
ATOM   4677  N   TYR B 284     -17.735   7.840  22.216  1.00121.60           N  
ATOM   4678  CA  TYR B 284     -16.730   7.357  23.155  1.00109.21           C  
ATOM   4679  C   TYR B 284     -15.351   7.854  22.738  1.00113.38           C  
ATOM   4680  O   TYR B 284     -14.696   7.228  21.900  1.00107.99           O  
ATOM   4681  CB  TYR B 284     -16.740   5.836  23.217  1.00115.43           C  
ATOM   4682  CG  TYR B 284     -15.981   5.254  24.379  1.00 95.66           C  
ATOM   4683  CD1 TYR B 284     -15.401   6.069  25.342  1.00 95.73           C  
ATOM   4684  CD2 TYR B 284     -15.817   3.883  24.494  1.00 89.65           C  
ATOM   4685  CE1 TYR B 284     -14.702   5.529  26.394  1.00 90.08           C  
ATOM   4686  CE2 TYR B 284     -15.123   3.338  25.539  1.00 83.97           C  
ATOM   4687  CZ  TYR B 284     -14.566   4.160  26.484  1.00 84.22           C  
ATOM   4688  OH  TYR B 284     -13.872   3.592  27.520  1.00 79.08           O  
ATOM   4689  N   SER B 285     -14.905   8.980  23.307  1.00144.76           N  
ATOM   4690  CA  SER B 285     -13.623   9.560  22.912  1.00131.38           C  
ATOM   4691  C   SER B 285     -12.441   8.748  23.425  1.00137.02           C  
ATOM   4692  O   SER B 285     -11.393   8.699  22.766  1.00108.39           O  
ATOM   4693  CB  SER B 285     -13.522  11.000  23.412  1.00151.40           C  
ATOM   4694  OG  SER B 285     -13.579  11.045  24.827  1.00117.16           O  
ATOM   4695  N   MET B 286     -12.579   8.120  24.588  1.00108.35           N  
ATOM   4696  CA  MET B 286     -11.502   7.326  25.186  1.00 96.24           C  
ATOM   4697  C   MET B 286     -11.668   5.843  24.876  1.00 90.55           C  
ATOM   4698  O   MET B 286     -11.421   4.988  25.723  1.00103.84           O  
ATOM   4699  CB  MET B 286     -11.456   7.567  26.690  1.00 94.22           C  
ATOM   4700  CG  MET B 286     -11.412   9.028  27.085  1.00100.24           C  
ATOM   4701  SD  MET B 286      -9.879   9.843  26.606  1.00265.47           S  
ATOM   4702  CE  MET B 286      -8.738   9.109  27.770  1.00186.01           C  
ATOM   4703  N   SER B 287     -12.008   5.518  23.628  1.00 92.37           N  
ATOM   4704  CA  SER B 287     -12.198   4.136  23.204  1.00 87.92           C  
ATOM   4705  C   SER B 287     -10.889   3.476  22.820  1.00 85.02           C  
ATOM   4706  O   SER B 287     -10.659   2.311  23.150  1.00139.69           O  
ATOM   4707  CB  SER B 287     -13.154   4.076  22.010  1.00 91.92           C  
ATOM   4708  OG  SER B 287     -13.373   2.736  21.597  1.00151.15           O  
ATOM   4709  N   THR B 288     -10.022   4.217  22.142  1.00108.40           N  
ATOM   4710  CA  THR B 288      -8.690   3.773  21.768  1.00 87.87           C  
ATOM   4711  C   THR B 288      -7.686   4.063  22.866  1.00 87.18           C  
ATOM   4712  O   THR B 288      -6.483   3.862  22.665  1.00 86.84           O  
ATOM   4713  CB  THR B 288      -8.253   4.457  20.472  1.00107.67           C  
ATOM   4714  CG2 THR B 288      -9.334   4.325  19.407  1.00134.10           C  
ATOM   4715  OG1 THR B 288      -8.013   5.846  20.727  1.00133.38           O  
ATOM   4716  N   VAL B 289      -8.165   4.571  24.002  1.00 98.01           N  
ATOM   4717  CA  VAL B 289      -7.321   4.920  25.126  1.00 86.75           C  
ATOM   4718  C   VAL B 289      -7.515   3.983  26.307  1.00 81.91           C  
ATOM   4719  O   VAL B 289      -6.562   3.752  27.060  1.00 81.98           O  
ATOM   4720  CB  VAL B 289      -7.575   6.379  25.552  1.00 92.33           C  
ATOM   4721  CG1 VAL B 289      -6.433   6.878  26.437  1.00134.82           C  
ATOM   4722  CG2 VAL B 289      -7.769   7.265  24.326  1.00 96.97           C  
ATOM   4723  N   LEU B 290      -8.716   3.457  26.503  1.00 78.39           N  
ATOM   4724  CA  LEU B 290      -9.016   2.621  27.650  1.00 76.69           C  
ATOM   4725  C   LEU B 290      -9.323   1.196  27.222  1.00 76.01           C  
ATOM   4726  O   LEU B 290      -9.867   0.951  26.140  1.00 92.68           O  
ATOM   4727  CB  LEU B 290     -10.202   3.173  28.444  1.00 76.18           C  
ATOM   4728  CG  LEU B 290     -10.123   4.639  28.843  1.00 82.09           C  
ATOM   4729  CD1 LEU B 290     -11.359   5.036  29.612  1.00 83.62           C  
ATOM   4730  CD2 LEU B 290      -8.879   4.885  29.668  1.00109.77           C  
ATOM   4731  N   GLU B 291      -8.998   0.258  28.105  1.00 78.56           N  
ATOM   4732  CA  GLU B 291      -9.345  -1.125  27.857  1.00 90.62           C  
ATOM   4733  C   GLU B 291     -10.863  -1.296  27.897  1.00 78.07           C  
ATOM   4734  O   GLU B 291     -11.616  -0.434  28.366  1.00 62.93           O  
ATOM   4735  CB  GLU B 291      -8.699  -2.046  28.894  1.00 58.73           C  
ATOM   4736  CG  GLU B 291      -7.179  -2.100  28.923  1.00119.54           C  
ATOM   4737  CD  GLU B 291      -6.678  -3.006  30.037  1.00 89.70           C  
ATOM   4738  OE1 GLU B 291      -7.520  -3.437  30.847  1.00 55.87           O  
ATOM   4739  OE2 GLU B 291      -5.456  -3.274  30.120  1.00 58.97           O1-
ATOM   4740  N   TYR B 292     -11.309  -2.436  27.402  1.00 74.03           N  
ATOM   4741  CA  TYR B 292     -12.685  -2.813  27.614  1.00102.68           C  
ATOM   4742  C   TYR B 292     -12.925  -3.082  29.101  1.00129.97           C  
ATOM   4743  O   TYR B 292     -11.991  -3.439  29.836  1.00 54.13           O  
ATOM   4744  CB  TYR B 292     -13.033  -4.057  26.827  1.00 55.10           C  
ATOM   4745  CG  TYR B 292     -12.822  -4.027  25.351  1.00 63.42           C  
ATOM   4746  CD1 TYR B 292     -11.672  -4.557  24.778  1.00 55.69           C  
ATOM   4747  CD2 TYR B 292     -13.813  -3.545  24.520  1.00136.12           C  
ATOM   4748  CE1 TYR B 292     -11.505  -4.566  23.408  1.00 58.74           C  
ATOM   4749  CE2 TYR B 292     -13.659  -3.547  23.165  1.00161.46           C  
ATOM   4750  CZ  TYR B 292     -12.509  -4.052  22.608  1.00118.20           C  
ATOM   4751  OH  TYR B 292     -12.399  -4.029  21.241  1.00 66.68           O  
ATOM   4752  N   PRO B 293     -14.155  -2.865  29.577  1.00174.45           N  
ATOM   4753  CA  PRO B 293     -14.488  -3.201  30.963  1.00 94.53           C  
ATOM   4754  C   PRO B 293     -14.729  -4.688  31.148  1.00 54.36           C  
ATOM   4755  O   PRO B 293     -15.125  -5.405  30.227  1.00 52.16           O  
ATOM   4756  CB  PRO B 293     -15.767  -2.399  31.217  1.00 62.80           C  
ATOM   4757  CG  PRO B 293     -16.381  -2.297  29.912  1.00 62.98           C  
ATOM   4758  CD  PRO B 293     -15.296  -2.220  28.900  1.00 60.86           C  
ATOM   4759  N   THR B 294     -14.438  -5.151  32.360  1.00 61.80           N  
ATOM   4760  CA  THR B 294     -14.650  -6.533  32.750  1.00 86.96           C  
ATOM   4761  C   THR B 294     -16.050  -6.679  33.331  1.00 79.48           C  
ATOM   4762  O   THR B 294     -16.756  -5.697  33.560  1.00154.93           O  
ATOM   4763  CB  THR B 294     -13.602  -6.978  33.773  1.00120.68           C  
ATOM   4764  CG2 THR B 294     -12.176  -6.512  33.358  1.00 48.49           C  
ATOM   4765  OG1 THR B 294     -13.917  -6.395  35.038  1.00 52.78           O  
ATOM   4766  N   ILE B 295     -16.464  -7.928  33.550  1.00 62.50           N  
ATOM   4767  CA  ILE B 295     -17.745  -8.184  34.211  1.00 56.21           C  
ATOM   4768  C   ILE B 295     -17.735  -7.630  35.641  1.00 86.15           C  
ATOM   4769  O   ILE B 295     -18.768  -7.179  36.156  1.00 64.19           O  
ATOM   4770  CB  ILE B 295     -18.069  -9.688  34.154  1.00122.13           C  
ATOM   4771  CG1 ILE B 295     -18.236 -10.115  32.688  1.00 56.09           C  
ATOM   4772  CG2 ILE B 295     -19.330 -10.015  34.960  1.00178.11           C  
ATOM   4773  CD1 ILE B 295     -18.737 -11.521  32.500  1.00 50.82           C  
ATOM   4774  N   GLY B 296     -16.578  -7.681  36.314  1.00102.88           N  
ATOM   4775  CA  GLY B 296     -16.449  -7.035  37.613  1.00 59.95           C  
ATOM   4776  C   GLY B 296     -16.633  -5.527  37.555  1.00108.60           C  
ATOM   4777  O   GLY B 296     -17.333  -4.948  38.390  1.00145.18           O  
ATOM   4778  N   GLN B 297     -16.002  -4.866  36.570  1.00 62.83           N  
ATOM   4779  CA  GLN B 297     -16.148  -3.417  36.423  1.00 80.86           C  
ATOM   4780  C   GLN B 297     -17.587  -3.049  36.079  1.00 85.16           C  
ATOM   4781  O   GLN B 297     -18.146  -2.096  36.634  1.00129.30           O  
ATOM   4782  CB  GLN B 297     -15.199  -2.880  35.337  1.00113.81           C  
ATOM   4783  CG  GLN B 297     -13.683  -3.077  35.568  1.00136.96           C  
ATOM   4784  CD  GLN B 297     -12.793  -2.411  34.492  1.00 62.04           C  
ATOM   4785  NE2 GLN B 297     -13.094  -1.330  33.983  1.00104.38           N  
ATOM   4786  OE1 GLN B 297     -11.715  -3.093  34.124  1.00 65.18           O  
ATOM   4787  N   LEU B 298     -18.193  -3.798  35.158  1.00 69.08           N  
ATOM   4788  CA  LEU B 298     -19.579  -3.575  34.770  1.00 73.13           C  
ATOM   4789  C   LEU B 298     -20.519  -3.801  35.947  1.00 77.16           C  
ATOM   4790  O   LEU B 298     -21.456  -3.022  36.161  1.00145.76           O  
ATOM   4791  CB  LEU B 298     -19.919  -4.499  33.600  1.00 70.52           C  
ATOM   4792  CG  LEU B 298     -19.307  -4.137  32.247  1.00 67.87           C  
ATOM   4793  CD1 LEU B 298     -19.476  -5.253  31.259  1.00 64.68           C  
ATOM   4794  CD2 LEU B 298     -19.918  -2.862  31.686  1.00 72.23           C  
ATOM   4795  N   ILE B 299     -20.285  -4.862  36.725  1.00 75.03           N  
ATOM   4796  CA  ILE B 299     -21.114  -5.109  37.900  1.00103.24           C  
ATOM   4797  C   ILE B 299     -20.964  -3.978  38.906  1.00 85.92           C  
ATOM   4798  O   ILE B 299     -21.931  -3.601  39.580  1.00110.04           O  
ATOM   4799  CB  ILE B 299     -20.770  -6.478  38.518  1.00150.43           C  
ATOM   4800  CG1 ILE B 299     -21.276  -7.611  37.622  1.00127.02           C  
ATOM   4801  CG2 ILE B 299     -21.360  -6.613  39.915  1.00181.26           C  
ATOM   4802  CD1 ILE B 299     -20.915  -8.986  38.127  1.00 70.97           C  
ATOM   4803  N   ASP B 300     -19.768  -3.399  39.008  1.00103.91           N  
ATOM   4804  CA  ASP B 300     -19.541  -2.334  39.977  1.00129.07           C  
ATOM   4805  C   ASP B 300     -20.164  -1.007  39.563  1.00147.18           C  
ATOM   4806  O   ASP B 300     -20.357  -0.140  40.420  1.00154.66           O  
ATOM   4807  CB  ASP B 300     -18.041  -2.139  40.201  1.00 81.06           C  
ATOM   4808  CG  ASP B 300     -17.743  -1.175  41.327  1.00157.27           C  
ATOM   4809  OD1 ASP B 300     -18.467  -1.196  42.346  1.00188.00           O  
ATOM   4810  OD2 ASP B 300     -16.811  -0.364  41.166  1.00 84.56           O1-
ATOM   4811  N   LYS B 301     -20.511  -0.829  38.289  1.00153.17           N  
ATOM   4812  CA  LYS B 301     -21.067   0.430  37.815  1.00123.77           C  
ATOM   4813  C   LYS B 301     -22.527   0.326  37.417  1.00101.41           C  
ATOM   4814  O   LYS B 301     -23.188   1.361  37.276  1.00102.51           O  
ATOM   4815  CB  LYS B 301     -20.263   0.959  36.618  1.00121.32           C  
ATOM   4816  CG  LYS B 301     -18.923   1.603  36.973  1.00 90.01           C  
ATOM   4817  CD  LYS B 301     -19.076   2.846  37.843  1.00 95.58           C  
ATOM   4818  CE  LYS B 301     -17.712   3.342  38.296  1.00 94.40           C  
ATOM   4819  NZ  LYS B 301     -17.798   4.575  39.116  1.00 99.65           N1+
ATOM   4820  N   LEU B 302     -23.048  -0.886  37.253  1.00101.67           N  
ATOM   4821  CA  LEU B 302     -24.454  -1.099  36.952  1.00102.03           C  
ATOM   4822  C   LEU B 302     -25.308  -1.095  38.209  1.00141.30           C  
ATOM   4823  O   LEU B 302     -26.543  -1.122  38.121  1.00148.73           O  
ATOM   4824  CB  LEU B 302     -24.621  -2.425  36.199  1.00 98.83           C  
ATOM   4825  CG  LEU B 302     -24.200  -2.452  34.728  1.00 99.17           C  
ATOM   4826  CD1 LEU B 302     -24.442  -3.827  34.148  1.00108.74           C  
ATOM   4827  CD2 LEU B 302     -24.960  -1.407  33.933  1.00117.42           C  
ATOM   4828  N   VAL B 303     -24.670  -1.060  39.372  1.00106.31           N  
ATOM   4829  CA  VAL B 303     -25.358  -0.962  40.640  1.00109.10           C  
ATOM   4830  C   VAL B 303     -25.224   0.435  41.228  1.00135.64           C  
ATOM   4831  O   VAL B 303     -26.178   0.962  41.802  1.00159.91           O  
ATOM   4832  CB  VAL B 303     -24.836  -2.032  41.623  1.00119.43           C  
ATOM   4833  CG1 VAL B 303     -25.613  -1.979  42.941  1.00161.50           C  
ATOM   4834  CG2 VAL B 303     -24.916  -3.411  40.996  1.00102.82           C  
ATOM   4835  N   GLN B 304     -24.049   1.057  41.067  1.00120.98           N  
ATOM   4836  CA  GLN B 304     -23.889   2.451  41.466  1.00141.16           C  
ATOM   4837  C   GLN B 304     -24.881   3.338  40.739  1.00160.76           C  
ATOM   4838  O   GLN B 304     -25.260   4.399  41.248  1.00155.89           O  
ATOM   4839  CB  GLN B 304     -22.471   2.929  41.177  1.00120.30           C  
ATOM   4840  CG  GLN B 304     -21.407   2.356  42.074  1.00146.65           C  
ATOM   4841  CD  GLN B 304     -20.037   2.881  41.699  1.00148.82           C  
ATOM   4842  NE2 GLN B 304     -18.991   2.287  42.265  1.00142.47           N  
ATOM   4843  OE1 GLN B 304     -19.922   3.807  40.895  1.00118.15           O  
ATOM   4844  N   ASN B 305     -25.285   2.936  39.537  1.00158.96           N  
ATOM   4845  CA  ASN B 305     -26.317   3.630  38.792  1.00151.09           C  
ATOM   4846  C   ASN B 305     -27.636   2.883  38.796  1.00124.47           C  
ATOM   4847  O   ASN B 305     -28.648   3.444  38.357  1.00129.70           O  
ATOM   4848  CB  ASN B 305     -25.854   3.852  37.348  1.00134.63           C  
ATOM   4849  CG  ASN B 305     -24.409   4.284  37.276  1.00145.08           C  
ATOM   4850  ND2 ASN B 305     -23.671   3.732  36.324  1.00151.14           N  
ATOM   4851  OD1 ASN B 305     -23.953   5.092  38.086  1.00151.63           O  
ATOM   4852  N   ASN B 306     -27.652   1.654  39.318  1.00122.70           N  
ATOM   4853  CA  ASN B 306     -28.839   0.814  39.360  1.00126.77           C  
ATOM   4854  C   ASN B 306     -29.410   0.643  37.960  1.00127.13           C  
ATOM   4855  O   ASN B 306     -30.393   1.300  37.602  1.00133.01           O  
ATOM   4856  CB  ASN B 306     -29.890   1.405  40.303  1.00162.91           C  
ATOM   4857  CG  ASN B 306     -31.077   0.478  40.504  1.00146.83           C  
ATOM   4858  ND2 ASN B 306     -30.942  -0.742  40.438  1.00149.57           N  
ATOM   4859  OD1 ASN B 306     -32.251   1.057  40.735  1.00152.94           O  
ATOM   4860  N   VAL B 307     -28.793  -0.222  37.157  1.00121.13           N  
ATOM   4861  CA  VAL B 307     -29.184  -0.445  35.769  1.00120.78           C  
ATOM   4862  C   VAL B 307     -29.487  -1.928  35.601  1.00119.58           C  
ATOM   4863  O   VAL B 307     -28.693  -2.775  36.028  1.00114.49           O  
ATOM   4864  CB  VAL B 307     -28.082   0.023  34.796  1.00146.05           C  
ATOM   4865  CG1 VAL B 307     -28.496  -0.158  33.351  1.00144.00           C  
ATOM   4866  CG2 VAL B 307     -27.730   1.483  35.045  1.00128.93           C  
ATOM   4867  N   LEU B 308     -30.662  -2.238  35.040  1.00159.42           N  
ATOM   4868  CA  LEU B 308     -31.061  -3.610  34.717  1.00124.89           C  
ATOM   4869  C   LEU B 308     -30.746  -3.893  33.253  1.00129.57           C  
ATOM   4870  O   LEU B 308     -31.360  -3.310  32.354  1.00124.62           O  
ATOM   4871  CB  LEU B 308     -32.541  -3.836  35.004  1.00134.07           C  
ATOM   4872  CG  LEU B 308     -32.991  -3.747  36.460  1.00164.83           C  
ATOM   4873  CD1 LEU B 308     -34.472  -4.069  36.540  1.00173.69           C  
ATOM   4874  CD2 LEU B 308     -32.179  -4.686  37.340  1.00163.20           C  
ATOM   4875  N   LEU B 309     -29.806  -4.806  33.017  1.00154.18           N  
ATOM   4876  CA  LEU B 309     -29.272  -5.060  31.681  1.00143.79           C  
ATOM   4877  C   LEU B 309     -30.002  -6.239  31.044  1.00111.65           C  
ATOM   4878  O   LEU B 309     -29.937  -7.368  31.539  1.00110.38           O  
ATOM   4879  CB  LEU B 309     -27.765  -5.308  31.735  1.00100.70           C  
ATOM   4880  CG  LEU B 309     -27.073  -5.388  30.375  1.00 95.77           C  
ATOM   4881  CD1 LEU B 309     -27.260  -4.106  29.584  1.00 99.73           C  
ATOM   4882  CD2 LEU B 309     -25.636  -5.692  30.569  1.00 88.20           C  
ATOM   4883  N   ILE B 310     -30.716  -5.968  29.964  1.00115.99           N  
ATOM   4884  CA  ILE B 310     -31.410  -6.994  29.201  1.00140.38           C  
ATOM   4885  C   ILE B 310     -30.523  -7.386  28.029  1.00115.18           C  
ATOM   4886  O   ILE B 310     -30.177  -6.542  27.194  1.00115.58           O  
ATOM   4887  CB  ILE B 310     -32.781  -6.499  28.713  1.00130.37           C  
ATOM   4888  CG1 ILE B 310     -33.689  -6.192  29.901  1.00135.65           C  
ATOM   4889  CG2 ILE B 310     -33.425  -7.529  27.806  1.00134.76           C  
ATOM   4890  CD1 ILE B 310     -35.002  -5.601  29.501  1.00146.61           C  
ATOM   4891  N   PHE B 311     -30.144  -8.658  27.974  1.00111.22           N  
ATOM   4892  CA  PHE B 311     -29.420  -9.211  26.837  1.00107.87           C  
ATOM   4893  C   PHE B 311     -30.428  -9.697  25.800  1.00134.14           C  
ATOM   4894  O   PHE B 311     -31.272 -10.547  26.104  1.00132.54           O  
ATOM   4895  CB  PHE B 311     -28.520 -10.362  27.281  1.00100.59           C  
ATOM   4896  CG  PHE B 311     -27.308  -9.922  28.047  1.00133.46           C  
ATOM   4897  CD1 PHE B 311     -26.596  -8.799  27.655  1.00115.92           C  
ATOM   4898  CD2 PHE B 311     -26.888 -10.621  29.166  1.00122.82           C  
ATOM   4899  CE1 PHE B 311     -25.498  -8.393  28.353  1.00 84.99           C  
ATOM   4900  CE2 PHE B 311     -25.785 -10.211  29.871  1.00 82.56           C  
ATOM   4901  CZ  PHE B 311     -25.094  -9.097  29.463  1.00 80.72           C  
ATOM   4902  N   ALA B 312     -30.350  -9.158  24.584  1.00130.93           N  
ATOM   4903  CA  ALA B 312     -31.233  -9.545  23.481  1.00125.45           C  
ATOM   4904  C   ALA B 312     -30.370  -9.973  22.295  1.00122.14           C  
ATOM   4905  O   ALA B 312     -30.103  -9.179  21.390  1.00123.68           O  
ATOM   4906  CB  ALA B 312     -32.164  -8.397  23.109  1.00133.94           C  
ATOM   4907  N   VAL B 313     -29.995 -11.254  22.267  1.00134.02           N  
ATOM   4908  CA  VAL B 313     -29.055 -11.763  21.273  1.00152.33           C  
ATOM   4909  C   VAL B 313     -29.725 -12.819  20.404  1.00125.68           C  
ATOM   4910  O   VAL B 313     -30.947 -12.997  20.450  1.00128.03           O  
ATOM   4911  CB  VAL B 313     -27.784 -12.329  21.942  1.00136.44           C  
ATOM   4912  CG1 VAL B 313     -27.047 -11.245  22.718  1.00100.06           C  
ATOM   4913  CG2 VAL B 313     -28.135 -13.478  22.861  1.00113.63           C  
ATOM   4914  N   THR B 314     -28.929 -13.494  19.580  1.00149.59           N  
ATOM   4915  CA  THR B 314     -29.375 -14.581  18.722  1.00159.71           C  
ATOM   4916  C   THR B 314     -29.280 -15.924  19.447  1.00143.55           C  
ATOM   4917  O   THR B 314     -28.687 -16.038  20.520  1.00130.25           O  
ATOM   4918  CB  THR B 314     -28.543 -14.600  17.444  1.00157.53           C  
ATOM   4919  CG2 THR B 314     -28.857 -13.378  16.603  1.00126.81           C  
ATOM   4920  OG1 THR B 314     -27.148 -14.601  17.784  1.00138.03           O  
ATOM   4921  N   GLN B 315     -29.880 -16.953  18.839  1.00124.32           N  
ATOM   4922  CA  GLN B 315     -29.928 -18.266  19.476  1.00123.00           C  
ATOM   4923  C   GLN B 315     -28.540 -18.755  19.868  1.00132.09           C  
ATOM   4924  O   GLN B 315     -28.305 -19.127  21.022  1.00157.77           O  
ATOM   4925  CB  GLN B 315     -30.594 -19.283  18.557  1.00143.56           C  
ATOM   4926  CG  GLN B 315     -32.036 -18.979  18.247  1.00173.52           C  
ATOM   4927  CD  GLN B 315     -32.751 -20.175  17.667  1.00168.20           C  
ATOM   4928  NE2 GLN B 315     -33.849 -19.923  16.968  1.00196.45           N  
ATOM   4929  OE1 GLN B 315     -32.319 -21.317  17.842  1.00159.81           O  
ATOM   4930  N   GLU B 316     -27.597 -18.740  18.922  1.00143.18           N  
ATOM   4931  CA  GLU B 316     -26.268 -19.280  19.189  1.00135.56           C  
ATOM   4932  C   GLU B 316     -25.514 -18.474  20.229  1.00110.30           C  
ATOM   4933  O   GLU B 316     -24.489 -18.948  20.728  1.00112.16           O  
ATOM   4934  CB  GLU B 316     -25.435 -19.340  17.910  1.00140.25           C  
ATOM   4935  CG  GLU B 316     -25.133 -17.983  17.316  1.00136.36           C  
ATOM   4936  CD  GLU B 316     -26.283 -17.450  16.493  1.00166.16           C  
ATOM   4937  OE1 GLU B 316     -27.306 -18.157  16.370  1.00163.68           O  
ATOM   4938  OE2 GLU B 316     -26.170 -16.322  15.974  1.00197.81           O1-
[truncated: 27,802 more chars]
