# Supplementary material for: Halting the Spread of Herpes Simplex Virus-1: The Discovery of an Effective Dual αvβ6/αvβ8 Integrin Ligand
Source: J Med Chem. 2021 May 7;64(10):6972–84. doi: 10.1021/acs.jmedchem.1c00533 (PMC8279406; doi:10.1021/acs.jmedchem.1c00533)
Supplement: Supplementary file 4 — jm1c00533_si_004.pdb [file jm1c00533_si_004.pdb]

ATOM      1  C   ACE A   0      11.401 -11.785  50.643  1.00  0.00           C  
ATOM      2  O   ACE A   0      11.719 -10.614  50.451  1.00  0.00           O  
ATOM      3  CH3 ACE A   0      11.374 -12.766  49.471  1.00  0.00           C  
ATOM      4  N   PHE A   1      11.070 -12.211  51.913  1.00 80.58           N  
ATOM      5  CA  PHE A   1      11.098 -11.269  53.030  1.00 83.71           C  
ATOM      6  C   PHE A   1      12.428 -10.526  53.099  1.00 85.82           C  
ATOM      7  O   PHE A   1      12.561  -9.547  53.830  1.00 88.84           O  
ATOM      8  CB  PHE A   1      10.834 -11.997  54.360  1.00 84.21           C  
ATOM      9  CG  PHE A   1      11.769 -13.146  54.622  1.00 82.99           C  
ATOM     10  CD1 PHE A   1      12.998 -12.936  55.215  1.00 84.74           C  
ATOM     11  CD2 PHE A   1      11.414 -14.437  54.274  1.00 80.40           C  
ATOM     12  CE1 PHE A   1      13.857 -13.986  55.453  1.00 83.86           C  
ATOM     13  CE2 PHE A   1      12.271 -15.490  54.511  1.00 79.61           C  
ATOM     14  CZ  PHE A   1      13.493 -15.264  55.101  1.00 81.32           C  
ATOM     15  N   ASN A   2      13.408 -10.988  52.320  1.00 84.53           N  
ATOM     16  CA  ASN A   2      14.765 -10.463  52.383  1.00 86.62           C  
ATOM     17  C   ASN A   2      15.120  -9.591  51.182  1.00 87.28           C  
ATOM     18  O   ASN A   2      16.304  -9.326  50.943  1.00 88.72           O  
ATOM     19  CB  ASN A   2      15.765 -11.611  52.508  1.00 85.47           C  
ATOM     20  CG  ASN A   2      15.497 -12.719  51.522  1.00 82.22           C  
ATOM     21  ND2 ASN A   2      16.552 -13.222  50.893  1.00 81.79           N  
ATOM     22  OD1 ASN A   2      14.350 -13.117  51.323  1.00 80.39           O  
ATOM     23  N   LEU A   3      14.133  -9.136  50.420  1.00 90.69           N  
ATOM     24  CA  LEU A   3      14.406  -8.208  49.333  1.00 91.75           C  
ATOM     25  C   LEU A   3      14.688  -6.822  49.902  1.00 95.76           C  
ATOM     26  O   LEU A   3      13.934  -6.320  50.744  1.00 97.25           O  
ATOM     27  CB  LEU A   3      13.237  -8.160  48.353  1.00 89.86           C  
ATOM     28  CG  LEU A   3      13.106  -9.370  47.424  1.00 86.36           C  
ATOM     29  CD1 LEU A   3      11.816  -9.294  46.623  1.00 84.79           C  
ATOM     30  CD2 LEU A   3      14.308  -9.475  46.493  1.00 86.47           C  
ATOM     31  N   ASP A   4      15.774  -6.209  49.443  1.00109.86           N  
ATOM     32  CA  ASP A   4      16.223  -4.924  49.971  1.00114.23           C  
ATOM     33  C   ASP A   4      15.337  -3.821  49.410  1.00115.42           C  
ATOM     34  O   ASP A   4      15.468  -3.429  48.250  1.00115.47           O  
ATOM     35  CB  ASP A   4      17.686  -4.681  49.620  1.00116.33           C  
ATOM     36  CG  ASP A   4      18.202  -3.370  50.167  1.00121.24           C  
ATOM     37  OD1 ASP A   4      17.569  -2.829  51.096  1.00123.01           O  
ATOM     38  OD2 ASP A   4      19.232  -2.874  49.663  1.00123.69           O1-
ATOM     39  N   VAL A   5      14.425  -3.314  50.244  1.00111.62           N  
ATOM     40  CA  VAL A   5      13.600  -2.172  49.865  1.00113.99           C  
ATOM     41  C   VAL A   5      14.270  -0.847  50.200  1.00118.95           C  
ATOM     42  O   VAL A   5      13.796   0.209  49.752  1.00121.17           O  
ATOM     43  CB  VAL A   5      12.223  -2.223  50.561  1.00113.64           C  
ATOM     44  CG1 VAL A   5      11.235  -1.300  49.859  1.00114.87           C  
ATOM     45  CG2 VAL A   5      11.695  -3.651  50.609  1.00109.24           C  
ATOM     46  N   ASP A   6      15.361  -0.868  50.966  1.00123.30           N  
ATOM     47  CA  ASP A   6      15.996   0.370  51.406  1.00128.40           C  
ATOM     48  C   ASP A   6      16.617   1.114  50.232  1.00130.36           C  
ATOM     49  O   ASP A   6      16.308   2.286  49.989  1.00133.75           O  
ATOM     50  CB  ASP A   6      17.052   0.059  52.469  1.00130.20           C  
ATOM     51  CG  ASP A   6      16.520  -0.833  53.578  1.00128.21           C  
ATOM     52  OD1 ASP A   6      15.356  -0.643  53.989  1.00128.27           O  
ATOM     53  OD2 ASP A   6      17.262  -1.731  54.034  1.00126.80           O1-
ATOM     54  N   SER A   7      17.498   0.446  49.489  1.00170.10           N  
ATOM     55  CA  SER A   7      18.257   1.066  48.404  1.00172.20           C  
ATOM     56  C   SER A   7      18.127   0.225  47.141  1.00168.02           C  
ATOM     57  O   SER A   7      19.074  -0.452  46.725  1.00166.97           O  
ATOM     58  CB  SER A   7      19.725   1.234  48.799  1.00175.43           C  
ATOM     59  OG  SER A   7      20.311  -0.016  49.123  1.00172.51           O  
ATOM     60  N   PRO A   8      16.960   0.246  46.504  1.00127.29           N  
ATOM     61  CA  PRO A   8      16.804  -0.458  45.228  1.00123.59           C  
ATOM     62  C   PRO A   8      17.364   0.352  44.070  1.00126.26           C  
ATOM     63  O   PRO A   8      17.330   1.584  44.064  1.00130.28           O  
ATOM     64  CB  PRO A   8      15.285  -0.622  45.103  1.00120.99           C  
ATOM     65  CG  PRO A   8      14.736   0.567  45.819  1.00124.70           C  
ATOM     66  CD  PRO A   8      15.695   0.857  46.956  1.00128.02           C  
ATOM     67  N   ALA A   9      17.889  -0.365  43.081  1.00112.56           N  
ATOM     68  CA  ALA A   9      18.395   0.274  41.875  1.00114.82           C  
ATOM     69  C   ALA A   9      17.225   0.664  40.979  1.00113.75           C  
ATOM     70  O   ALA A   9      16.365  -0.166  40.673  1.00109.71           O  
ATOM     71  CB  ALA A   9      19.351  -0.659  41.134  1.00113.30           C  
ATOM     72  N   GLU A  10      17.194   1.928  40.567  1.00137.95           N  
ATOM     73  CA  GLU A  10      16.115   2.463  39.750  1.00137.74           C  
ATOM     74  C   GLU A  10      16.634   2.836  38.369  1.00139.31           C  
ATOM     75  O   GLU A  10      17.729   3.390  38.234  1.00143.10           O  
ATOM     76  CB  GLU A  10      15.477   3.687  40.410  1.00141.46           C  
ATOM     77  CG  GLU A  10      14.210   3.372  41.184  1.00139.12           C  
ATOM     78  CD  GLU A  10      13.637   4.587  41.885  1.00143.32           C  
ATOM     79  OE1 GLU A  10      13.547   5.656  41.244  1.00146.85           O  
ATOM     80  OE2 GLU A  10      13.282   4.476  43.078  1.00143.36           O1-
ATOM     81  N   TYR A  11      15.834   2.531  37.348  1.00111.81           N  
ATOM     82  CA  TYR A  11      16.184   2.795  35.961  1.00113.05           C  
ATOM     83  C   TYR A  11      15.036   3.531  35.287  1.00113.61           C  
ATOM     84  O   TYR A  11      13.865   3.212  35.511  1.00110.74           O  
ATOM     85  CB  TYR A  11      16.495   1.494  35.215  1.00109.24           C  
ATOM     86  CG  TYR A  11      17.671   0.737  35.787  1.00108.95           C  
ATOM     87  CD1 TYR A  11      17.534  -0.036  36.933  1.00106.36           C  
ATOM     88  CD2 TYR A  11      18.919   0.795  35.185  1.00111.56           C  
ATOM     89  CE1 TYR A  11      18.607  -0.729  37.462  1.00106.28           C  
ATOM     90  CE2 TYR A  11      19.998   0.105  35.704  1.00111.58           C  
ATOM     91  CZ  TYR A  11      19.837  -0.656  36.844  1.00108.87           C  
ATOM     92  OH  TYR A  11      20.910  -1.343  37.365  1.00109.05           O  
ATOM     93  N   SER A  12      15.380   4.519  34.465  1.00117.59           N  
ATOM     94  CA  SER A  12      14.404   5.378  33.815  1.00119.06           C  
ATOM     95  C   SER A  12      14.590   5.338  32.305  1.00119.23           C  
ATOM     96  O   SER A  12      15.666   5.014  31.795  1.00120.00           O  
ATOM     97  CB  SER A  12      14.522   6.823  34.316  1.00124.74           C  
ATOM     98  OG  SER A  12      15.851   7.294  34.181  1.00128.83           O  
ATOM     99  N   GLY A  13      13.517   5.677  31.594  1.00128.60           N  
ATOM    100  CA  GLY A  13      13.533   5.716  30.152  1.00129.05           C  
ATOM    101  C   GLY A  13      12.806   6.929  29.610  1.00132.47           C  
ATOM    102  O   GLY A  13      12.254   7.738  30.363  1.00134.66           O  
ATOM    103  N   PRO A  14      12.794   7.082  28.285  1.00124.53           N  
ATOM    104  CA  PRO A  14      12.120   8.239  27.684  1.00128.06           C  
ATOM    105  C   PRO A  14      10.640   8.268  28.034  1.00125.82           C  
ATOM    106  O   PRO A  14       9.979   7.231  28.111  1.00120.88           O  
ATOM    107  CB  PRO A  14      12.342   8.038  26.181  1.00128.15           C  
ATOM    108  CG  PRO A  14      13.534   7.135  26.084  1.00126.84           C  
ATOM    109  CD  PRO A  14      13.454   6.235  27.275  1.00122.83           C  
ATOM    110  N   GLU A  15      10.120   9.476  28.237  1.00134.80           N  
ATOM    111  CA  GLU A  15       8.752   9.635  28.710  1.00133.83           C  
ATOM    112  C   GLU A  15       7.752   9.128  27.679  1.00130.44           C  
ATOM    113  O   GLU A  15       7.900   9.358  26.476  1.00131.72           O  
ATOM    114  CB  GLU A  15       8.473  11.105  29.027  1.00139.66           C  
ATOM    115  CG  GLU A  15       7.104  11.362  29.640  1.00139.27           C  
ATOM    116  CD  GLU A  15       6.898  12.820  30.017  1.00145.55           C  
ATOM    117  OE1 GLU A  15       7.554  13.696  29.413  1.00150.16           O  
ATOM    118  OE2 GLU A  15       6.081  13.090  30.923  1.00146.20           O1-
ATOM    119  N   GLY A  16       6.723   8.434  28.163  1.00120.49           N  
ATOM    120  CA  GLY A  16       5.653   7.946  27.322  1.00117.59           C  
ATOM    121  C   GLY A  16       5.977   6.720  26.499  1.00113.41           C  
ATOM    122  O   GLY A  16       5.126   6.286  25.711  1.00111.17           O  
ATOM    123  N   SER A  17       7.166   6.141  26.654  1.00112.54           N  
ATOM    124  CA  SER A  17       7.584   4.999  25.855  1.00109.19           C  
ATOM    125  C   SER A  17       7.282   3.662  26.520  1.00104.17           C  
ATOM    126  O   SER A  17       7.754   2.626  26.041  1.00101.51           O  
ATOM    127  CB  SER A  17       9.081   5.094  25.550  1.00111.51           C  
ATOM    128  OG  SER A  17       9.848   4.984  26.733  1.00111.76           O  
ATOM    129  N   TYR A  18       6.506   3.661  27.605  1.00112.07           N  
ATOM    130  CA  TYR A  18       6.164   2.433  28.325  1.00107.77           C  
ATOM    131  C   TYR A  18       7.419   1.644  28.698  1.00106.52           C  
ATOM    132  O   TYR A  18       7.447   0.413  28.639  1.00102.92           O  
ATOM    133  CB  TYR A  18       5.205   1.561  27.510  1.00104.39           C  
ATOM    134  CG  TYR A  18       3.801   2.110  27.346  1.00105.03           C  
ATOM    135  CD1 TYR A  18       3.480   3.405  27.734  1.00108.90           C  
ATOM    136  CD2 TYR A  18       2.793   1.323  26.804  1.00102.10           C  
ATOM    137  CE1 TYR A  18       2.197   3.900  27.580  1.00109.81           C  
ATOM    138  CE2 TYR A  18       1.509   1.808  26.647  1.00102.93           C  
ATOM    139  CZ  TYR A  18       1.217   3.097  27.037  1.00106.77           C  
ATOM    140  OH  TYR A  18      -0.062   3.581  26.882  1.00107.84           O  
ATOM    141  N   PHE A  19       8.472   2.360  29.081  1.00108.84           N  
ATOM    142  CA  PHE A  19       9.700   1.714  29.529  1.00107.93           C  
ATOM    143  C   PHE A  19       9.411   0.849  30.751  1.00104.82           C  
ATOM    144  O   PHE A  19       8.928   1.344  31.774  1.00105.89           O  
ATOM    145  CB  PHE A  19      10.757   2.772  29.845  1.00112.61           C  
ATOM    146  CG  PHE A  19      12.070   2.206  30.316  1.00112.61           C  
ATOM    147  CD1 PHE A  19      13.007   1.736  29.409  1.00112.76           C  
ATOM    148  CD2 PHE A  19      12.374   2.161  31.666  1.00112.74           C  
ATOM    149  CE1 PHE A  19      14.216   1.221  29.844  1.00113.04           C  
ATOM    150  CE2 PHE A  19      13.581   1.647  32.106  1.00112.86           C  
ATOM    151  CZ  PHE A  19      14.502   1.179  31.194  1.00112.97           C  
ATOM    152  N   GLY A  20       9.699  -0.445  30.642  1.00 93.61           N  
ATOM    153  CA  GLY A  20       9.371  -1.399  31.682  1.00 90.52           C  
ATOM    154  C   GLY A  20       8.195  -2.296  31.363  1.00 86.92           C  
ATOM    155  O   GLY A  20       7.782  -3.078  32.230  1.00 84.55           O  
ATOM    156  N   PHE A  21       7.636  -2.206  30.153  1.00 86.68           N  
ATOM    157  CA  PHE A  21       6.559  -3.103  29.753  1.00 83.48           C  
ATOM    158  C   PHE A  21       7.013  -4.554  29.782  1.00 80.43           C  
ATOM    159  O   PHE A  21       6.194  -5.458  29.980  1.00 77.72           O  
ATOM    160  CB  PHE A  21       6.066  -2.720  28.354  1.00 84.19           C  
ATOM    161  CG  PHE A  21       4.834  -3.458  27.918  1.00 81.51           C  
ATOM    162  CD1 PHE A  21       3.574  -2.962  28.212  1.00 81.83           C  
ATOM    163  CD2 PHE A  21       4.933  -4.640  27.210  1.00 79.02           C  
ATOM    164  CE1 PHE A  21       2.438  -3.636  27.812  1.00 79.67           C  
ATOM    165  CE2 PHE A  21       3.799  -5.319  26.808  1.00 76.86           C  
ATOM    166  CZ  PHE A  21       2.549  -4.816  27.110  1.00 77.16           C  
ATOM    167  N   ALA A  22       8.308  -4.794  29.592  1.00 81.15           N  
ATOM    168  CA  ALA A  22       8.872  -6.135  29.624  1.00 78.82           C  
ATOM    169  C   ALA A  22      10.297  -6.043  30.143  1.00 80.51           C  
ATOM    170  O   ALA A  22      11.018  -5.096  29.822  1.00 83.57           O  
ATOM    171  CB  ALA A  22       8.847  -6.787  28.239  1.00 77.86           C  
ATOM    172  N   VAL A  23      10.697  -7.028  30.951  1.00 78.77           N  
ATOM    173  CA  VAL A  23      12.002  -7.026  31.598  1.00 80.29           C  
ATOM    174  C   VAL A  23      12.568  -8.438  31.601  1.00 78.30           C  
ATOM    175  O   VAL A  23      11.851  -9.421  31.405  1.00 75.63           O  
ATOM    176  CB  VAL A  23      11.927  -6.481  33.041  1.00 81.10           C  
ATOM    177  CG1 VAL A  23      11.454  -5.038  33.041  1.00 83.71           C  
ATOM    178  CG2 VAL A  23      11.004  -7.340  33.887  1.00 78.17           C  
ATOM    179  N   ASP A  24      13.879  -8.526  31.820  1.00 79.96           N  
ATOM    180  CA  ASP A  24      14.570  -9.808  31.913  1.00 78.70           C  
ATOM    181  C   ASP A  24      16.027  -9.537  32.271  1.00 81.44           C  
ATOM    182  O   ASP A  24      16.472  -8.387  32.323  1.00 84.31           O  
ATOM    183  CB  ASP A  24      14.477 -10.609  30.609  1.00 77.74           C  
ATOM    184  CG  ASP A  24      14.643 -12.107  30.830  1.00 75.67           C  
ATOM    185  OD1 ASP A  24      15.272 -12.500  31.841  1.00 75.70           O  
ATOM    186  OD2 ASP A  24      14.139 -12.894  29.998  1.00 74.22           O1-
ATOM    187  N   PHE A  25      16.760 -10.616  32.530  1.00 84.23           N  
ATOM    188  CA  PHE A  25      18.193 -10.560  32.775  1.00 86.86           C  
ATOM    189  C   PHE A  25      18.953 -10.904  31.498  1.00 88.41           C  
ATOM    190  O   PHE A  25      18.382 -11.359  30.504  1.00 87.47           O  
ATOM    191  CB  PHE A  25      18.595 -11.526  33.894  1.00 85.79           C  
ATOM    192  CG  PHE A  25      18.125 -11.115  35.265  1.00 85.16           C  
ATOM    193  CD1 PHE A  25      16.841 -11.410  35.691  1.00 82.37           C  
ATOM    194  CD2 PHE A  25      18.976 -10.456  36.133  1.00 87.61           C  
ATOM    195  CE1 PHE A  25      16.410 -11.041  36.955  1.00 82.14           C  
ATOM    196  CE2 PHE A  25      18.552 -10.087  37.398  1.00 87.30           C  
ATOM    197  CZ  PHE A  25      17.268 -10.381  37.808  1.00 84.56           C  
ATOM    198  N   PHE A  26      20.266 -10.690  31.538  1.00 93.91           N  
ATOM    199  CA  PHE A  26      21.130 -11.049  30.416  1.00 96.10           C  
ATOM    200  C   PHE A  26      22.509 -11.387  30.963  1.00 98.46           C  
ATOM    201  O   PHE A  26      23.232 -10.496  31.419  1.00101.39           O  
ATOM    202  CB  PHE A  26      21.207  -9.917  29.393  1.00 98.80           C  
ATOM    203  CG  PHE A  26      22.097 -10.222  28.218  1.00101.44           C  
ATOM    204  CD1 PHE A  26      21.812 -11.283  27.371  1.00 99.82           C  
ATOM    205  CD2 PHE A  26      23.213  -9.448  27.958  1.00105.87           C  
ATOM    206  CE1 PHE A  26      22.628 -11.569  26.297  1.00102.58           C  
ATOM    207  CE2 PHE A  26      24.031  -9.729  26.881  1.00108.67           C  
ATOM    208  CZ  PHE A  26      23.737 -10.791  26.052  1.00107.02           C  
ATOM    209  N   VAL A  27      22.866 -12.667  30.919  1.00 97.79           N  
ATOM    210  CA  VAL A  27      24.172 -13.139  31.377  1.00100.10           C  
ATOM    211  C   VAL A  27      24.882 -13.751  30.175  1.00102.18           C  
ATOM    212  O   VAL A  27      24.783 -14.965  29.941  1.00100.57           O  
ATOM    213  CB  VAL A  27      24.030 -14.125  32.553  1.00 97.62           C  
ATOM    214  CG1 VAL A  27      23.141 -15.315  32.191  1.00 94.24           C  
ATOM    215  CG2 VAL A  27      25.403 -14.595  33.026  1.00100.27           C  
ATOM    216  N   PRO A  28      25.612 -12.956  29.388  1.00128.06           N  
ATOM    217  CA  PRO A  28      26.069 -13.453  28.078  1.00130.36           C  
ATOM    218  C   PRO A  28      26.976 -14.671  28.146  1.00131.71           C  
ATOM    219  O   PRO A  28      26.903 -15.530  27.259  1.00131.80           O  
ATOM    220  CB  PRO A  28      26.798 -12.240  27.477  1.00134.83           C  
ATOM    221  CG  PRO A  28      27.120 -11.355  28.639  1.00135.74           C  
ATOM    222  CD  PRO A  28      26.013 -11.558  29.622  1.00131.07           C  
ATOM    223  N   SER A  29      27.827 -14.770  29.167  1.00152.34           N  
ATOM    224  CA  SER A  29      28.840 -15.820  29.252  1.00154.20           C  
ATOM    225  C   SER A  29      30.058 -15.443  28.414  1.00159.37           C  
ATOM    226  O   SER A  29      30.016 -14.478  27.645  1.00161.17           O  
ATOM    227  CB  SER A  29      28.285 -17.175  28.802  1.00151.84           C  
ATOM    228  OG  SER A  29      28.171 -17.236  27.391  1.00153.27           O  
ATOM    229  N   ALA A  30      31.142 -16.206  28.549  1.00162.83           N  
ATOM    230  CA  ALA A  30      32.457 -15.891  28.003  1.00168.50           C  
ATOM    231  C   ALA A  30      33.094 -14.713  28.726  1.00171.22           C  
ATOM    232  O   ALA A  30      34.184 -14.273  28.334  1.00176.35           O  
ATOM    233  CB  ALA A  30      32.415 -15.597  26.496  1.00170.76           C  
ATOM    234  N   SER A  31      32.452 -14.191  29.767  1.00170.46           N  
ATOM    235  CA  SER A  31      32.969 -13.075  30.544  1.00172.80           C  
ATOM    236  C   SER A  31      32.193 -13.012  31.850  1.00168.75           C  
ATOM    237  O   SER A  31      31.075 -13.524  31.953  1.00164.13           O  
ATOM    238  CB  SER A  31      32.856 -11.751  29.779  1.00175.22           C  
ATOM    239  OG  SER A  31      31.500 -11.383  29.599  1.00171.17           O  
ATOM    240  N   SER A  32      32.803 -12.378  32.850  1.00213.85           N  
ATOM    241  CA  SER A  32      32.172 -12.216  34.160  1.00210.75           C  
ATOM    242  C   SER A  32      31.453 -10.867  34.214  1.00210.43           C  
ATOM    243  O   SER A  32      31.843  -9.935  34.919  1.00212.89           O  
ATOM    244  CB  SER A  32      33.209 -12.348  35.268  1.00213.29           C  
ATOM    245  OG  SER A  32      33.651 -13.688  35.393  1.00212.73           O  
ATOM    246  N   ARG A  33      30.374 -10.781  33.437  1.00134.24           N  
ATOM    247  CA  ARG A  33      29.569  -9.572  33.367  1.00133.79           C  
ATOM    248  C   ARG A  33      28.098  -9.934  33.221  1.00128.73           C  
ATOM    249  O   ARG A  33      27.750 -10.986  32.680  1.00126.27           O  
ATOM    250  CB  ARG A  33      29.986  -8.680  32.199  1.00137.66           C  
ATOM    251  CG  ARG A  33      31.397  -8.144  32.304  1.00143.21           C  
ATOM    252  CD  ARG A  33      31.476  -6.770  31.676  1.00146.96           C  
ATOM    253  NE  ARG A  33      32.847  -6.383  31.372  1.00152.72           N  
ATOM    254  CZ  ARG A  33      33.181  -5.488  30.449  1.00157.29           C  
ATOM    255  NH1 ARG A  33      34.456  -5.200  30.244  1.00162.98           N1+
ATOM    256  NH2 ARG A  33      32.246  -4.887  29.723  1.00156.13           N1+
ATOM    257  N   MET A  34      27.240  -9.034  33.699  1.00131.54           N  
ATOM    258  CA  MET A  34      25.801  -9.244  33.676  1.00127.07           C  
ATOM    259  C   MET A  34      25.115  -7.903  33.462  1.00127.83           C  
ATOM    260  O   MET A  34      25.671  -6.843  33.759  1.00131.30           O  
ATOM    261  CB  MET A  34      25.307  -9.898  34.973  1.00123.90           C  
ATOM    262  CG  MET A  34      25.856 -11.296  35.222  1.00122.86           C  
ATOM    263  SD  MET A  34      24.972 -12.139  36.548  1.00118.76           S  
ATOM    264  CE  MET A  34      25.769 -13.744  36.543  1.00118.42           C  
ATOM    265  N   PHE A  35      23.893  -7.963  32.933  1.00101.58           N  
ATOM    266  CA  PHE A  35      23.128  -6.762  32.631  1.00102.36           C  
ATOM    267  C   PHE A  35      21.642  -7.052  32.796  1.00 98.09           C  
ATOM    268  O   PHE A  35      21.220  -8.201  32.933  1.00 94.68           O  
ATOM    269  CB  PHE A  35      23.386  -6.259  31.199  1.00104.99           C  
ATOM    270  CG  PHE A  35      24.837  -6.127  30.847  1.00109.38           C  
ATOM    271  CD1 PHE A  35      25.547  -7.216  30.367  1.00109.35           C  
ATOM    272  CD2 PHE A  35      25.486  -4.915  30.981  1.00113.92           C  
ATOM    273  CE1 PHE A  35      26.883  -7.098  30.038  1.00113.75           C  
ATOM    274  CE2 PHE A  35      26.824  -4.790  30.653  1.00118.34           C  
ATOM    275  CZ  PHE A  35      27.523  -5.884  30.179  1.00118.25           C  
ATOM    276  N   LEU A  36      20.851  -5.984  32.766  1.00104.58           N  
ATOM    277  CA  LEU A  36      19.402  -6.075  32.685  1.00101.15           C  
ATOM    278  C   LEU A  36      18.943  -5.909  31.236  1.00101.44           C  
ATOM    279  O   LEU A  36      19.729  -5.616  30.331  1.00104.29           O  
ATOM    280  CB  LEU A  36      18.738  -5.009  33.561  1.00101.96           C  
ATOM    281  CG  LEU A  36      18.687  -5.238  35.068  1.00101.25           C  
ATOM    282  CD1 LEU A  36      20.075  -5.195  35.677  1.00104.12           C  
ATOM    283  CD2 LEU A  36      17.778  -4.199  35.710  1.00102.03           C  
ATOM    284  N   LEU A  37      17.642  -6.101  31.030  1.00 99.61           N  
ATOM    285  CA  LEU A  37      16.989  -5.836  29.756  1.00 99.25           C  
ATOM    286  C   LEU A  37      15.611  -5.262  30.042  1.00 98.17           C  
ATOM    287  O   LEU A  37      14.915  -5.731  30.946  1.00 95.53           O  
ATOM    288  CB  LEU A  37      16.856  -7.102  28.906  1.00 96.79           C  
ATOM    289  CG  LEU A  37      18.152  -7.751  28.421  1.00 98.62           C  
ATOM    290  CD1 LEU A  37      17.835  -9.052  27.692  1.00 96.07           C  
ATOM    291  CD2 LEU A  37      18.942  -6.809  27.522  1.00102.70           C  
ATOM    292  N   VAL A  38      15.222  -4.246  29.282  1.00 95.45           N  
ATOM    293  CA  VAL A  38      13.936  -3.588  29.472  1.00 94.77           C  
ATOM    294  C   VAL A  38      13.357  -3.248  28.106  1.00 95.61           C  
ATOM    295  O   VAL A  38      14.088  -2.855  27.190  1.00 98.37           O  
ATOM    296  CB  VAL A  38      14.063  -2.320  30.339  1.00 98.08           C  
ATOM    297  CG1 VAL A  38      12.687  -1.734  30.624  1.00 97.41           C  
ATOM    298  CG2 VAL A  38      14.798  -2.631  31.634  1.00 97.92           C  
ATOM    299  N   GLY A  39      12.043  -3.397  27.975  1.00 92.76           N  
ATOM    300  CA  GLY A  39      11.357  -3.145  26.723  1.00 92.92           C  
ATOM    301  C   GLY A  39      10.618  -1.822  26.759  1.00 95.19           C  
ATOM    302  O   GLY A  39       9.928  -1.505  27.732  1.00 94.71           O  
ATOM    303  N   ALA A  40      10.774  -1.048  25.683  1.00 95.36           N  
ATOM    304  CA  ALA A  40      10.061   0.213  25.486  1.00 97.93           C  
ATOM    305  C   ALA A  40       9.256   0.073  24.201  1.00 97.10           C  
ATOM    306  O   ALA A  40       9.753   0.394  23.110  1.00 99.37           O  
ATOM    307  CB  ALA A  40      11.027   1.392  25.418  1.00102.84           C  
ATOM    308  N   PRO A  41       8.010  -0.401  24.277  1.00128.56           N  
ATOM    309  CA  PRO A  41       7.278  -0.717  23.040  1.00127.49           C  
ATOM    310  C   PRO A  41       6.927   0.504  22.209  1.00130.82           C  
ATOM    311  O   PRO A  41       6.887   0.406  20.977  1.00131.32           O  
ATOM    312  CB  PRO A  41       6.020  -1.433  23.555  1.00123.98           C  
ATOM    313  CG  PRO A  41       5.800  -0.853  24.911  1.00124.69           C  
ATOM    314  CD  PRO A  41       7.179  -0.605  25.479  1.00126.56           C  
ATOM    315  N   LYS A  42       6.674   1.650  22.842  1.00 98.68           N  
ATOM    316  CA  LYS A  42       6.256   2.862  22.149  1.00102.25           C  
ATOM    317  C   LYS A  42       7.393   3.864  21.990  1.00106.90           C  
ATOM    318  O   LYS A  42       7.149   5.073  21.910  1.00110.64           O  
ATOM    319  CB  LYS A  42       5.084   3.506  22.888  1.00102.64           C  
ATOM    320  CG  LYS A  42       3.763   2.779  22.714  1.00 99.21           C  
ATOM    321  CD  LYS A  42       2.678   3.406  23.572  1.00 99.99           C  
ATOM    322  CE  LYS A  42       1.290   2.990  23.113  1.00 97.93           C  
ATOM    323  NZ  LYS A  42       0.264   4.011  23.466  1.00100.51           N1+
ATOM    324  N   ALA A  43       8.632   3.386  21.929  1.00107.08           N  
ATOM    325  CA  ALA A  43       9.783   4.275  21.894  1.00111.70           C  
ATOM    326  C   ALA A  43      10.058   4.762  20.478  1.00114.82           C  
ATOM    327  O   ALA A  43      10.001   3.992  19.516  1.00112.99           O  
ATOM    328  CB  ALA A  43      11.020   3.566  22.445  1.00110.98           C  
ATOM    329  N   ASN A  44      10.360   6.052  20.360  1.00119.84           N  
ATOM    330  CA  ASN A  44      10.754   6.632  19.084  1.00123.66           C  
ATOM    331  C   ASN A  44      12.189   6.238  18.753  1.00125.25           C  
ATOM    332  O   ASN A  44      13.067   6.250  19.620  1.00126.18           O  
ATOM    333  CB  ASN A  44      10.614   8.152  19.128  1.00128.96           C  
ATOM    334  CG  ASN A  44       9.281   8.632  18.591  1.00128.95           C  
ATOM    335  ND2 ASN A  44       8.586   9.462  19.362  1.00130.42           N  
ATOM    336  OD1 ASN A  44       8.878   8.257  17.493  1.00127.85           O  
ATOM    337  N   THR A  45      12.420   5.881  17.492  1.00125.77           N  
ATOM    338  CA  THR A  45      13.712   5.383  17.044  1.00127.26           C  
ATOM    339  C   THR A  45      14.230   6.213  15.876  1.00132.72           C  
ATOM    340  O   THR A  45      13.507   7.010  15.273  1.00134.70           O  
ATOM    341  CB  THR A  45      13.622   3.907  16.632  1.00122.68           C  
ATOM    342  CG2 THR A  45      13.428   3.019  17.852  1.00118.00           C  
ATOM    343  OG1 THR A  45      12.524   3.727  15.727  1.00120.92           O  
ATOM    344  N   THR A  46      15.509   6.009  15.563  1.00135.42           N  
ATOM    345  CA  THR A  46      16.146   6.679  14.437  1.00140.93           C  
ATOM    346  C   THR A  46      15.863   5.996  13.105  1.00139.82           C  
ATOM    347  O   THR A  46      16.287   6.513  12.065  1.00144.38           O  
ATOM    348  CB  THR A  46      17.662   6.747  14.646  1.00144.82           C  
ATOM    349  CG2 THR A  46      17.999   7.552  15.895  1.00146.86           C  
ATOM    350  OG1 THR A  46      18.187   5.418  14.771  1.00141.40           O  
ATOM    351  N   GLN A  47      15.177   4.859  13.111  1.00136.92           N  
ATOM    352  CA  GLN A  47      14.875   4.164  11.868  1.00135.89           C  
ATOM    353  C   GLN A  47      14.217   5.132  10.886  1.00139.07           C  
ATOM    354  O   GLN A  47      13.391   5.959  11.292  1.00139.19           O  
ATOM    355  CB  GLN A  47      13.960   2.968  12.142  1.00129.49           C  
ATOM    356  CG  GLN A  47      14.599   1.882  12.999  1.00126.36           C  
ATOM    357  CD  GLN A  47      13.623   0.779  13.380  1.00120.35           C  
ATOM    358  NE2 GLN A  47      13.876  -0.430  12.893  1.00118.41           N  
ATOM    359  OE1 GLN A  47      12.654   1.016  14.102  1.00117.83           O  
ATOM    360  N   PRO A  48      14.555   5.067   9.595  1.00139.25           N  
ATOM    361  CA  PRO A  48      14.091   6.104   8.658  1.00143.21           C  
ATOM    362  C   PRO A  48      12.573   6.164   8.570  1.00139.87           C  
ATOM    363  O   PRO A  48      11.916   5.200   8.173  1.00135.86           O  
ATOM    364  CB  PRO A  48      14.718   5.683   7.322  1.00145.94           C  
ATOM    365  CG  PRO A  48      15.840   4.772   7.683  1.00145.27           C  
ATOM    366  CD  PRO A  48      15.398   4.062   8.923  1.00139.44           C  
ATOM    367  N   GLY A  49      12.021   7.319   8.937  1.00141.91           N  
ATOM    368  CA  GLY A  49      10.600   7.568   8.811  1.00139.84           C  
ATOM    369  C   GLY A  49       9.722   6.529   9.477  1.00133.32           C  
ATOM    370  O   GLY A  49       8.830   5.963   8.840  1.00130.66           O  
ATOM    371  N   ILE A  50       9.966   6.273  10.760  1.00143.25           N  
ATOM    372  CA  ILE A  50       9.179   5.322  11.541  1.00137.38           C  
ATOM    373  C   ILE A  50       8.866   5.959  12.886  1.00137.08           C  
ATOM    374  O   ILE A  50       9.760   6.493  13.550  1.00139.69           O  
ATOM    375  CB  ILE A  50       9.916   3.980  11.721  1.00134.24           C  
ATOM    376  CG1 ILE A  50       9.945   3.231  10.385  1.00134.04           C  
ATOM    377  CG2 ILE A  50       9.249   3.144  12.808  1.00129.01           C  
ATOM    378  CD1 ILE A  50      10.828   2.002  10.369  1.00132.52           C  
ATOM    379  N   VAL A  51       7.597   5.903  13.284  1.00126.20           N  
ATOM    380  CA  VAL A  51       7.113   6.541  14.503  1.00126.17           C  
ATOM    381  C   VAL A  51       6.860   5.461  15.546  1.00121.03           C  
ATOM    382  O   VAL A  51       6.134   4.492  15.284  1.00117.14           O  
ATOM    383  CB  VAL A  51       5.835   7.356  14.240  1.00127.40           C  
ATOM    384  CG1 VAL A  51       5.420   8.115  15.490  1.00128.28           C  
ATOM    385  CG2 VAL A  51       6.040   8.310  13.080  1.00132.43           C  
ATOM    386  N   GLU A  52       7.448   5.633  16.729  1.00133.43           N  
ATOM    387  CA  GLU A  52       7.259   4.707  17.841  1.00128.97           C  
ATOM    388  C   GLU A  52       7.478   3.265  17.391  1.00124.87           C  
ATOM    389  O   GLU A  52       6.644   2.382  17.603  1.00120.81           O  
ATOM    390  CB  GLU A  52       5.872   4.883  18.461  1.00127.14           C  
ATOM    391  CG  GLU A  52       5.645   6.243  19.100  1.00131.03           C  
ATOM    392  CD  GLU A  52       4.368   6.299  19.921  1.00129.32           C  
ATOM    393  OE1 GLU A  52       3.619   5.300  19.928  1.00125.18           O  
ATOM    394  OE2 GLU A  52       4.117   7.341  20.564  1.00132.41           O1-
ATOM    395  N   GLY A  53       8.628   3.028  16.767  1.00110.38           N  
ATOM    396  CA  GLY A  53       8.965   1.712  16.273  1.00107.55           C  
ATOM    397  C   GLY A  53       9.381   0.735  17.341  1.00104.29           C  
ATOM    398  O   GLY A  53       9.805  -0.384  17.035  1.00102.30           O  
ATOM    399  N   GLY A  54       9.276   1.134  18.605  1.00117.77           N  
ATOM    400  CA  GLY A  54       9.673   0.287  19.708  1.00114.99           C  
ATOM    401  C   GLY A  54      11.176   0.147  19.813  1.00116.85           C  
ATOM    402  O   GLY A  54      11.899   0.451  18.861  1.00119.95           O  
ATOM    403  N   GLN A  55      11.662  -0.309  20.964  1.00109.18           N  
ATOM    404  CA  GLN A  55      13.091  -0.501  21.167  1.00111.14           C  
ATOM    405  C   GLN A  55      13.305  -1.210  22.497  1.00108.46           C  
ATOM    406  O   GLN A  55      12.535  -1.024  23.445  1.00106.72           O  
ATOM    407  CB  GLN A  55      13.847   0.834  21.146  1.00116.46           C  
ATOM    408  CG  GLN A  55      13.819   1.590  22.463  1.00117.64           C  
ATOM    409  CD  GLN A  55      14.331   3.013  22.331  1.00123.37           C  
ATOM    410  NE2 GLN A  55      14.727   3.447  21.247  1.00124.93           N  
ATOM    411  OE1 GLN A  55      14.323   3.750  23.440  1.00126.57           O  
ATOM    412  N   VAL A  56      14.354  -2.026  22.549  1.00103.12           N  
ATOM    413  CA  VAL A  56      14.744  -2.752  23.751  1.00101.00           C  
ATOM    414  C   VAL A  56      16.115  -2.250  24.176  1.00104.68           C  
ATOM    415  O   VAL A  56      17.050  -2.225  23.368  1.00107.48           O  
ATOM    416  CB  VAL A  56      14.768  -4.273  23.514  1.00 97.70           C  
ATOM    417  CG1 VAL A  56      15.175  -5.006  24.789  1.00 95.68           C  
ATOM    418  CG2 VAL A  56      13.408  -4.758  23.022  1.00 94.42           C  
ATOM    419  N   LEU A  57      16.234  -1.858  25.438  1.00103.24           N  
ATOM    420  CA  LEU A  57      17.455  -1.270  25.962  1.00107.01           C  
ATOM    421  C   LEU A  57      18.162  -2.250  26.890  1.00105.24           C  
ATOM    422  O   LEU A  57      17.547  -3.149  27.471  1.00101.19           O  
ATOM    423  CB  LEU A  57      17.157   0.037  26.706  1.00109.52           C  
ATOM    424  CG  LEU A  57      16.430   1.107  25.884  1.00111.72           C  
ATOM    425  CD1 LEU A  57      14.918   0.945  25.974  1.00108.14           C  
ATOM    426  CD2 LEU A  57      16.850   2.504  26.322  1.00116.67           C  
ATOM    427  N   LYS A  58      19.475  -2.066  27.012  1.00107.90           N  
ATOM    428  CA  LYS A  58      20.324  -2.880  27.876  1.00107.13           C  
ATOM    429  C   LYS A  58      20.821  -1.995  29.013  1.00109.87           C  
ATOM    430  O   LYS A  58      21.686  -1.138  28.806  1.00114.52           O  
ATOM    431  CB  LYS A  58      21.495  -3.472  27.094  1.00109.14           C  
ATOM    432  CG  LYS A  58      22.357  -4.436  27.897  1.00108.31           C  
ATOM    433  CD  LYS A  58      23.614  -4.848  27.142  1.00111.37           C  
ATOM    434  CE  LYS A  58      24.653  -3.734  27.132  1.00117.00           C  
ATOM    435  NZ  LYS A  58      25.975  -4.190  26.615  1.00120.31           N1+
ATOM    436  N   CYS A  59      20.275  -2.201  30.207  1.00118.49           N  
ATOM    437  CA  CYS A  59      20.679  -1.453  31.391  1.00120.96           C  
ATOM    438  C   CYS A  59      21.718  -2.258  32.161  1.00120.68           C  
ATOM    439  O   CYS A  59      21.522  -3.450  32.416  1.00116.90           O  
ATOM    440  CB  CYS A  59      19.473  -1.144  32.278  1.00119.04           C  
ATOM    441  SG  CYS A  59      18.136  -0.240  31.446  1.00119.33           S  
ATOM    442  N   ASP A  60      22.813  -1.606  32.532  1.00137.42           N  
ATOM    443  CA  ASP A  60      23.945  -2.282  33.147  1.00138.22           C  
ATOM    444  C   ASP A  60      23.857  -2.229  34.669  1.00137.47           C  
ATOM    445  O   ASP A  60      23.338  -1.273  35.251  1.00138.72           O  
ATOM    446  CB  ASP A  60      25.258  -1.649  32.675  1.00143.90           C  
ATOM    447  CG  ASP A  60      26.482  -2.269  33.330  1.00145.33           C  
ATOM    448  OD1 ASP A  60      26.345  -3.312  34.005  1.00141.76           O  
ATOM    449  OD2 ASP A  60      27.587  -1.709  33.169  1.00150.26           O1-
ATOM    450  N   TRP A  61      24.377  -3.280  35.309  1.00130.06           N  
ATOM    451  CA  TRP A  61      24.395  -3.339  36.765  1.00129.58           C  
ATOM    452  C   TRP A  61      25.603  -2.623  37.356  1.00134.70           C  
ATOM    453  O   TRP A  61      25.523  -2.102  38.474  1.00135.78           O  
ATOM    454  CB  TRP A  61      24.384  -4.797  37.236  1.00125.54           C  
ATOM    455  CG  TRP A  61      24.582  -4.941  38.711  1.00125.37           C  
ATOM    456  CD1 TRP A  61      25.495  -5.733  39.347  1.00125.55           C  
ATOM    457  CD2 TRP A  61      23.856  -4.259  39.740  1.00125.37           C  
ATOM    458  CE2 TRP A  61      24.378  -4.691  40.976  1.00125.47           C  
ATOM    459  CE3 TRP A  61      22.815  -3.327  39.735  1.00125.53           C  
ATOM    460  NE1 TRP A  61      25.377  -5.592  40.710  1.00125.52           N  
ATOM    461  CZ2 TRP A  61      23.893  -4.221  42.197  1.00125.78           C  
ATOM    462  CZ3 TRP A  61      22.334  -2.862  40.946  1.00125.92           C  
ATOM    463  CH2 TRP A  61      22.872  -3.311  42.160  1.00126.05           C  
ATOM    464  N   SER A  62      26.718  -2.579  36.629  1.00207.78           N  
ATOM    465  CA  SER A  62      27.959  -2.034  37.166  1.00212.83           C  
ATOM    466  C   SER A  62      27.834  -0.550  37.490  1.00216.88           C  
ATOM    467  O   SER A  62      27.769   0.290  36.586  1.00219.62           O  
ATOM    468  CB  SER A  62      29.107  -2.265  36.178  1.00216.02           C  
ATOM    469  OG  SER A  62      30.335  -1.796  36.706  1.00220.98           O  
ATOM    470  N   SER A  63      27.801  -0.227  38.783  1.00190.03           N  
ATOM    471  CA  SER A  63      27.827   1.152  39.261  1.00194.39           C  
ATOM    472  C   SER A  63      26.672   1.973  38.697  1.00193.99           C  
ATOM    473  O   SER A  63      25.557   1.922  39.228  1.00190.88           O  
ATOM    474  CB  SER A  63      29.168   1.808  38.914  1.00200.48           C  
ATOM    475  OG  SER A  63      29.154   2.346  37.604  1.00202.55           O  
ATOM    476  N   THR A  64      26.923   2.738  37.636  1.00192.24           N  
ATOM    477  CA  THR A  64      25.903   3.633  37.109  1.00192.58           C  
ATOM    478  C   THR A  64      24.696   2.839  36.612  1.00186.74           C  
ATOM    479  O   THR A  64      24.754   1.622  36.407  1.00182.87           O  
ATOM    480  CB  THR A  64      26.464   4.497  35.977  1.00197.31           C  
ATOM    481  CG2 THR A  64      27.656   5.313  36.466  1.00203.70           C  
ATOM    482  OG1 THR A  64      26.870   3.666  34.882  1.00195.50           O  
ATOM    483  N   ARG A  65      23.589   3.552  36.419  1.00152.99           N  
ATOM    484  CA  ARG A  65      22.310   2.960  36.043  1.00147.72           C  
ATOM    485  C   ARG A  65      21.934   3.333  34.611  1.00148.33           C  
ATOM    486  O   ARG A  65      20.767   3.580  34.302  1.00146.56           O  
ATOM    487  CB  ARG A  65      21.209   3.401  37.007  1.00146.62           C  
ATOM    488  CG  ARG A  65      21.583   3.376  38.495  1.00147.40           C  
ATOM    489  CD  ARG A  65      21.309   2.028  39.146  1.00142.19           C  
ATOM    490  NE  ARG A  65      21.119   2.155  40.591  1.00142.58           N  
ATOM    491  CZ  ARG A  65      22.049   1.903  41.512  1.00143.99           C  
ATOM    492  NH1 ARG A  65      23.261   1.493  41.164  1.00145.18           N1+
ATOM    493  NH2 ARG A  65      21.757   2.056  42.797  1.00144.41           N1+
ATOM    494  N   ARG A  66      22.922   3.376  33.720  1.00174.47           N  
ATOM    495  CA  ARG A  66      22.730   3.906  32.377  1.00176.32           C  
ATOM    496  C   ARG A  66      22.334   2.810  31.397  1.00171.63           C  
ATOM    497  O   ARG A  66      22.919   1.724  31.386  1.00169.52           O  
ATOM    498  CB  ARG A  66      24.002   4.608  31.897  1.00182.06           C  
ATOM    499  CG  ARG A  66      24.010   6.096  32.209  1.00187.97           C  
ATOM    500  CD  ARG A  66      25.358   6.763  31.945  1.00194.48           C  
ATOM    501  NE  ARG A  66      26.307   5.911  31.230  1.00194.51           N  
ATOM    502  CZ  ARG A  66      27.513   5.561  31.681  1.00196.68           C  
ATOM    503  NH1 ARG A  66      27.956   5.987  32.858  1.00199.01           N1+
ATOM    504  NH2 ARG A  66      28.288   4.784  30.938  1.00196.71           N1+
ATOM    505  N   CYS A  67      21.338   3.114  30.569  1.00133.15           N  
ATOM    506  CA  CYS A  67      20.807   2.188  29.578  1.00129.28           C  
ATOM    507  C   CYS A  67      21.107   2.700  28.175  1.00132.56           C  
ATOM    508  O   CYS A  67      21.094   3.911  27.929  1.00136.78           O  
ATOM    509  CB  CYS A  67      19.295   2.018  29.747  1.00125.11           C  
ATOM    510  SG  CYS A  67      18.746   1.705  31.441  1.00122.51           S  
ATOM    511  N   GLN A  68      21.373   1.772  27.255  1.00151.03           N  
ATOM    512  CA  GLN A  68      21.585   2.106  25.854  1.00153.84           C  
ATOM    513  C   GLN A  68      20.722   1.186  24.998  1.00149.45           C  
ATOM    514  O   GLN A  68      20.684  -0.031  25.246  1.00145.46           O  
ATOM    515  CB  GLN A  68      23.066   1.975  25.461  1.00157.91           C  
ATOM    516  CG  GLN A  68      23.634   0.565  25.560  1.00155.10           C  
ATOM    517  CD  GLN A  68      25.015   0.449  24.939  1.00159.50           C  
ATOM    518  NE2 GLN A  68      25.490  -0.781  24.779  1.00157.55           N  
ATOM    519  OE1 GLN A  68      25.645   1.453  24.603  1.00164.88           O  
ATOM    520  N   PRO A  69      20.012   1.712  23.996  1.00123.73           N  
ATOM    521  CA  PRO A  69      19.205   0.837  23.138  1.00119.89           C  
ATOM    522  C   PRO A  69      20.058  -0.179  22.393  1.00119.88           C  
ATOM    523  O   PRO A  69      21.252   0.014  22.156  1.00123.88           O  
ATOM    524  CB  PRO A  69      18.529   1.814  22.166  1.00122.16           C  
ATOM    525  CG  PRO A  69      18.515   3.114  22.884  1.00125.53           C  
ATOM    526  CD  PRO A  69      19.779   3.137  23.698  1.00127.98           C  
ATOM    527  N   ILE A  70      19.416  -1.281  22.021  1.00115.25           N  
ATOM    528  CA  ILE A  70      20.045  -2.349  21.253  1.00114.97           C  
ATOM    529  C   ILE A  70      19.572  -2.213  19.810  1.00115.91           C  
ATOM    530  O   ILE A  70      18.408  -2.494  19.498  1.00112.63           O  
ATOM    531  CB  ILE A  70      19.697  -3.734  21.820  1.00109.99           C  
ATOM    532  CG1 ILE A  70      20.120  -3.837  23.285  1.00109.14           C  
ATOM    533  CG2 ILE A  70      20.366  -4.833  21.000  1.00110.20           C  
ATOM    534  CD1 ILE A  70      19.603  -5.085  23.982  1.00104.22           C  
ATOM    535  N   GLU A  71      20.466  -1.784  18.922  1.00160.34           N  
ATOM    536  CA  GLU A  71      20.116  -1.693  17.512  1.00162.03           C  
ATOM    537  C   GLU A  71      19.874  -3.085  16.942  1.00158.71           C  
ATOM    538  O   GLU A  71      20.801  -3.729  16.440  1.00160.64           O  
ATOM    539  CB  GLU A  71      21.212  -0.978  16.719  1.00168.27           C  
ATOM    540  CG  GLU A  71      21.310   0.514  17.000  1.00172.26           C  
ATOM    541  CD  GLU A  71      22.066   1.264  15.916  1.00178.31           C  
ATOM    542  OE1 GLU A  71      21.806   1.007  14.721  1.00178.62           O  
ATOM    543  OE2 GLU A  71      22.922   2.107  16.262  1.00183.05           O1-
ATOM    544  N   PHE A  72      18.630  -3.563  17.029  1.00117.55           N  
ATOM    545  CA  PHE A  72      18.270  -4.826  16.400  1.00114.77           C  
ATOM    546  C   PHE A  72      18.098  -4.678  14.895  1.00117.07           C  
ATOM    547  O   PHE A  72      18.416  -5.607  14.143  1.00117.27           O  
ATOM    548  CB  PHE A  72      16.976  -5.371  17.007  1.00109.46           C  
ATOM    549  CG  PHE A  72      17.183  -6.220  18.230  1.00106.48           C  
ATOM    550  CD1 PHE A  72      17.510  -7.561  18.111  1.00104.90           C  
ATOM    551  CD2 PHE A  72      17.038  -5.682  19.496  1.00105.52           C  
ATOM    552  CE1 PHE A  72      17.699  -8.345  19.231  1.00102.38           C  
ATOM    553  CE2 PHE A  72      17.226  -6.463  20.620  1.00102.95           C  
ATOM    554  CZ  PHE A  72      17.555  -7.797  20.485  1.00101.35           C  
ATOM    555  N   ASP A  73      17.600  -3.525  14.441  1.00125.46           N  
ATOM    556  CA  ASP A  73      17.308  -3.324  13.022  1.00127.61           C  
ATOM    557  C   ASP A  73      17.206  -1.817  12.790  1.00131.31           C  
ATOM    558  O   ASP A  73      16.196  -1.204  13.147  1.00129.64           O  
ATOM    559  CB  ASP A  73      16.030  -4.045  12.624  1.00123.42           C  
ATOM    560  CG  ASP A  73      15.604  -3.739  11.205  1.00125.55           C  
ATOM    561  OD1 ASP A  73      16.316  -4.148  10.266  1.00128.27           O  
ATOM    562  OD2 ASP A  73      14.548  -3.094  11.031  1.00124.67           O1-
ATOM    563  N   ALA A  74      18.250  -1.240  12.202  1.00150.80           N  
ATOM    564  CA  ALA A  74      18.285   0.187  11.913  1.00155.28           C  
ATOM    565  C   ALA A  74      17.640   0.537  10.579  1.00156.94           C  
ATOM    566  O   ALA A  74      17.615   1.716  10.212  1.00160.88           O  
ATOM    567  CB  ALA A  74      19.733   0.691  11.929  1.00160.68           C  
ATOM    568  N   THR A  75      17.119  -0.447   9.849  1.00129.41           N  
ATOM    569  CA  THR A  75      16.502  -0.181   8.561  1.00130.96           C  
ATOM    570  C   THR A  75      15.075   0.332   8.753  1.00128.15           C  
ATOM    571  O   THR A  75      14.543   0.377   9.865  1.00124.82           O  
ATOM    572  CB  THR A  75      16.495  -1.437   7.687  1.00129.60           C  
ATOM    573  CG2 THR A  75      17.797  -2.216   7.844  1.00131.07           C  
ATOM    574  OG1 THR A  75      15.393  -2.276   8.049  1.00123.91           O  
ATOM    575  N   GLY A  76      14.455   0.721   7.644  1.00160.21           N  
ATOM    576  CA  GLY A  76      13.098   1.224   7.673  1.00158.21           C  
ATOM    577  C   GLY A  76      12.100   0.230   7.120  1.00154.37           C  
ATOM    578  O   GLY A  76      12.200  -0.972   7.384  1.00151.12           O  
ATOM    579  N   ASN A  77      11.133   0.721   6.347  1.00124.39           N  
ATOM    580  CA  ASN A  77      10.102  -0.125   5.751  1.00121.14           C  
ATOM    581  C   ASN A  77      10.588  -0.578   4.381  1.00123.90           C  
ATOM    582  O   ASN A  77      10.561   0.189   3.415  1.00127.81           O  
ATOM    583  CB  ASN A  77       8.781   0.629   5.653  1.00120.50           C  
ATOM    584  CG  ASN A  77       7.887   0.397   6.851  1.00115.91           C  
ATOM    585  ND2 ASN A  77       7.244   1.457   7.328  1.00116.67           N  
ATOM    586  OD1 ASN A  77       7.773  -0.724   7.344  1.00112.01           O  
ATOM    587  N   ARG A  78      11.034  -1.828   4.293  1.00122.16           N  
ATOM    588  CA  ARG A  78      11.465  -2.374   3.017  1.00124.78           C  
ATOM    589  C   ARG A  78      10.338  -2.289   1.991  1.00124.70           C  
ATOM    590  O   ARG A  78       9.153  -2.202   2.329  1.00121.48           O  
ATOM    591  CB  ARG A  78      11.917  -3.824   3.177  1.00122.46           C  
ATOM    592  CG  ARG A  78      13.288  -3.973   3.809  1.00124.08           C  
ATOM    593  CD  ARG A  78      13.701  -5.434   3.891  1.00122.14           C  
ATOM    594  NE  ARG A  78      12.897  -6.180   4.856  1.00116.59           N  
ATOM    595  CZ  ARG A  78      12.953  -7.498   5.017  1.00114.18           C  
ATOM    596  NH1 ARG A  78      13.774  -8.226   4.270  1.00116.82           N1+
ATOM    597  NH2 ARG A  78      12.184  -8.091   5.922  1.00109.45           N1+
ATOM    598  N   ASP A  79      10.725  -2.317   0.719  1.00128.56           N  
ATOM    599  CA  ASP A  79       9.794  -2.180  -0.392  1.00129.38           C  
ATOM    600  C   ASP A  79       9.732  -3.482  -1.178  1.00128.54           C  
ATOM    601  O   ASP A  79      10.763  -3.997  -1.621  1.00131.17           O  
ATOM    602  CB  ASP A  79      10.210  -1.029  -1.310  1.00135.21           C  
ATOM    603  CG  ASP A  79       9.924   0.329  -0.704  1.00136.23           C  
ATOM    604  OD1 ASP A  79       8.935   0.445   0.051  1.00132.41           O  
ATOM    605  OD2 ASP A  79      10.685   1.280  -0.985  1.00141.17           O1-
ATOM    606  N   TYR A  80       8.517  -4.012  -1.341  1.00125.18           N  
ATOM    607  CA  TYR A  80       8.317  -5.176  -2.194  1.00124.83           C  
ATOM    608  C   TYR A  80       8.511  -4.821  -3.661  1.00129.78           C  
ATOM    609  O   TYR A  80       8.854  -5.689  -4.473  1.00131.34           O  
ATOM    610  CB  TYR A  80       6.919  -5.751  -1.960  1.00120.29           C  
ATOM    611  CG  TYR A  80       6.668  -7.083  -2.624  1.00119.43           C  
ATOM    612  CD1 TYR A  80       7.376  -8.214  -2.243  1.00118.32           C  
ATOM    613  CD2 TYR A  80       5.711  -7.215  -3.617  1.00119.93           C  
ATOM    614  CE1 TYR A  80       7.146  -9.437  -2.843  1.00117.92           C  
ATOM    615  CE2 TYR A  80       5.474  -8.434  -4.222  1.00119.47           C  
ATOM    616  CZ  TYR A  80       6.193  -9.541  -3.832  1.00118.52           C  
ATOM    617  OH  TYR A  80       5.960 -10.757  -4.433  1.00118.45           O  
ATOM    618  N   ALA A  81       8.303  -3.558  -4.014  1.00132.55           N  
ATOM    619  CA  ALA A  81       8.494  -3.069  -5.372  1.00137.69           C  
ATOM    620  C   ALA A  81       8.560  -1.546  -5.308  1.00140.77           C  
ATOM    621  O   ALA A  81       8.567  -0.955  -4.223  1.00139.10           O  
ATOM    622  CB  ALA A  81       7.375  -3.565  -6.294  1.00136.76           C  
ATOM    623  N   LYS A  82       8.609  -0.906  -6.473  1.00162.25           N  
ATOM    624  CA  LYS A  82       8.610   0.550  -6.530  1.00165.72           C  
ATOM    625  C   LYS A  82       7.362   1.099  -5.847  1.00162.12           C  
ATOM    626  O   LYS A  82       6.237   0.774  -6.238  1.00159.84           O  
ATOM    627  CB  LYS A  82       8.675   1.014  -7.986  1.00170.95           C  
ATOM    628  CG  LYS A  82       8.592   2.527  -8.183  1.00175.13           C  
ATOM    629  CD  LYS A  82       9.934   3.214  -7.968  1.00179.81           C  
ATOM    630  CE  LYS A  82      10.504   3.722  -9.287  1.00186.73           C  
ATOM    631  NZ  LYS A  82      11.717   4.565  -9.098  1.00192.00           N1+
ATOM    632  N   ASP A  83       7.564   1.930  -4.826  1.00159.36           N  
ATOM    633  CA  ASP A  83       6.475   2.611  -4.127  1.00157.08           C  
ATOM    634  C   ASP A  83       5.466   1.636  -3.528  1.00150.76           C  
ATOM    635  O   ASP A  83       4.310   2.001  -3.291  1.00148.87           O  
ATOM    636  CB  ASP A  83       5.754   3.593  -5.060  1.00160.67           C  
ATOM    637  CG  ASP A  83       6.597   4.810  -5.393  1.00166.94           C  
ATOM    638  OD1 ASP A  83       7.732   4.638  -5.888  1.00170.40           O  
ATOM    639  OD2 ASP A  83       6.122   5.942  -5.167  1.00168.73           O1-
ATOM    640  N   ASP A  84       5.883   0.398  -3.268  1.00133.85           N  
ATOM    641  CA  ASP A  84       5.003  -0.645  -2.739  1.00128.39           C  
ATOM    642  C   ASP A  84       5.576  -1.115  -1.409  1.00125.22           C  
ATOM    643  O   ASP A  84       6.444  -2.002  -1.376  1.00124.92           O  
ATOM    644  CB  ASP A  84       4.876  -1.798  -3.735  1.00128.11           C  
ATOM    645  CG  ASP A  84       3.487  -2.400  -3.755  1.00124.36           C  
ATOM    646  OD1 ASP A  84       2.515  -1.648  -3.974  1.00124.77           O  
ATOM    647  OD2 ASP A  84       3.368  -3.626  -3.560  1.00121.30           O1-
ATOM    648  N   PRO A  85       5.120  -0.559  -0.283  1.00123.01           N  
ATOM    649  CA  PRO A  85       5.753  -0.894   1.001  1.00120.54           C  
ATOM    650  C   PRO A  85       5.511  -2.352   1.361  1.00116.11           C  
ATOM    651  O   PRO A  85       4.380  -2.841   1.307  1.00113.25           O  
ATOM    652  CB  PRO A  85       5.082   0.057   2.001  1.00119.44           C  
ATOM    653  CG  PRO A  85       4.052   0.841   1.231  1.00121.21           C  
ATOM    654  CD  PRO A  85       3.865   0.188  -0.097  1.00122.14           C  
ATOM    655  N   LEU A  86       6.589  -3.047   1.723  1.00115.86           N  
ATOM    656  CA  LEU A  86       6.481  -4.448   2.108  1.00112.08           C  
ATOM    657  C   LEU A  86       6.101  -4.612   3.575  1.00107.96           C  
ATOM    658  O   LEU A  86       5.437  -5.592   3.931  1.00104.33           O  
ATOM    659  CB  LEU A  86       7.802  -5.171   1.836  1.00113.93           C  
ATOM    660  CG  LEU A  86       7.924  -6.595   2.387  1.00110.51           C  
ATOM    661  CD1 LEU A  86       6.856  -7.494   1.786  1.00108.43           C  
ATOM    662  CD2 LEU A  86       9.313  -7.157   2.124  1.00113.09           C  
ATOM    663  N   GLU A  87       6.504  -3.674   4.427  1.00108.74           N  
ATOM    664  CA  GLU A  87       6.335  -3.784   5.865  1.00105.42           C  
ATOM    665  C   GLU A  87       5.728  -2.498   6.405  1.00106.08           C  
ATOM    666  O   GLU A  87       5.568  -1.508   5.689  1.00109.34           O  
ATOM    667  CB  GLU A  87       7.676  -4.067   6.557  1.00105.91           C  
ATOM    668  CG  GLU A  87       8.489  -5.179   5.909  1.00106.56           C  
ATOM    669  CD  GLU A  87       9.911  -5.249   6.431  1.00108.21           C  
ATOM    670  OE1 GLU A  87      10.585  -4.199   6.462  1.00111.58           O  
ATOM    671  OE2 GLU A  87      10.353  -6.354   6.813  1.00106.38           O1-
ATOM    672  N   PHE A  88       5.385  -2.525   7.693  1.00103.22           N  
ATOM    673  CA  PHE A  88       4.910  -1.333   8.400  1.00104.02           C  
ATOM    674  C   PHE A  88       5.436  -1.436   9.834  1.00102.31           C  
ATOM    675  O   PHE A  88       4.799  -2.039  10.702  1.00 98.70           O  
ATOM    676  CB  PHE A  88       3.395  -1.217   8.364  1.00102.23           C  
ATOM    677  CG  PHE A  88       2.832  -1.060   6.982  1.00104.06           C  
ATOM    678  CD1 PHE A  88       2.471  -2.170   6.237  1.00102.33           C  
ATOM    679  CD2 PHE A  88       2.659   0.196   6.428  1.00107.78           C  
ATOM    680  CE1 PHE A  88       1.952  -2.029   4.967  1.00104.17           C  
ATOM    681  CE2 PHE A  88       2.141   0.342   5.158  1.00109.61           C  
ATOM    682  CZ  PHE A  88       1.786  -0.772   4.427  1.00107.75           C  
ATOM    683  N   LYS A  89       6.607  -0.847  10.062  1.00109.33           N  
ATOM    684  CA  LYS A  89       7.271  -0.910  11.355  1.00108.31           C  
ATOM    685  C   LYS A  89       6.856   0.212  12.297  1.00108.95           C  
ATOM    686  O   LYS A  89       7.389   0.295  13.408  1.00108.74           O  
ATOM    687  CB  LYS A  89       8.791  -0.881  11.159  1.00111.29           C  
ATOM    688  CG  LYS A  89       9.338  -2.091  10.418  1.00110.58           C  
ATOM    689  CD  LYS A  89      10.834  -1.971  10.176  1.00113.98           C  
ATOM    690  CE  LYS A  89      11.390  -3.234   9.537  1.00113.40           C  
ATOM    691  NZ  LYS A  89      12.829  -3.104   9.185  1.00117.50           N1+
ATOM    692  N   SER A  90       5.927   1.072  11.891  1.00106.43           N  
ATOM    693  CA  SER A  90       5.435   2.123  12.770  1.00107.50           C  
ATOM    694  C   SER A  90       4.360   1.565  13.691  1.00103.39           C  
ATOM    695  O   SER A  90       3.456   0.849  13.246  1.00100.86           O  
ATOM    696  CB  SER A  90       4.880   3.289  11.954  1.00111.16           C  
ATOM    697  OG  SER A  90       5.925   3.994  11.304  1.00115.67           O  
ATOM    698  N   HIS A  91       4.463   1.893  14.980  1.00103.03           N  
ATOM    699  CA  HIS A  91       3.551   1.380  16.003  1.00 99.51           C  
ATOM    700  C   HIS A  91       3.559  -0.144  16.047  1.00 95.37           C  
ATOM    701  O   HIS A  91       2.541  -0.771  16.346  1.00 92.46           O  
ATOM    702  CB  HIS A  91       2.124   1.894  15.789  1.00 99.72           C  
ATOM    703  CG  HIS A  91       2.009   3.387  15.824  1.00103.97           C  
ATOM    704  CD2 HIS A  91       1.809   4.288  14.835  1.00107.45           C  
ATOM    705  ND1 HIS A  91       2.102   4.114  16.991  1.00105.34           N  
ATOM    706  CE1 HIS A  91       1.966   5.399  16.720  1.00109.57           C  
ATOM    707  NE2 HIS A  91       1.785   5.532  15.419  1.00110.90           N  
ATOM    708  N   GLN A  92       4.705  -0.753  15.743  1.00 95.40           N  
ATOM    709  CA  GLN A  92       4.810  -2.205  15.769  1.00 91.96           C  
ATOM    710  C   GLN A  92       4.983  -2.758  17.177  1.00 89.44           C  
ATOM    711  O   GLN A  92       4.876  -3.975  17.364  1.00 86.44           O  
ATOM    712  CB  GLN A  92       5.971  -2.670  14.883  1.00 93.35           C  
ATOM    713  CG  GLN A  92       7.345  -2.173  15.303  1.00 95.94           C  
ATOM    714  CD  GLN A  92       8.452  -2.735  14.426  1.00 97.45           C  
ATOM    715  NE2 GLN A  92       9.625  -2.121  14.488  1.00100.79           N  
ATOM    716  OE1 GLN A  92       8.253  -3.710  13.705  1.00 95.94           O  
ATOM    717  N   TRP A  93       5.233  -1.901  18.166  1.00 90.83           N  
ATOM    718  CA  TRP A  93       5.411  -2.334  19.552  1.00 88.80           C  
ATOM    719  C   TRP A  93       6.589  -3.294  19.679  1.00 87.83           C  
ATOM    720  O   TRP A  93       6.503  -4.329  20.341  1.00 84.87           O  
ATOM    721  CB  TRP A  93       4.136  -2.976  20.098  1.00 85.56           C  
ATOM    722  CG  TRP A  93       3.154  -2.002  20.653  1.00 86.62           C  
ATOM    723  CD1 TRP A  93       2.514  -1.006  19.979  1.00 89.01           C  
ATOM    724  CD2 TRP A  93       2.684  -1.940  22.002  1.00 85.63           C  
ATOM    725  CE2 TRP A  93       1.764  -0.878  22.076  1.00 87.64           C  
ATOM    726  CE3 TRP A  93       2.956  -2.678  23.160  1.00 83.48           C  
ATOM    727  NE1 TRP A  93       1.675  -0.324  20.826  1.00 89.65           N  
ATOM    728  CZ2 TRP A  93       1.115  -0.534  23.260  1.00 87.69           C  
ATOM    729  CZ3 TRP A  93       2.311  -2.336  24.331  1.00 83.43           C  
ATOM    730  CH2 TRP A  93       1.401  -1.275  24.373  1.00 85.57           C  
ATOM    731  N   PHE A  94       7.704  -2.958  19.033  1.00 90.63           N  
ATOM    732  CA  PHE A  94       8.919  -3.735  19.229  1.00 90.40           C  
ATOM    733  C   PHE A  94       9.403  -3.554  20.661  1.00 90.19           C  
ATOM    734  O   PHE A  94       9.573  -2.425  21.132  1.00 92.70           O  
ATOM    735  CB  PHE A  94      10.008  -3.320  18.247  1.00 94.06           C  
ATOM    736  CG  PHE A  94      11.270  -4.120  18.389  1.00 94.26           C  
ATOM    737  CD1 PHE A  94      11.367  -5.384  17.834  1.00 92.42           C  
ATOM    738  CD2 PHE A  94      12.351  -3.617  19.092  1.00 96.55           C  
ATOM    739  CE1 PHE A  94      12.523  -6.128  17.970  1.00 92.90           C  
ATOM    740  CE2 PHE A  94      13.510  -4.355  19.229  1.00 96.96           C  
ATOM    741  CZ  PHE A  94      13.596  -5.613  18.667  1.00 95.14           C  
ATOM    742  N   GLY A  95       9.619  -4.667  21.352  1.00104.31           N  
ATOM    743  CA  GLY A  95       9.939  -4.645  22.762  1.00103.32           C  
ATOM    744  C   GLY A  95       8.767  -4.924  23.673  1.00100.45           C  
ATOM    745  O   GLY A  95       8.942  -4.913  24.896  1.00101.05           O  
ATOM    746  N   ALA A  96       7.576  -5.164  23.122  1.00 87.77           N  
ATOM    747  CA  ALA A  96       6.437  -5.532  23.955  1.00 85.20           C  
ATOM    748  C   ALA A  96       6.709  -6.814  24.726  1.00 82.51           C  
ATOM    749  O   ALA A  96       6.132  -7.027  25.798  1.00 81.52           O  
ATOM    750  CB  ALA A  96       5.182  -5.693  23.098  1.00 84.16           C  
ATOM    751  N   SER A  97       7.575  -7.676  24.198  1.00 76.71           N  
ATOM    752  CA  SER A  97       7.944  -8.916  24.864  1.00 74.58           C  
ATOM    753  C   SER A  97       9.446  -9.103  24.744  1.00 76.16           C  
ATOM    754  O   SER A  97      10.009  -8.931  23.662  1.00 77.97           O  
ATOM    755  CB  SER A  97       7.213 -10.114  24.253  1.00 72.28           C  
ATOM    756  OG  SER A  97       7.680 -10.368  22.942  1.00 73.34           O  
ATOM    757  N   VAL A  98      10.089  -9.449  25.855  1.00 78.56           N  
ATOM    758  CA  VAL A  98      11.531  -9.647  25.893  1.00 80.25           C  
ATOM    759  C   VAL A  98      11.815 -10.993  26.539  1.00 78.24           C  
ATOM    760  O   VAL A  98      11.015 -11.508  27.327  1.00 75.84           O  
ATOM    761  CB  VAL A  98      12.252  -8.518  26.658  1.00 82.75           C  
ATOM    762  CG1 VAL A  98      13.758  -8.650  26.498  1.00 85.01           C  
ATOM    763  CG2 VAL A  98      11.778  -7.160  26.173  1.00 84.88           C  
ATOM    764  N   ARG A  99      12.966 -11.566  26.198  1.00 97.21           N  
ATOM    765  CA  ARG A  99      13.319 -12.895  26.684  1.00 95.90           C  
ATOM    766  C   ARG A  99      14.764 -13.203  26.315  1.00 98.24           C  
ATOM    767  O   ARG A  99      15.174 -13.000  25.169  1.00100.18           O  
ATOM    768  CB  ARG A  99      12.353 -13.930  26.102  1.00 93.87           C  
ATOM    769  CG  ARG A  99      12.207 -15.268  26.839  1.00 92.01           C  
ATOM    770  CD  ARG A  99      12.402 -15.219  28.353  1.00 91.54           C  
ATOM    771  NE  ARG A  99      12.808 -16.530  28.860  1.00 90.85           N  
ATOM    772  CZ  ARG A  99      13.717 -16.724  29.810  1.00 91.62           C  
ATOM    773  NH1 ARG A  99      14.016 -17.960  30.189  1.00 91.13           N1+
ATOM    774  NH2 ARG A  99      14.337 -15.695  30.377  1.00 93.14           N1+
ATOM    775  N   SER A 100      15.545 -13.686  27.276  1.00 98.99           N  
ATOM    776  CA  SER A 100      16.971 -13.900  27.086  1.00101.60           C  
ATOM    777  C   SER A 100      17.372 -15.260  27.633  1.00100.43           C  
ATOM    778  O   SER A 100      16.814 -15.737  28.626  1.00 98.05           O  
ATOM    779  CB  SER A 100      17.794 -12.799  27.770  1.00104.08           C  
ATOM    780  OG  SER A 100      19.090 -13.262  28.108  1.00105.99           O  
ATOM    781  N   LYS A 101      18.345 -15.883  26.965  1.00 99.60           N  
ATOM    782  CA  LYS A 101      18.907 -17.155  27.415  1.00 99.40           C  
ATOM    783  C   LYS A 101      20.396 -17.153  27.071  1.00102.97           C  
ATOM    784  O   LYS A 101      20.775 -17.482  25.943  1.00104.75           O  
ATOM    785  CB  LYS A 101      18.196 -18.342  26.780  1.00 97.90           C  
ATOM    786  CG  LYS A 101      18.871 -19.669  27.090  1.00 98.56           C  
ATOM    787  CD  LYS A 101      17.873 -20.810  27.208  1.00 96.35           C  
ATOM    788  CE  LYS A 101      18.521 -22.027  27.858  1.00 97.12           C  
ATOM    789  NZ  LYS A 101      19.733 -22.474  27.109  1.00100.41           N1+
ATOM    790  N   GLN A 102      21.225 -16.792  28.049  1.00119.94           N  
ATOM    791  CA  GLN A 102      22.682 -16.775  27.896  1.00123.71           C  
ATOM    792  C   GLN A 102      23.026 -15.731  26.841  1.00126.68           C  
ATOM    793  O   GLN A 102      22.739 -14.542  27.065  1.00127.02           O  
ATOM    794  CB  GLN A 102      23.163 -18.201  27.610  1.00124.25           C  
ATOM    795  CG  GLN A 102      22.667 -19.230  28.619  1.00121.44           C  
ATOM    796  CD  GLN A 102      23.270 -20.608  28.406  1.00122.84           C  
ATOM    797  NE2 GLN A 102      24.593 -20.665  28.288  1.00126.39           N  
ATOM    798  OE1 GLN A 102      22.555 -21.610  28.360  1.00121.08           O  
ATOM    799  N   ASP A 103      23.615 -16.100  25.702  1.00115.62           N  
ATOM    800  CA  ASP A 103      24.019 -15.105  24.715  1.00118.84           C  
ATOM    801  C   ASP A 103      22.866 -14.662  23.824  1.00117.24           C  
ATOM    802  O   ASP A 103      22.873 -13.527  23.337  1.00119.16           O  
ATOM    803  CB  ASP A 103      25.157 -15.659  23.854  1.00122.78           C  
ATOM    804  CG  ASP A 103      26.530 -15.338  24.421  1.00126.43           C  
ATOM    805  OD1 ASP A 103      26.848 -14.139  24.579  1.00128.46           O  
ATOM    806  OD2 ASP A 103      27.291 -16.284  24.719  1.00127.49           O1-
ATOM    807  N   LYS A 104      21.874 -15.521  23.603  1.00117.51           N  
ATOM    808  CA  LYS A 104      20.784 -15.194  22.692  1.00116.21           C  
ATOM    809  C   LYS A 104      19.796 -14.240  23.351  1.00113.72           C  
ATOM    810  O   LYS A 104      19.489 -14.362  24.540  1.00111.47           O  
ATOM    811  CB  LYS A 104      20.055 -16.464  22.246  1.00114.10           C  
ATOM    812  CG  LYS A 104      20.966 -17.605  21.808  1.00116.39           C  
ATOM    813  CD  LYS A 104      21.007 -18.706  22.866  1.00114.53           C  
ATOM    814  CE  LYS A 104      21.943 -19.842  22.472  1.00117.11           C  
ATOM    815  NZ  LYS A 104      22.082 -20.847  23.568  1.00115.59           N1+
ATOM    816  N   ILE A 105      19.300 -13.285  22.568  1.00 92.59           N  
ATOM    817  CA  ILE A 105      18.269 -12.350  23.004  1.00 90.78           C  
ATOM    818  C   ILE A 105      17.153 -12.368  21.967  1.00 89.52           C  
ATOM    819  O   ILE A 105      17.419 -12.337  20.760  1.00 91.69           O  
ATOM    820  CB  ILE A 105      18.812 -10.916  23.174  1.00 93.81           C  
ATOM    821  CG1 ILE A 105      20.061 -10.909  24.052  1.00 95.79           C  
ATOM    822  CG2 ILE A 105      17.740 -10.010  23.776  1.00 92.09           C  
ATOM    823  CD1 ILE A 105      20.752  -9.561  24.107  1.00 99.58           C  
ATOM    824  N   LEU A 106      15.905 -12.398  22.435  1.00 89.75           N  
ATOM    825  CA  LEU A 106      14.743 -12.470  21.555  1.00 88.35           C  
ATOM    826  C   LEU A 106      13.732 -11.413  21.977  1.00 87.31           C  
ATOM    827  O   LEU A 106      13.141 -11.510  23.057  1.00 85.04           O  
ATOM    828  CB  LEU A 106      14.114 -13.864  21.589  1.00 85.56           C  
ATOM    829  CG  LEU A 106      12.959 -14.110  20.615  1.00 84.39           C  
ATOM    830  CD1 LEU A 106      13.448 -14.118  19.171  1.00 87.08           C  
ATOM    831  CD2 LEU A 106      12.249 -15.416  20.949  1.00 81.62           C  
ATOM    832  N   ALA A 107      13.536 -10.409  21.125  1.00 88.61           N  
ATOM    833  CA  ALA A 107      12.495  -9.408  21.299  1.00 88.13           C  
ATOM    834  C   ALA A 107      11.531  -9.488  20.121  1.00 87.71           C  
ATOM    835  O   ALA A 107      11.886  -9.957  19.037  1.00 88.88           O  
ATOM    836  CB  ALA A 107      13.084  -7.999  21.405  1.00 91.46           C  
ATOM    837  N   CYS A 108      10.300  -9.025  20.338  1.00 94.26           N  
ATOM    838  CA  CYS A 108       9.250  -9.177  19.345  1.00 93.54           C  
ATOM    839  C   CYS A 108       8.445  -7.890  19.219  1.00 94.52           C  
ATOM    840  O   CYS A 108       8.560  -6.970  20.034  1.00 95.50           O  
ATOM    841  CB  CYS A 108       8.325 -10.348  19.695  1.00 90.31           C  
ATOM    842  SG  CYS A 108       9.132 -11.971  19.682  1.00 89.44           S  
ATOM    843  N   ALA A 109       7.622  -7.842  18.171  1.00 87.53           N  
ATOM    844  CA  ALA A 109       6.773  -6.687  17.873  1.00 88.71           C  
ATOM    845  C   ALA A 109       5.382  -7.191  17.513  1.00 86.47           C  
ATOM    846  O   ALA A 109       5.049  -7.364  16.335  1.00 86.91           O  
ATOM    847  CB  ALA A 109       7.365  -5.848  16.740  1.00 92.13           C  
ATOM    848  N   PRO A 110       4.532  -7.449  18.522  1.00 82.34           N  
ATOM    849  CA  PRO A 110       3.211  -8.029  18.243  1.00 80.42           C  
ATOM    850  C   PRO A 110       2.360  -7.264  17.236  1.00 81.99           C  
ATOM    851  O   PRO A 110       1.478  -7.864  16.613  1.00 80.89           O  
ATOM    852  CB  PRO A 110       2.534  -8.049  19.628  1.00 78.65           C  
ATOM    853  CG  PRO A 110       3.443  -7.289  20.555  1.00 80.02           C  
ATOM    854  CD  PRO A 110       4.808  -7.391  19.967  1.00 81.51           C  
ATOM    855  N   LEU A 111       2.588  -5.962  17.064  1.00 80.47           N  
ATOM    856  CA  LEU A 111       1.747  -5.149  16.193  1.00 82.15           C  
ATOM    857  C   LEU A 111       2.446  -4.757  14.890  1.00 84.87           C  
ATOM    858  O   LEU A 111       2.079  -3.756  14.267  1.00 87.25           O  
ATOM    859  CB  LEU A 111       1.267  -3.902  16.935  1.00 83.62           C  
ATOM    860  CG  LEU A 111       0.125  -4.126  17.927  1.00 81.57           C  
ATOM    861  CD1 LEU A 111      -0.220  -2.839  18.656  1.00 83.66           C  
ATOM    862  CD2 LEU A 111      -1.107  -4.674  17.223  1.00 80.34           C  
ATOM    863  N   TYR A 112       3.438  -5.533  14.466  1.00 88.09           N  
ATOM    864  CA  TYR A 112       4.096  -5.317  13.185  1.00 90.85           C  
ATOM    865  C   TYR A 112       3.196  -5.810  12.061  1.00 90.33           C  
ATOM    866  O   TYR A 112       2.713  -6.946  12.096  1.00 87.79           O  
ATOM    867  CB  TYR A 112       5.442  -6.043  13.172  1.00 91.24           C  
ATOM    868  CG  TYR A 112       6.036  -6.311  11.806  1.00 93.46           C  
ATOM    869  CD1 TYR A 112       5.712  -7.463  11.103  1.00 92.16           C  
ATOM    870  CD2 TYR A 112       6.950  -5.433  11.238  1.00 97.25           C  
ATOM    871  CE1 TYR A 112       6.260  -7.721   9.863  1.00 94.45           C  
ATOM    872  CE2 TYR A 112       7.507  -5.684  10.000  1.00 99.65           C  
ATOM    873  CZ  TYR A 112       7.158  -6.832   9.318  1.00 98.22           C  
ATOM    874  OH  TYR A 112       7.706  -7.091   8.085  1.00100.90           O  
ATOM    875  N   HIS A 113       2.961  -4.950  11.072  1.00100.45           N  
ATOM    876  CA  HIS A 113       2.122  -5.273   9.927  1.00100.40           C  
ATOM    877  C   HIS A 113       2.980  -5.446   8.681  1.00103.25           C  
ATOM    878  O   HIS A 113       4.093  -4.922   8.589  1.00105.82           O  
ATOM    879  CB  HIS A 113       1.074  -4.181   9.678  1.00101.75           C  
ATOM    880  CG  HIS A 113       0.098  -4.007  10.798  1.00 99.67           C  
ATOM    881  CD2 HIS A 113       0.422  -3.370  11.976  1.00 98.13           C  
ATOM    882  ND1 HIS A 113      -1.198  -4.382  10.919  1.00100.14           N  
ATOM    883  CE1 HIS A 113      -1.628  -3.966  12.154  1.00 98.41           C  
ATOM    884  NE2 HIS A 113      -0.631  -3.362  12.775  1.00 96.84           N  
ATOM    885  N   TRP A 114       2.445  -6.183   7.711  1.00 92.07           N  
ATOM    886  CA  TRP A 114       3.145  -6.393   6.453  1.00 94.75           C  
ATOM    887  C   TRP A 114       2.122  -6.511   5.334  1.00 95.25           C  
ATOM    888  O   TRP A 114       0.923  -6.677   5.575  1.00 93.14           O  
ATOM    889  CB  TRP A 114       4.056  -7.622   6.523  1.00 93.93           C  
ATOM    890  CG  TRP A 114       3.418  -8.908   6.110  1.00 91.99           C  
ATOM    891  CD1 TRP A 114       2.276  -9.458   6.612  1.00 88.92           C  
ATOM    892  CD2 TRP A 114       3.904  -9.821   5.120  1.00 93.39           C  
ATOM    893  CE2 TRP A 114       3.003 -10.900   5.069  1.00 91.04           C  
ATOM    894  CE3 TRP A 114       5.015  -9.827   4.269  1.00 96.75           C  
ATOM    895  NE1 TRP A 114       2.018 -10.658   5.992  1.00 88.33           N  
ATOM    896  CZ2 TRP A 114       3.178 -11.977   4.201  1.00 91.95           C  
ATOM    897  CZ3 TRP A 114       5.185 -10.894   3.411  1.00 97.63           C  
ATOM    898  CH2 TRP A 114       4.272 -11.952   3.380  1.00 95.25           C  
ATOM    899  N   ARG A 115       2.617  -6.425   4.097  1.00 98.36           N  
ATOM    900  CA  ARG A 115       1.757  -6.260   2.932  1.00 99.76           C  
ATOM    901  C   ARG A 115       1.228  -7.571   2.369  1.00 98.24           C  
ATOM    902  O   ARG A 115       0.159  -7.572   1.751  1.00 98.20           O  
ATOM    903  CB  ARG A 115       2.518  -5.520   1.822  1.00104.28           C  
ATOM    904  CG  ARG A 115       1.757  -5.414   0.502  1.00106.18           C  
ATOM    905  CD  ARG A 115       2.575  -4.715  -0.570  1.00110.94           C  
ATOM    906  NE  ARG A 115       1.971  -4.877  -1.890  1.00112.77           N  
ATOM    907  CZ  ARG A 115       2.139  -5.942  -2.669  1.00113.14           C  
ATOM    908  NH1 ARG A 115       2.898  -6.954  -2.270  1.00111.86           N1+
ATOM    909  NH2 ARG A 115       1.548  -5.994  -3.853  1.00115.05           N1+
ATOM    910  N   THR A 116       1.934  -8.682   2.578  1.00 97.21           N  
ATOM    911  CA  THR A 116       1.700  -9.921   1.840  1.00 96.96           C  
ATOM    912  C   THR A 116       2.242  -9.775   0.419  1.00100.96           C  
ATOM    913  O   THR A 116       2.090  -8.717  -0.202  1.00103.40           O  
ATOM    914  CB  THR A 116       0.215 -10.307   1.794  1.00 94.82           C  
ATOM    915  CG2 THR A 116      -0.451 -10.117   3.158  1.00 91.56           C  
ATOM    916  OG1 THR A 116      -0.465  -9.521   0.805  1.00 96.98           O  
ATOM    917  N   GLU A 117       2.887 -10.824  -0.096  1.00126.14           N  
ATOM    918  CA  GLU A 117       3.413 -10.797  -1.454  1.00130.54           C  
ATOM    919  C   GLU A 117       2.328 -10.937  -2.511  1.00131.29           C  
ATOM    920  O   GLU A 117       2.628 -10.822  -3.702  1.00134.94           O  
ATOM    921  CB  GLU A 117       4.435 -11.919  -1.650  1.00131.74           C  
ATOM    922  CG  GLU A 117       5.604 -11.890  -0.688  1.00131.43           C  
ATOM    923  CD  GLU A 117       6.647 -12.941  -1.017  1.00133.40           C  
ATOM    924  OE1 GLU A 117       6.764 -13.312  -2.207  1.00136.49           O  
ATOM    925  OE2 GLU A 117       7.345 -13.400  -0.088  1.00132.05           O1-
ATOM    926  N   MET A 118       1.083 -11.177  -2.105  1.00113.40           N  
ATOM    927  CA  MET A 118       0.006 -11.530  -3.015  1.00113.95           C  
ATOM    928  C   MET A 118      -0.997 -10.409  -3.228  1.00114.05           C  
ATOM    929  O   MET A 118      -1.830 -10.511  -4.133  1.00115.18           O  
ATOM    930  CB  MET A 118      -0.726 -12.769  -2.475  1.00110.87           C  
ATOM    931  CG  MET A 118      -1.811 -13.332  -3.371  1.00111.63           C  
ATOM    932  SD  MET A 118      -2.754 -14.651  -2.572  1.00108.22           S  
ATOM    933  CE  MET A 118      -1.440 -15.739  -2.008  1.00107.85           C  
ATOM    934  N   LYS A 119      -0.935  -9.338  -2.440  1.00107.08           N  
ATOM    935  CA  LYS A 119      -1.993  -8.335  -2.459  1.00107.08           C  
ATOM    936  C   LYS A 119      -1.654  -7.173  -1.538  1.00106.90           C  
ATOM    937  O   LYS A 119      -0.898  -7.336  -0.578  1.00105.42           O  
ATOM    938  CB  LYS A 119      -3.314  -8.997  -2.062  1.00104.09           C  
ATOM    939  CG  LYS A 119      -4.408  -8.056  -1.593  1.00103.37           C  
ATOM    940  CD  LYS A 119      -5.735  -8.799  -1.423  1.00101.28           C  
ATOM    941  CE  LYS A 119      -5.591 -10.045  -0.551  1.00 98.33           C  
ATOM    942  NZ  LYS A 119      -6.907 -10.672  -0.244  1.00 96.49           N1+
ATOM    943  N   GLN A 120      -2.198  -5.991  -1.828  1.00111.85           N  
ATOM    944  CA  GLN A 120      -1.940  -4.795  -1.027  1.00112.31           C  
ATOM    945  C   GLN A 120      -2.849  -4.830   0.195  1.00108.82           C  
ATOM    946  O   GLN A 120      -3.979  -4.342   0.175  1.00108.56           O  
ATOM    947  CB  GLN A 120      -2.161  -3.531  -1.851  1.00116.09           C  
ATOM    948  CG  GLN A 120      -1.002  -3.173  -2.771  1.00119.96           C  
ATOM    949  CD  GLN A 120      -1.301  -1.963  -3.636  1.00124.01           C  
ATOM    950  NE2 GLN A 120      -0.291  -1.481  -4.352  1.00128.08           N  
ATOM    951  OE1 GLN A 120      -2.429  -1.469  -3.661  1.00123.68           O  
ATOM    952  N   GLU A 121      -2.339  -5.415   1.274  1.00126.23           N  
ATOM    953  CA  GLU A 121      -3.065  -5.545   2.529  1.00123.09           C  
ATOM    954  C   GLU A 121      -2.174  -5.044   3.657  1.00122.64           C  
ATOM    955  O   GLU A 121      -0.980  -4.801   3.471  1.00124.54           O  
ATOM    956  CB  GLU A 121      -3.492  -7.003   2.768  1.00120.23           C  
ATOM    957  CG  GLU A 121      -4.396  -7.219   3.972  1.00117.38           C  
ATOM    958  CD  GLU A 121      -5.662  -6.391   3.911  1.00118.21           C  
ATOM    959  OE1 GLU A 121      -6.315  -6.380   2.844  1.00119.78           O  
ATOM    960  OE2 GLU A 121      -5.997  -5.744   4.927  1.00117.51           O1-
ATOM    961  N   ARG A 122      -2.768  -4.866   4.835  1.00 99.98           N  
ATOM    962  CA  ARG A 122      -2.033  -4.472   6.040  1.00 99.19           C  
ATOM    963  C   ARG A 122      -2.418  -5.454   7.144  1.00 95.60           C  
ATOM    964  O   ARG A 122      -3.430  -5.266   7.824  1.00 94.32           O  
ATOM    965  CB  ARG A 122      -2.340  -3.030   6.420  1.00101.17           C  
ATOM    966  CG  ARG A 122      -1.195  -2.324   7.122  1.00102.60           C  
ATOM    967  CD  ARG A 122      -1.343  -0.808   7.061  1.00106.09           C  
ATOM    968  NE  ARG A 122      -0.372  -0.135   7.922  1.00107.41           N  
ATOM    969  CZ  ARG A 122      -0.241   1.185   8.023  1.00110.76           C  
ATOM    970  NH1 ARG A 122      -1.018   1.991   7.309  1.00113.21           N1+
ATOM    971  NH2 ARG A 122       0.672   1.698   8.841  1.00111.86           N1+
ATOM    972  N   GLU A 123      -1.606  -6.497   7.321  1.00 88.17           N  
ATOM    973  CA  GLU A 123      -1.931  -7.603   8.208  1.00 84.89           C  
ATOM    974  C   GLU A 123      -0.945  -7.672   9.367  1.00 83.83           C  
ATOM    975  O   GLU A 123       0.269  -7.724   9.131  1.00 85.10           O  
ATOM    976  CB  GLU A 123      -1.902  -8.934   7.441  1.00 84.22           C  
ATOM    977  CG  GLU A 123      -2.937  -9.049   6.347  1.00 85.09           C  
ATOM    978  CD  GLU A 123      -3.051 -10.462   5.825  1.00 84.22           C  
ATOM    979  OE1 GLU A 123      -2.102 -11.248   6.038  1.00 83.71           O  
ATOM    980  OE2 GLU A 123      -4.089 -10.788   5.214  1.00 84.28           O1-
ATOM    981  N   PRO A 124      -1.414  -7.700  10.623  1.00 82.29           N  
ATOM    982  CA  PRO A 124      -0.475  -7.783  11.771  1.00 81.34           C  
ATOM    983  C   PRO A 124      -0.004  -9.199  12.072  1.00 79.27           C  
ATOM    984  O   PRO A 124      -0.421  -9.848  13.038  1.00 76.93           O  
ATOM    985  CB  PRO A 124      -1.311  -7.202  12.917  1.00 80.33           C  
ATOM    986  CG  PRO A 124      -2.707  -7.606  12.587  1.00 79.33           C  
ATOM    987  CD  PRO A 124      -2.815  -7.581  11.068  1.00 81.09           C  
ATOM    988  N   VAL A 125       0.901  -9.708  11.235  1.00 79.89           N  
ATOM    989  CA  VAL A 125       1.438 -11.044  11.457  1.00 78.46           C  
ATOM    990  C   VAL A 125       2.423 -11.074  12.622  1.00 77.74           C  
ATOM    991  O   VAL A 125       2.670 -12.141  13.193  1.00 76.06           O  
ATOM    992  CB  VAL A 125       2.113 -11.584  10.180  1.00 80.40           C  
ATOM    993  CG1 VAL A 125       1.099 -11.708   9.065  1.00 81.01           C  
ATOM    994  CG2 VAL A 125       3.274 -10.693   9.762  1.00 83.31           C  
ATOM    995  N   GLY A 126       2.995  -9.932  12.985  1.00 88.64           N  
ATOM    996  CA  GLY A 126       3.976  -9.890  14.049  1.00 88.39           C  
ATOM    997  C   GLY A 126       5.303 -10.496  13.642  1.00 89.71           C  
ATOM    998  O   GLY A 126       5.340 -11.503  12.928  1.00 89.54           O  
ATOM    999  N   THR A 127       6.399  -9.888  14.092  1.00 81.83           N  
ATOM   1000  CA  THR A 127       7.738 -10.373  13.794  1.00 83.52           C  
ATOM   1001  C   THR A 127       8.587 -10.298  15.059  1.00 83.12           C  
ATOM   1002  O   THR A 127       8.266  -9.577  16.006  1.00 82.36           O  
ATOM   1003  CB  THR A 127       8.399  -9.563  12.663  1.00 87.34           C  
ATOM   1004  CG2 THR A 127       8.557  -8.100  13.061  1.00 89.16           C  
ATOM   1005  OG1 THR A 127       9.690 -10.110  12.363  1.00 89.26           O  
ATOM   1006  N   CYS A 128       9.678 -11.061  15.057  1.00100.09           N  
ATOM   1007  CA  CYS A 128      10.627 -11.081  16.158  1.00100.18           C  
ATOM   1008  C   CYS A 128      12.043 -10.969  15.609  1.00103.50           C  
ATOM   1009  O   CYS A 128      12.315 -11.348  14.469  1.00105.27           O  
ATOM   1010  CB  CYS A 128      10.511 -12.367  16.993  1.00 97.45           C  
ATOM   1011  SG  CYS A 128       8.905 -12.654  17.777  1.00 93.78           S  
ATOM   1012  N   PHE A 129      12.943 -10.448  16.440  1.00 99.75           N  
ATOM   1013  CA  PHE A 129      14.356 -10.332  16.109  1.00103.20           C  
ATOM   1014  C   PHE A 129      15.180 -11.081  17.145  1.00102.34           C  
ATOM   1015  O   PHE A 129      14.889 -11.026  18.344  1.00100.02           O  
ATOM   1016  CB  PHE A 129      14.792  -8.864  16.042  1.00106.37           C  
ATOM   1017  CG  PHE A 129      14.305  -8.144  14.816  1.00108.34           C  
ATOM   1018  CD1 PHE A 129      13.044  -7.574  14.784  1.00106.99           C  
ATOM   1019  CD2 PHE A 129      15.110  -8.038  13.694  1.00112.17           C  
ATOM   1020  CE1 PHE A 129      12.594  -6.913  13.657  1.00108.66           C  
ATOM   1021  CE2 PHE A 129      14.667  -7.378  12.564  1.00114.51           C  
ATOM   1022  CZ  PHE A 129      13.406  -6.814  12.546  1.00112.69           C  
ATOM   1023  N   LEU A 130      16.207 -11.785  16.674  1.00 93.44           N  
ATOM   1024  CA  LEU A 130      17.046 -12.633  17.510  1.00 93.07           C  
ATOM   1025  C   LEU A 130      18.502 -12.256  17.292  1.00 97.39           C  
ATOM   1026  O   LEU A 130      18.971 -12.224  16.149  1.00100.53           O  
ATOM   1027  CB  LEU A 130      16.825 -14.113  17.180  1.00 91.52           C  
ATOM   1028  CG  LEU A 130      17.643 -15.147  17.950  1.00 91.29           C  
ATOM   1029  CD1 LEU A 130      17.136 -15.285  19.377  1.00 87.83           C  
ATOM   1030  CD2 LEU A 130      17.607 -16.492  17.247  1.00 91.33           C  
ATOM   1031  N   GLN A 131      19.214 -11.972  18.380  1.00 97.82           N  
ATOM   1032  CA  GLN A 131      20.622 -11.602  18.319  1.00102.09           C  
ATOM   1033  C   GLN A 131      21.461 -12.622  19.075  1.00101.87           C  
ATOM   1034  O   GLN A 131      21.053 -13.121  20.126  1.00 98.54           O  
ATOM   1035  CB  GLN A 131      20.858 -10.202  18.899  1.00103.80           C  
ATOM   1036  CG  GLN A 131      22.323  -9.786  18.904  1.00108.54           C  
ATOM   1037  CD  GLN A 131      22.513  -8.295  19.105  1.00111.27           C  
ATOM   1038  NE2 GLN A 131      22.279  -7.499  18.195  1.00111.39           N  
ATOM   1039  OE1 GLN A 131      22.945  -7.910  20.300  1.00113.48           O  
ATOM   1040  N   ASP A 132      22.638 -12.923  18.531  1.00129.34           N  
ATOM   1041  CA  ASP A 132      23.575 -13.849  19.164  1.00130.04           C  
ATOM   1042  C   ASP A 132      24.979 -13.373  18.822  1.00135.49           C  
ATOM   1043  O   ASP A 132      25.421 -13.519  17.677  1.00138.86           O  
ATOM   1044  CB  ASP A 132      23.342 -15.280  18.688  1.00128.82           C  
ATOM   1045  CG  ASP A 132      24.223 -16.290  19.406  1.00129.42           C  
ATOM   1046  OD1 ASP A 132      25.401 -15.976  19.677  1.00132.82           O  
ATOM   1047  OD2 ASP A 132      23.733 -17.400  19.703  1.00126.69           O1-
ATOM   1048  N   GLY A 133      25.676 -12.806  19.804  1.00138.96           N  
ATOM   1049  CA  GLY A 133      26.994 -12.254  19.565  1.00144.35           C  
ATOM   1050  C   GLY A 133      26.964 -11.112  18.571  1.00147.59           C  
ATOM   1051  O   GLY A 133      26.447 -10.033  18.873  1.00146.73           O  
ATOM   1052  N   THR A 134      27.514 -11.338  17.377  1.00126.01           N  
ATOM   1053  CA  THR A 134      27.500 -10.337  16.320  1.00129.50           C  
ATOM   1054  C   THR A 134      26.428 -10.595  15.268  1.00127.50           C  
ATOM   1055  O   THR A 134      26.208  -9.734  14.408  1.00129.81           O  
ATOM   1056  CB  THR A 134      28.870 -10.266  15.628  1.00135.98           C  
ATOM   1057  CG2 THR A 134      29.971  -9.971  16.638  1.00138.46           C  
ATOM   1058  OG1 THR A 134      29.144 -11.510  14.970  1.00136.61           O  
ATOM   1059  N   LYS A 135      25.763 -11.746  15.311  1.00128.47           N  
ATOM   1060  CA  LYS A 135      24.732 -12.077  14.339  1.00126.61           C  
ATOM   1061  C   LYS A 135      23.365 -11.632  14.843  1.00121.77           C  
ATOM   1062  O   LYS A 135      23.072 -11.711  16.039  1.00118.51           O  
ATOM   1063  CB  LYS A 135      24.713 -13.580  14.056  1.00125.42           C  
ATOM   1064  CG  LYS A 135      25.017 -13.933  12.612  1.00129.40           C  
ATOM   1065  CD  LYS A 135      24.688 -15.385  12.298  1.00127.56           C  
ATOM   1066  CE  LYS A 135      25.016 -15.727  10.845  1.00131.95           C  
ATOM   1067  NZ  LYS A 135      24.273 -14.877   9.870  1.00132.28           N1+
ATOM   1068  N   THR A 136      22.533 -11.165  13.917  1.00116.15           N  
ATOM   1069  CA  THR A 136      21.165 -10.763  14.223  1.00111.99           C  
ATOM   1070  C   THR A 136      20.280 -11.176  13.056  1.00111.16           C  
ATOM   1071  O   THR A 136      20.597 -10.880  11.901  1.00114.82           O  
ATOM   1072  CB  THR A 136      21.066  -9.252  14.471  1.00113.45           C  
ATOM   1073  CG2 THR A 136      21.391  -8.465  13.204  1.00118.12           C  
ATOM   1074  OG1 THR A 136      19.742  -8.921  14.910  1.00109.41           O  
ATOM   1075  N   VAL A 137      19.180 -11.867  13.359  1.00106.63           N  
ATOM   1076  CA  VAL A 137      18.295 -12.402  12.336  1.00105.62           C  
ATOM   1077  C   VAL A 137      16.856 -12.043  12.678  1.00101.64           C  
ATOM   1078  O   VAL A 137      16.512 -11.778  13.832  1.00 98.96           O  
ATOM   1079  CB  VAL A 137      18.440 -13.935  12.181  1.00104.77           C  
ATOM   1080  CG1 VAL A 137      19.887 -14.307  11.902  1.00109.01           C  
ATOM   1081  CG2 VAL A 137      17.932 -14.653  13.424  1.00100.35           C  
ATOM   1082  N   GLU A 138      16.016 -12.036  11.650  1.00101.54           N  
ATOM   1083  CA  GLU A 138      14.588 -11.815  11.800  1.00 98.11           C  
ATOM   1084  C   GLU A 138      13.874 -13.160  11.828  1.00 95.03           C  
ATOM   1085  O   GLU A 138      14.310 -14.129  11.204  1.00 96.33           O  
ATOM   1086  CB  GLU A 138      14.045 -10.950  10.661  1.00100.06           C  
ATOM   1087  CG  GLU A 138      12.672 -10.347  10.924  1.00 97.28           C  
ATOM   1088  CD  GLU A 138      12.241  -9.385   9.825  1.00 99.73           C  
ATOM   1089  OE1 GLU A 138      12.907  -9.350   8.765  1.00103.31           O  
ATOM   1090  OE2 GLU A 138      11.242  -8.660  10.022  1.00 98.32           O1-
ATOM   1091  N   TYR A 139      12.772 -13.214  12.573  1.00 91.26           N  
ATOM   1092  CA  TYR A 139      12.021 -14.455  12.759  1.00 88.33           C  
ATOM   1093  C   TYR A 139      10.539 -14.103  12.799  1.00 85.76           C  
ATOM   1094  O   TYR A 139      10.030 -13.639  13.822  1.00 83.58           O  
ATOM   1095  CB  TYR A 139      12.467 -15.176  14.024  1.00 86.48           C  
ATOM   1096  CG  TYR A 139      11.695 -16.441  14.331  1.00 83.68           C  
ATOM   1097  CD1 TYR A 139      11.482 -17.404  13.353  1.00 84.46           C  
ATOM   1098  CD2 TYR A 139      11.194 -16.679  15.606  1.00 80.61           C  
ATOM   1099  CE1 TYR A 139      10.778 -18.563  13.634  1.00 82.30           C  
ATOM   1100  CE2 TYR A 139      10.494 -17.832  15.894  1.00 78.43           C  
ATOM   1101  CZ  TYR A 139      10.289 -18.771  14.909  1.00 79.30           C  
ATOM   1102  OH  TYR A 139       9.590 -19.921  15.195  1.00 77.50           O  
ATOM   1103  N   ALA A 140       9.855 -14.316  11.675  1.00 88.98           N  
ATOM   1104  CA  ALA A 140       8.421 -14.060  11.550  1.00 86.57           C  
ATOM   1105  C   ALA A 140       7.747 -15.333  11.058  1.00 85.50           C  
ATOM   1106  O   ALA A 140       7.351 -15.434   9.892  1.00 86.83           O  
ATOM   1107  CB  ALA A 140       8.152 -12.889  10.605  1.00 88.77           C  
ATOM   1108  N   PRO A 141       7.600 -16.333  11.931  1.00 84.13           N  
ATOM   1109  CA  PRO A 141       6.996 -17.602  11.491  1.00 83.46           C  
ATOM   1110  C   PRO A 141       5.562 -17.457  11.028  1.00 82.42           C  
ATOM   1111  O   PRO A 141       5.060 -18.348  10.333  1.00 82.73           O  
ATOM   1112  CB  PRO A 141       7.097 -18.491  12.739  1.00 81.26           C  
ATOM   1113  CG  PRO A 141       7.120 -17.530  13.878  1.00 79.78           C  
ATOM   1114  CD  PRO A 141       7.872 -16.323  13.379  1.00 82.19           C  
ATOM   1115  N   CYS A 142       4.884 -16.373  11.396  1.00 94.00           N  
ATOM   1116  CA  CYS A 142       3.535 -16.105  10.919  1.00 93.31           C  
ATOM   1117  C   CYS A 142       3.518 -15.299   9.627  1.00 95.64           C  
ATOM   1118  O   CYS A 142       2.471 -15.220   8.977  1.00 95.56           O  
ATOM   1119  CB  CYS A 142       2.733 -15.374  12.000  1.00 91.40           C  
ATOM   1120  SG  CYS A 142       2.162 -16.453  13.350  1.00 88.58           S  
ATOM   1121  N   ARG A 143       4.645 -14.702   9.245  1.00 82.26           N  
ATOM   1122  CA  ARG A 143       4.791 -14.040   7.949  1.00 85.23           C  
ATOM   1123  C   ARG A 143       4.954 -15.130   6.900  1.00 86.75           C  
ATOM   1124  O   ARG A 143       6.054 -15.627   6.653  1.00 88.60           O  
ATOM   1125  CB  ARG A 143       5.980 -13.089   7.966  1.00 87.65           C  
ATOM   1126  CG  ARG A 143       6.037 -12.130   6.797  1.00 90.82           C  
ATOM   1127  CD  ARG A 143       7.016 -11.001   7.077  1.00 93.02           C  
ATOM   1128  NE  ARG A 143       8.403 -11.449   7.050  1.00 95.01           N  
ATOM   1129  CZ  ARG A 143       9.432 -10.725   7.480  1.00 96.88           C  
ATOM   1130  NH1 ARG A 143       9.233  -9.515   7.986  1.00 97.01           N1+
ATOM   1131  NH2 ARG A 143      10.663 -11.214   7.410  1.00 98.90           N1+
ATOM   1132  N   SER A 144       3.842 -15.514   6.277  1.00 90.48           N  
ATOM   1133  CA  SER A 144       3.822 -16.678   5.407  1.00 91.79           C  
ATOM   1134  C   SER A 144       2.866 -16.428   4.250  1.00 93.16           C  
ATOM   1135  O   SER A 144       2.223 -15.377   4.161  1.00 93.07           O  
ATOM   1136  CB  SER A 144       3.418 -17.932   6.192  1.00 89.35           C  
ATOM   1137  OG  SER A 144       2.162 -17.746   6.826  1.00 86.63           O  
ATOM   1138  N   GLN A 145       2.779 -17.412   3.353  1.00 98.87           N  
ATOM   1139  CA  GLN A 145       1.798 -17.358   2.277  1.00100.02           C  
ATOM   1140  C   GLN A 145       0.390 -17.643   2.783  1.00 97.35           C  
ATOM   1141  O   GLN A 145      -0.582 -17.337   2.086  1.00 97.86           O  
ATOM   1142  CB  GLN A 145       2.176 -18.354   1.177  1.00102.84           C  
ATOM   1143  CG  GLN A 145       3.614 -18.226   0.667  1.00106.07           C  
ATOM   1144  CD  GLN A 145       3.833 -17.001  -0.209  1.00108.69           C  
ATOM   1145  NE2 GLN A 145       4.446 -15.968   0.359  1.00108.55           N  
ATOM   1146  OE1 GLN A 145       3.461 -16.989  -1.384  1.00111.06           O  
ATOM   1147  N   ASP A 146       0.259 -18.217   3.978  1.00114.12           N  
ATOM   1148  CA  ASP A 146      -1.039 -18.458   4.608  1.00111.68           C  
ATOM   1149  C   ASP A 146      -1.507 -17.141   5.217  1.00110.22           C  
ATOM   1150  O   ASP A 146      -1.201 -16.815   6.365  1.00108.35           O  
ATOM   1151  CB  ASP A 146      -0.924 -19.556   5.657  1.00109.92           C  
ATOM   1152  CG  ASP A 146      -2.274 -20.074   6.113  1.00108.46           C  
ATOM   1153  OD1 ASP A 146      -3.262 -19.903   5.366  1.00109.31           O  
ATOM   1154  OD2 ASP A 146      -2.347 -20.650   7.224  1.00106.73           O1-
ATOM   1155  N   ILE A 147      -2.266 -16.372   4.433  1.00 87.76           N  
ATOM   1156  CA  ILE A 147      -2.568 -14.985   4.775  1.00 87.42           C  
ATOM   1157  C   ILE A 147      -4.029 -14.823   5.177  1.00 85.99           C  
ATOM   1158  O   ILE A 147      -4.754 -15.811   5.348  1.00 85.18           O  
ATOM   1159  CB  ILE A 147      -2.220 -14.051   3.597  1.00 90.24           C  
ATOM   1160  CG1 ILE A 147      -3.033 -14.430   2.356  1.00 91.88           C  
ATOM   1161  CG2 ILE A 147      -0.731 -14.121   3.290  1.00 91.99           C  
ATOM   1162  CD1 ILE A 147      -2.912 -13.439   1.226  1.00 94.87           C  
ATOM   1163  N   ASP A 148      -4.465 -13.568   5.329  1.00 81.59           N  
ATOM   1164  CA  ASP A 148      -5.825 -13.228   5.738  1.00 80.60           C  
ATOM   1165  C   ASP A 148      -6.128 -13.728   7.150  1.00 78.00           C  
ATOM   1166  O   ASP A 148      -5.267 -14.319   7.814  1.00 76.88           O  
ATOM   1167  CB  ASP A 148      -6.841 -13.784   4.736  1.00 81.58           C  
ATOM   1168  CG  ASP A 148      -6.893 -12.973   3.434  1.00 84.27           C  
ATOM   1169  OD1 ASP A 148      -6.557 -11.769   3.466  1.00 85.24           O  
ATOM   1170  OD2 ASP A 148      -7.277 -13.536   2.383  1.00 85.67           O1-
ATOM   1171  N   ALA A 149      -7.352 -13.474   7.623  1.00 82.42           N  
ATOM   1172  CA  ALA A 149      -7.707 -13.812   8.998  1.00 82.20           C  
ATOM   1173  C   ALA A 149      -7.862 -15.317   9.177  1.00 81.73           C  
ATOM   1174  O   ALA A 149      -7.397 -15.877  10.175  1.00 80.43           O  
ATOM   1175  CB  ALA A 149      -8.991 -13.090   9.398  1.00 84.91           C  
ATOM   1176  N   ASP A 150      -8.513 -15.990   8.230  1.00 98.03           N  
ATOM   1177  CA  ASP A 150      -8.626 -17.441   8.301  1.00 97.97           C  
ATOM   1178  C   ASP A 150      -7.268 -18.132   8.298  1.00 96.06           C  
ATOM   1179  O   ASP A 150      -7.208 -19.340   8.552  1.00 95.86           O  
ATOM   1180  CB  ASP A 150      -9.471 -17.965   7.139  1.00 99.78           C  
ATOM   1181  CG  ASP A 150      -9.027 -17.413   5.803  1.00100.03           C  
ATOM   1182  OD1 ASP A 150      -8.698 -16.209   5.742  1.00 99.95           O  
ATOM   1183  OD2 ASP A 150      -9.005 -18.181   4.817  1.00100.95           O1-
ATOM   1184  N   GLY A 151      -6.191 -17.406   8.010  1.00 88.79           N  
ATOM   1185  CA  GLY A 151      -4.854 -17.955   8.102  1.00 88.61           C  
ATOM   1186  C   GLY A 151      -4.057 -17.327   9.227  1.00 87.38           C  
ATOM   1187  O   GLY A 151      -4.581 -17.115  10.326  1.00 86.11           O  
ATOM   1188  N   GLN A 152      -2.788 -17.023   8.966  1.00 88.95           N  
ATOM   1189  CA  GLN A 152      -1.911 -16.408   9.953  1.00 88.03           C  
ATOM   1190  C   GLN A 152      -1.797 -14.898   9.762  1.00 88.83           C  
ATOM   1191  O   GLN A 152      -0.825 -14.293  10.228  1.00 89.02           O  
ATOM   1192  CB  GLN A 152      -0.528 -17.061   9.897  1.00 88.65           C  
ATOM   1193  CG  GLN A 152      -0.543 -18.562  10.178  1.00 88.00           C  
ATOM   1194  CD  GLN A 152       0.811 -19.223   9.965  1.00 89.06           C  
ATOM   1195  NE2 GLN A 152       1.285 -19.942  10.978  1.00 87.90           N  
ATOM   1196  OE1 GLN A 152       1.422 -19.090   8.905  1.00 91.23           O  
ATOM   1197  N   GLY A 153      -2.779 -14.278   9.103  1.00 85.87           N  
ATOM   1198  CA  GLY A 153      -2.666 -12.866   8.773  1.00 87.26           C  
ATOM   1199  C   GLY A 153      -2.626 -11.964   9.991  1.00 86.37           C  
ATOM   1200  O   GLY A 153      -1.930 -10.945   9.996  1.00 87.73           O  
ATOM   1201  N   PHE A 154      -3.372 -12.318  11.039  1.00 80.26           N  
ATOM   1202  CA  PHE A 154      -3.472 -11.502  12.243  1.00 79.44           C  
ATOM   1203  C   PHE A 154      -2.813 -12.171  13.445  1.00 77.60           C  
ATOM   1204  O   PHE A 154      -3.084 -11.796  14.591  1.00 76.70           O  
ATOM   1205  CB  PHE A 154      -4.940 -11.195  12.543  1.00 79.53           C  
ATOM   1206  CG  PHE A 154      -5.579 -10.255  11.560  1.00 81.58           C  
ATOM   1207  CD1 PHE A 154      -5.744 -10.621  10.233  1.00 82.41           C  
ATOM   1208  CD2 PHE A 154      -6.021  -9.008  11.963  1.00 83.59           C  
ATOM   1209  CE1 PHE A 154      -6.331  -9.759   9.330  1.00 84.38           C  
ATOM   1210  CE2 PHE A 154      -6.611  -8.142  11.061  1.00 85.72           C  
ATOM   1211  CZ  PHE A 154      -6.767  -8.519   9.744  1.00 85.65           C  
ATOM   1212  N   CYS A 155      -1.928 -13.137  13.198  1.00 90.36           N  
ATOM   1213  CA  CYS A 155      -1.403 -13.975  14.270  1.00 88.90           C  
ATOM   1214  C   CYS A 155      -0.731 -13.163  15.368  1.00 88.55           C  
ATOM   1215  O   CYS A 155      -0.761 -13.565  16.536  1.00 87.11           O  
ATOM   1216  CB  CYS A 155      -0.428 -14.992  13.678  1.00 89.47           C  
ATOM   1217  SG  CYS A 155       1.119 -15.202  14.566  1.00 89.24           S  
ATOM   1218  N   GLN A 156      -0.135 -12.027  15.027  1.00 75.05           N  
ATOM   1219  CA  GLN A 156       0.608 -11.216  15.993  1.00 75.25           C  
ATOM   1220  C   GLN A 156       1.633 -12.068  16.739  1.00 74.12           C  
ATOM   1221  O   GLN A 156       1.720 -12.053  17.967  1.00 73.01           O  
ATOM   1222  CB  GLN A 156      -0.339 -10.523  16.973  1.00 74.84           C  
ATOM   1223  CG  GLN A 156      -1.270  -9.524  16.320  1.00 76.39           C  
ATOM   1224  CD  GLN A 156      -2.039  -8.703  17.328  1.00 76.59           C  
ATOM   1225  NE2 GLN A 156      -1.322  -7.920  18.122  1.00 77.27           N  
ATOM   1226  OE1 GLN A 156      -3.263  -8.767  17.390  1.00 77.05           O  
ATOM   1227  N   GLY A 157       2.415 -12.825  15.974  1.00 85.48           N  
ATOM   1228  CA  GLY A 157       3.447 -13.666  16.541  1.00 84.97           C  
ATOM   1229  C   GLY A 157       4.384 -12.897  17.444  1.00 85.62           C  
ATOM   1230  O   GLY A 157       4.675 -11.724  17.195  1.00 87.50           O  
ATOM   1231  N   GLY A 158       4.864 -13.548  18.501  1.00 86.49           N  
ATOM   1232  CA  GLY A 158       5.710 -12.899  19.476  1.00 87.01           C  
ATOM   1233  C   GLY A 158       4.969 -12.236  20.613  1.00 85.96           C  
ATOM   1234  O   GLY A 158       5.616 -11.707  21.526  1.00 86.47           O  
ATOM   1235  N   PHE A 159       3.633 -12.236  20.578  1.00 71.67           N  
ATOM   1236  CA  PHE A 159       2.838 -11.717  21.686  1.00 70.95           C  
ATOM   1237  C   PHE A 159       3.417 -12.170  23.019  1.00 69.98           C  
ATOM   1238  O   PHE A 159       3.617 -11.364  23.934  1.00 70.60           O  
ATOM   1239  CB  PHE A 159       1.391 -12.184  21.533  1.00 69.86           C  
ATOM   1240  CG  PHE A 159       0.404 -11.391  22.335  1.00 70.09           C  
ATOM   1241  CD1 PHE A 159       0.040 -10.116  21.941  1.00 71.87           C  
ATOM   1242  CD2 PHE A 159      -0.180 -11.930  23.467  1.00 68.99           C  
ATOM   1243  CE1 PHE A 159      -0.875  -9.387  22.669  1.00 72.76           C  
ATOM   1244  CE2 PHE A 159      -1.101 -11.207  24.198  1.00 70.79           C  
ATOM   1245  CZ  PHE A 159      -1.449  -9.934  23.799  1.00 73.15           C  
ATOM   1246  N   SER A 160       3.699 -13.466  23.136  1.00 69.22           N  
ATOM   1247  CA  SER A 160       4.424 -14.016  24.271  1.00 68.46           C  
ATOM   1248  C   SER A 160       5.453 -15.007  23.747  1.00 68.52           C  
ATOM   1249  O   SER A 160       5.297 -15.573  22.663  1.00 68.63           O  
ATOM   1250  CB  SER A 160       3.480 -14.684  25.275  1.00 66.93           C  
ATOM   1251  OG  SER A 160       2.737 -15.723  24.667  1.00 66.16           O  
ATOM   1252  N   ILE A 161       6.514 -15.210  24.525  1.00 75.33           N  
ATOM   1253  CA  ILE A 161       7.671 -15.982  24.085  1.00 76.15           C  
ATOM   1254  C   ILE A 161       8.351 -16.607  25.297  1.00 75.68           C  
ATOM   1255  O   ILE A 161       8.091 -16.238  26.445  1.00 74.98           O  
ATOM   1256  CB  ILE A 161       8.679 -15.106  23.307  1.00 78.47           C  
ATOM   1257  CG1 ILE A 161       8.960 -13.815  24.081  1.00 79.31           C  
ATOM   1258  CG2 ILE A 161       8.152 -14.799  21.917  1.00 79.33           C  
ATOM   1259  CD1 ILE A 161      10.006 -12.927  23.443  1.00 82.10           C  
ATOM   1260  N   ASP A 162       9.234 -17.567  25.032  1.00 85.83           N  
ATOM   1261  CA  ASP A 162      10.062 -18.171  26.066  1.00 85.92           C  
ATOM   1262  C   ASP A 162      11.055 -19.113  25.401  1.00 87.17           C  
ATOM   1263  O   ASP A 162      10.819 -19.610  24.298  1.00 87.60           O  
ATOM   1264  CB  ASP A 162       9.221 -18.921  27.106  1.00 84.35           C  
ATOM   1265  CG  ASP A 162       9.793 -18.794  28.511  1.00 84.48           C  
ATOM   1266  OD1 ASP A 162      11.025 -18.612  28.631  1.00 85.96           O  
ATOM   1267  OD2 ASP A 162       9.019 -18.864  29.495  1.00 83.32           O1-
ATOM   1268  N   PHE A 163      12.177 -19.339  26.085  1.00 79.52           N  
ATOM   1269  CA  PHE A 163      13.181 -20.292  25.643  1.00 81.17           C  
ATOM   1270  C   PHE A 163      12.916 -21.653  26.286  1.00 80.33           C  
ATOM   1271  O   PHE A 163      11.990 -21.818  27.083  1.00 78.55           O  
ATOM   1272  CB  PHE A 163      14.584 -19.795  25.989  1.00 83.11           C  
ATOM   1273  CG  PHE A 163      15.155 -18.836  24.988  1.00 85.30           C  
ATOM   1274  CD1 PHE A 163      15.721 -19.301  23.809  1.00 87.40           C  
ATOM   1275  CD2 PHE A 163      15.141 -17.471  25.225  1.00 85.78           C  
ATOM   1276  CE1 PHE A 163      16.256 -18.424  22.885  1.00 89.88           C  
ATOM   1277  CE2 PHE A 163      15.675 -16.588  24.299  1.00 88.32           C  
ATOM   1278  CZ  PHE A 163      16.234 -17.068  23.130  1.00 90.32           C  
ATOM   1279  N   THR A 164      13.738 -22.641  25.941  1.00 70.42           N  
ATOM   1280  CA  THR A 164      13.662 -23.962  26.548  1.00 69.88           C  
ATOM   1281  C   THR A 164      15.047 -24.392  27.011  1.00 71.76           C  
ATOM   1282  O   THR A 164      16.056 -23.737  26.740  1.00 73.65           O  
ATOM   1283  CB  THR A 164      13.092 -25.011  25.584  1.00 70.20           C  
ATOM   1284  CG2 THR A 164      11.736 -24.575  25.054  1.00 68.62           C  
ATOM   1285  OG1 THR A 164      13.999 -25.205  24.494  1.00 72.84           O  
ATOM   1286  N   LYS A 165      15.084 -25.523  27.716  1.00 85.17           N  
ATOM   1287  CA  LYS A 165      16.338 -26.037  28.250  1.00 88.39           C  
ATOM   1288  C   LYS A 165      17.301 -26.435  27.143  1.00 91.53           C  
ATOM   1289  O   LYS A 165      18.518 -26.440  27.365  1.00 93.56           O  
ATOM   1290  CB  LYS A 165      16.045 -27.235  29.158  1.00 90.83           C  
ATOM   1291  CG  LYS A 165      17.111 -27.541  30.201  1.00 93.33           C  
ATOM   1292  CD  LYS A 165      16.587 -28.564  31.203  1.00 94.96           C  
ATOM   1293  CE  LYS A 165      17.536 -28.753  32.380  1.00 96.92           C  
ATOM   1294  NZ  LYS A 165      16.967 -29.676  33.406  1.00 98.25           N1+
ATOM   1295  N   ALA A 166      16.790 -26.756  25.955  1.00102.90           N  
ATOM   1296  CA  ALA A 166      17.603 -27.253  24.852  1.00106.18           C  
ATOM   1297  C   ALA A 166      17.573 -26.310  23.652  1.00104.07           C  
ATOM   1298  O   ALA A 166      17.666 -26.751  22.505  1.00105.70           O  
ATOM   1299  CB  ALA A 166      17.146 -28.652  24.438  1.00109.64           C  
ATOM   1300  N   ASP A 167      17.445 -25.009  23.905  1.00140.85           N  
ATOM   1301  CA  ASP A 167      17.523 -23.987  22.864  1.00141.79           C  
ATOM   1302  C   ASP A 167      16.478 -24.223  21.768  1.00141.04           C  
ATOM   1303  O   ASP A 167      16.792 -24.373  20.585  1.00143.29           O  
ATOM   1304  CB  ASP A 167      18.937 -23.924  22.270  1.00145.74           C  
ATOM   1305  CG  ASP A 167      19.991 -23.573  23.305  1.00146.82           C  
ATOM   1306  OD1 ASP A 167      19.626 -23.070  24.390  1.00144.55           O  
ATOM   1307  OD2 ASP A 167      21.188 -23.797  23.028  1.00150.17           O1-
ATOM   1308  N   ARG A 168      15.220 -24.258  22.192  1.00 84.66           N  
ATOM   1309  CA  ARG A 168      14.081 -24.145  21.295  1.00 83.53           C  
ATOM   1310  C   ARG A 168      13.272 -22.923  21.709  1.00 81.13           C  
ATOM   1311  O   ARG A 168      13.095 -22.664  22.903  1.00 79.53           O  
ATOM   1312  CB  ARG A 168      13.183 -25.388  21.326  1.00 82.84           C  
ATOM   1313  CG  ARG A 168      13.815 -26.652  20.766  1.00 86.76           C  
ATOM   1314  CD  ARG A 168      12.773 -27.757  20.604  1.00 88.28           C  
ATOM   1315  NE  ARG A 168      11.810 -27.454  19.548  1.00 86.96           N  
ATOM   1316  CZ  ARG A 168      11.870 -27.934  18.303  1.00 89.09           C  
ATOM   1317  NH1 ARG A 168      12.844 -28.759  17.940  1.00 92.65           N1+
ATOM   1318  NH2 ARG A 168      10.944 -27.591  17.416  1.00 87.67           N1+
ATOM   1319  N   VAL A 169      12.799 -22.178  20.739  1.00 74.71           N  
ATOM   1320  CA  VAL A 169      11.951 -21.027  21.014  1.00 72.99           C  
ATOM   1321  C   VAL A 169      10.513 -21.508  21.120  1.00 70.67           C  
ATOM   1322  O   VAL A 169      10.120 -22.506  20.508  1.00 70.91           O  
ATOM   1323  CB  VAL A 169      12.109 -19.945  19.925  1.00 74.79           C  
ATOM   1324  CG1 VAL A 169      11.285 -18.711  20.265  1.00 73.38           C  
ATOM   1325  CG2 VAL A 169      13.576 -19.574  19.756  1.00 77.66           C  
ATOM   1326  N   LEU A 170       9.722 -20.808  21.929  1.00 68.72           N  
ATOM   1327  CA  LEU A 170       8.284 -21.038  22.018  1.00 66.82           C  
ATOM   1328  C   LEU A 170       7.597 -19.694  21.850  1.00 66.41           C  
ATOM   1329  O   LEU A 170       7.889 -18.749  22.590  1.00 66.31           O  
ATOM   1330  CB  LEU A 170       7.889 -21.685  23.349  1.00 65.08           C  
ATOM   1331  CG  LEU A 170       6.383 -21.868  23.551  1.00 63.43           C  
ATOM   1332  CD1 LEU A 170       5.789 -22.735  22.444  1.00 63.97           C  
ATOM   1333  CD2 LEU A 170       6.082 -22.466  24.919  1.00 62.13           C  
ATOM   1334  N   LEU A 171       6.692 -19.608  20.881  1.00 75.54           N  
ATOM   1335  CA  LEU A 171       6.116 -18.338  20.472  1.00 75.69           C  
ATOM   1336  C   LEU A 171       4.601 -18.442  20.402  1.00 74.52           C  
ATOM   1337  O   LEU A 171       4.059 -19.416  19.871  1.00 74.47           O  
ATOM   1338  CB  LEU A 171       6.681 -17.904  19.113  1.00 77.77           C  
ATOM   1339  CG  LEU A 171       6.186 -16.564  18.572  1.00 78.44           C  
ATOM   1340  CD1 LEU A 171       7.362 -15.721  18.113  1.00 80.87           C  
ATOM   1341  CD2 LEU A 171       5.199 -16.785  17.440  1.00 78.61           C  
ATOM   1342  N   GLY A 172       3.929 -17.429  20.939  1.00 70.79           N  
ATOM   1343  CA  GLY A 172       2.481 -17.350  20.918  1.00 69.99           C  
ATOM   1344  C   GLY A 172       2.005 -16.329  19.901  1.00 71.00           C  
ATOM   1345  O   GLY A 172       2.680 -15.330  19.642  1.00 72.13           O  
ATOM   1346  N   GLY A 173       0.838 -16.594  19.321  1.00 78.92           N  
ATOM   1347  CA  GLY A 173       0.220 -15.698  18.374  1.00 79.99           C  
ATOM   1348  C   GLY A 173      -1.285 -15.847  18.411  1.00 79.73           C  
ATOM   1349  O   GLY A 173      -1.873 -16.631  17.660  1.00 80.22           O  
ATOM   1350  N   PRO A 174      -1.947 -15.092  19.295  1.00 72.19           N  
ATOM   1351  CA  PRO A 174      -3.368 -15.354  19.573  1.00 73.95           C  
ATOM   1352  C   PRO A 174      -4.320 -14.940  18.460  1.00 75.88           C  
ATOM   1353  O   PRO A 174      -5.535 -15.083  18.633  1.00 77.86           O  
ATOM   1354  CB  PRO A 174      -3.623 -14.535  20.847  1.00 74.53           C  
ATOM   1355  CG  PRO A 174      -2.665 -13.398  20.742  1.00 73.88           C  
ATOM   1356  CD  PRO A 174      -1.433 -13.947  20.068  1.00 71.99           C  
ATOM   1357  N   GLY A 175      -3.826 -14.444  17.330  1.00 66.15           N  
ATOM   1358  CA  GLY A 175      -4.707 -14.010  16.261  1.00 67.30           C  
ATOM   1359  C   GLY A 175      -4.965 -15.059  15.197  1.00 67.54           C  
ATOM   1360  O   GLY A 175      -5.952 -14.969  14.462  1.00 68.28           O  
ATOM   1361  N   SER A 176      -4.094 -16.064  15.110  1.00 69.33           N  
ATOM   1362  CA  SER A 176      -4.180 -17.055  14.048  1.00 69.69           C  
ATOM   1363  C   SER A 176      -5.580 -17.644  13.949  1.00 71.58           C  
ATOM   1364  O   SER A 176      -6.261 -17.850  14.957  1.00 72.30           O  
ATOM   1365  CB  SER A 176      -3.174 -18.181  14.292  1.00 68.41           C  
ATOM   1366  OG  SER A 176      -1.879 -17.823  13.858  1.00 68.84           O  
ATOM   1367  N   PHE A 177      -6.005 -17.912  12.713  1.00 68.95           N  
ATOM   1368  CA  PHE A 177      -7.197 -18.715  12.451  1.00 70.11           C  
ATOM   1369  C   PHE A 177      -8.431 -18.096  13.101  1.00 72.05           C  
ATOM   1370  O   PHE A 177      -9.160 -18.743  13.851  1.00 73.11           O  
ATOM   1371  CB  PHE A 177      -6.976 -20.149  12.934  1.00 69.55           C  
ATOM   1372  CG  PHE A 177      -5.614 -20.691  12.602  1.00 69.03           C  
ATOM   1373  CD1 PHE A 177      -5.060 -20.489  11.345  1.00 70.63           C  
ATOM   1374  CD2 PHE A 177      -4.880 -21.386  13.549  1.00 68.07           C  
ATOM   1375  CE1 PHE A 177      -3.803 -20.980  11.035  1.00 71.39           C  
ATOM   1376  CE2 PHE A 177      -3.623 -21.881  13.246  1.00 68.73           C  
ATOM   1377  CZ  PHE A 177      -3.082 -21.676  11.986  1.00 70.45           C  
ATOM   1378  N   TYR A 178      -8.669 -16.824  12.790  1.00 72.49           N  
ATOM   1379  CA  TYR A 178      -9.757 -16.060  13.395  1.00 74.96           C  
ATOM   1380  C   TYR A 178      -9.702 -16.146  14.920  1.00 74.60           C  
ATOM   1381  O   TYR A 178     -10.680 -16.475  15.594  1.00 76.75           O  
ATOM   1382  CB  TYR A 178     -11.112 -16.524  12.862  1.00 77.84           C  
ATOM   1383  CG  TYR A 178     -11.507 -15.847  11.570  1.00 79.28           C  
ATOM   1384  CD1 TYR A 178     -12.104 -14.595  11.578  1.00 81.65           C  
ATOM   1385  CD2 TYR A 178     -11.280 -16.457  10.346  1.00 78.51           C  
ATOM   1386  CE1 TYR A 178     -12.464 -13.970  10.407  1.00 83.02           C  
ATOM   1387  CE2 TYR A 178     -11.641 -15.839   9.164  1.00 79.81           C  
ATOM   1388  CZ  TYR A 178     -12.234 -14.595   9.202  1.00 82.00           C  
ATOM   1389  OH  TYR A 178     -12.595 -13.967   8.032  1.00 83.43           O  
ATOM   1390  N   TRP A 179      -8.524 -15.846  15.462  1.00 82.32           N  
ATOM   1391  CA  TRP A 179      -8.306 -15.699  16.894  1.00 81.91           C  
ATOM   1392  C   TRP A 179      -8.508 -16.999  17.656  1.00 81.68           C  
ATOM   1393  O   TRP A 179      -8.756 -16.983  18.870  1.00 82.26           O  
ATOM   1394  CB  TRP A 179      -9.197 -14.591  17.465  1.00 84.75           C  
ATOM   1395  CG  TRP A 179      -8.780 -13.251  16.967  1.00 84.94           C  
ATOM   1396  CD1 TRP A 179      -7.833 -12.439  17.509  1.00 83.64           C  
ATOM   1397  CD2 TRP A 179      -9.275 -12.574  15.808  1.00 86.74           C  
ATOM   1398  CE2 TRP A 179      -8.587 -11.349  15.714  1.00 86.45           C  
ATOM   1399  CE3 TRP A 179     -10.237 -12.882  14.839  1.00 88.69           C  
ATOM   1400  NE1 TRP A 179      -7.710 -11.292  16.764  1.00 84.62           N  
ATOM   1401  CZ2 TRP A 179      -8.830 -10.432  14.695  1.00 88.02           C  
ATOM   1402  CZ3 TRP A 179     -10.476 -11.969  13.830  1.00 90.11           C  
ATOM   1403  CH2 TRP A 179      -9.775 -10.760  13.766  1.00 89.76           C  
ATOM   1404  N   GLN A 180      -8.399 -18.138  16.971  1.00 73.77           N  
ATOM   1405  CA  GLN A 180      -8.186 -19.387  17.688  1.00 73.09           C  
ATOM   1406  C   GLN A 180      -6.832 -19.384  18.383  1.00 70.43           C  
ATOM   1407  O   GLN A 180      -6.648 -20.076  19.390  1.00 70.14           O  
ATOM   1408  CB  GLN A 180      -8.281 -20.574  16.730  1.00 73.20           C  
ATOM   1409  CG  GLN A 180      -9.645 -20.770  16.108  1.00 75.83           C  
ATOM   1410  CD  GLN A 180      -9.632 -21.840  15.049  1.00 75.73           C  
ATOM   1411  NE2 GLN A 180     -10.647 -21.840  14.193  1.00 77.72           N  
ATOM   1412  OE1 GLN A 180      -8.716 -22.658  14.993  1.00 74.22           O  
ATOM   1413  N   GLY A 181      -5.884 -18.605  17.866  1.00 63.90           N  
ATOM   1414  CA  GLY A 181      -4.549 -18.559  18.415  1.00 63.33           C  
ATOM   1415  C   GLY A 181      -3.705 -19.726  17.946  1.00 63.54           C  
ATOM   1416  O   GLY A 181      -4.191 -20.708  17.381  1.00 64.03           O  
ATOM   1417  N   GLN A 182      -2.405 -19.617  18.203  1.00 78.16           N  
ATOM   1418  CA  GLN A 182      -1.463 -20.612  17.715  1.00 78.05           C  
ATOM   1419  C   GLN A 182      -0.213 -20.595  18.580  1.00 76.70           C  
ATOM   1420  O   GLN A 182       0.114 -19.593  19.218  1.00 75.70           O  
ATOM   1421  CB  GLN A 182      -1.100 -20.356  16.244  1.00 78.58           C  
ATOM   1422  CG  GLN A 182      -0.200 -21.415  15.631  1.00 79.81           C  
ATOM   1423  CD  GLN A 182       0.048 -21.189  14.150  1.00 81.70           C  
ATOM   1424  NE2 GLN A 182       0.399 -22.256  13.440  1.00 83.15           N  
ATOM   1425  OE1 GLN A 182      -0.082 -20.071  13.650  1.00 82.17           O  
ATOM   1426  N   LEU A 183       0.473 -21.733  18.594  1.00 64.02           N  
ATOM   1427  CA  LEU A 183       1.790 -21.868  19.196  1.00 64.10           C  
ATOM   1428  C   LEU A 183       2.759 -22.372  18.136  1.00 65.93           C  
ATOM   1429  O   LEU A 183       2.388 -23.185  17.281  1.00 66.88           O  
ATOM   1430  CB  LEU A 183       1.775 -22.837  20.387  1.00 63.14           C  
ATOM   1431  CG  LEU A 183       1.042 -22.392  21.655  1.00 61.63           C  
ATOM   1432  CD1 LEU A 183       1.048 -23.523  22.658  1.00 61.13           C  
ATOM   1433  CD2 LEU A 183       1.674 -21.150  22.254  1.00 61.31           C  
ATOM   1434  N   ILE A 184       3.993 -21.884  18.188  1.00 69.72           N  
ATOM   1435  CA  ILE A 184       5.023 -22.269  17.231  1.00 71.87           C  
ATOM   1436  C   ILE A 184       6.339 -22.418  17.978  1.00 72.42           C  
ATOM   1437  O   ILE A 184       6.633 -21.647  18.898  1.00 71.52           O  
ATOM   1438  CB  ILE A 184       5.156 -21.242  16.084  1.00 73.13           C  
ATOM   1439  CG1 ILE A 184       3.799 -21.011  15.413  1.00 72.69           C  
ATOM   1440  CG2 ILE A 184       6.175 -21.726  15.058  1.00 75.68           C  
ATOM   1441  CD1 ILE A 184       3.807 -19.930  14.354  1.00 73.91           C  
ATOM   1442  N   SER A 185       7.129 -23.414  17.585  1.00 80.40           N  
ATOM   1443  CA  SER A 185       8.418 -23.680  18.209  1.00 81.30           C  
ATOM   1444  C   SER A 185       9.417 -24.078  17.135  1.00 84.33           C  
ATOM   1445  O   SER A 185       9.100 -24.897  16.266  1.00 85.69           O  
ATOM   1446  CB  SER A 185       8.305 -24.785  19.266  1.00 80.49           C  
ATOM   1447  OG  SER A 185       9.576 -25.100  19.811  1.00 81.63           O  
ATOM   1448  N   ASP A 186      10.616 -23.502  17.201  1.00 81.44           N  
ATOM   1449  CA  ASP A 186      11.658 -23.752  16.215  1.00 84.58           C  
ATOM   1450  C   ASP A 186      13.003 -23.892  16.909  1.00 85.74           C  
ATOM   1451  O   ASP A 186      13.272 -23.206  17.898  1.00 84.40           O  
ATOM   1452  CB  ASP A 186      11.732 -22.619  15.178  1.00 85.99           C  
ATOM   1453  CG  ASP A 186      10.784 -22.828  14.016  1.00 86.47           C  
ATOM   1454  OD1 ASP A 186      10.758 -23.950  13.466  1.00 87.83           O  
ATOM   1455  OD2 ASP A 186      10.066 -21.873  13.652  1.00 85.73           O1-
ATOM   1456  N   GLN A 187      13.841 -24.780  16.381  1.00 98.48           N  
ATOM   1457  CA  GLN A 187      15.202 -24.914  16.880  1.00100.42           C  
ATOM   1458  C   GLN A 187      15.990 -23.648  16.573  1.00101.93           C  
ATOM   1459  O   GLN A 187      16.006 -23.178  15.432  1.00103.92           O  
ATOM   1460  CB  GLN A 187      15.885 -26.126  16.247  1.00103.77           C  
ATOM   1461  CG  GLN A 187      15.277 -27.462  16.634  1.00103.25           C  
ATOM   1462  CD  GLN A 187      16.026 -28.641  16.035  1.00107.09           C  
ATOM   1463  NE2 GLN A 187      15.798 -29.830  16.586  1.00107.52           N  
ATOM   1464  OE1 GLN A 187      16.802 -28.485  15.092  1.00110.22           O  
ATOM   1465  N   VAL A 188      16.645 -23.093  17.595  1.00 92.90           N  
ATOM   1466  CA  VAL A 188      17.456 -21.898  17.391  1.00 94.96           C  
ATOM   1467  C   VAL A 188      18.488 -22.131  16.295  1.00 99.48           C  
ATOM   1468  O   VAL A 188      18.835 -21.207  15.549  1.00101.73           O  
ATOM   1469  CB  VAL A 188      18.129 -21.473  18.711  1.00 94.23           C  
ATOM   1470  CG1 VAL A 188      19.011 -20.255  18.490  1.00 96.68           C  
ATOM   1471  CG2 VAL A 188      17.083 -21.186  19.771  1.00 90.17           C  
ATOM   1472  N   ALA A 189      18.990 -23.363  16.173  1.00138.98           N  
ATOM   1473  CA  ALA A 189      19.963 -23.675  15.135  1.00143.64           C  
ATOM   1474  C   ALA A 189      19.386 -23.515  13.737  1.00144.93           C  
ATOM   1475  O   ALA A 189      20.149 -23.355  12.779  1.00148.99           O  
ATOM   1476  CB  ALA A 189      20.485 -25.102  15.320  1.00145.20           C  
ATOM   1477  N   GLU A 190      18.061 -23.556  13.596  1.00143.72           N  
ATOM   1478  CA  GLU A 190      17.427 -23.376  12.297  1.00144.88           C  
ATOM   1479  C   GLU A 190      17.064 -21.926  12.016  1.00144.13           C  
ATOM   1480  O   GLU A 190      17.127 -21.492  10.859  1.00146.72           O  
ATOM   1481  CB  GLU A 190      16.167 -24.237  12.197  1.00142.56           C  
ATOM   1482  CG  GLU A 190      16.448 -25.721  12.094  1.00144.37           C  
ATOM   1483  CD  GLU A 190      15.261 -26.497  11.563  1.00143.41           C  
ATOM   1484  OE1 GLU A 190      14.190 -26.473  12.208  1.00139.72           O  
ATOM   1485  OE2 GLU A 190      15.398 -27.119  10.489  1.00146.61           O1-
ATOM   1486  N   ILE A 191      16.683 -21.165  13.045  1.00111.17           N  
ATOM   1487  CA  ILE A 191      16.348 -19.759  12.844  1.00110.80           C  
ATOM   1488  C   ILE A 191      17.530 -19.006  12.251  1.00115.09           C  
ATOM   1489  O   ILE A 191      17.346 -18.034  11.507  1.00116.52           O  
ATOM   1490  CB  ILE A 191      15.883 -19.130  14.174  1.00107.22           C  
ATOM   1491  CG1 ILE A 191      14.577 -19.788  14.632  1.00103.44           C  
ATOM   1492  CG2 ILE A 191      15.703 -17.625  14.026  1.00107.54           C  
ATOM   1493  CD1 ILE A 191      14.115 -19.366  16.020  1.00100.20           C  
ATOM   1494  N   VAL A 192      18.751 -19.436  12.556  1.00101.72           N  
ATOM   1495  CA  VAL A 192      19.944 -18.777  12.032  1.00106.26           C  
ATOM   1496  C   VAL A 192      20.437 -19.448  10.756  1.00110.34           C  
ATOM   1497  O   VAL A 192      20.913 -18.775   9.840  1.00114.04           O  
ATOM   1498  CB  VAL A 192      21.043 -18.753  13.113  1.00107.06           C  
ATOM   1499  CG1 VAL A 192      22.296 -18.062  12.584  1.00112.18           C  
ATOM   1500  CG2 VAL A 192      20.538 -18.068  14.373  1.00103.29           C  
ATOM   1501  N   SER A 193      20.338 -20.777  10.677  1.00119.66           N  
ATOM   1502  CA  SER A 193      20.820 -21.486   9.496  1.00124.07           C  
ATOM   1503  C   SER A 193      19.986 -21.148   8.266  1.00124.64           C  
ATOM   1504  O   SER A 193      20.534 -20.920   7.181  1.00128.82           O  
ATOM   1505  CB  SER A 193      20.809 -22.994   9.752  1.00123.66           C  
ATOM   1506  OG  SER A 193      21.168 -23.713   8.584  1.00127.86           O  
ATOM   1507  N   LYS A 194      18.661 -21.108   8.416  1.00112.53           N  
ATOM   1508  CA  LYS A 194      17.754 -20.884   7.303  1.00112.76           C  
ATOM   1509  C   LYS A 194      17.379 -19.417   7.128  1.00112.22           C  
ATOM   1510  O   LYS A 194      16.405 -19.119   6.429  1.00111.38           O  
ATOM   1511  CB  LYS A 194      16.479 -21.713   7.483  1.00109.03           C  
ATOM   1512  CG  LYS A 194      16.697 -23.214   7.533  1.00109.87           C  
ATOM   1513  CD  LYS A 194      17.233 -23.751   6.216  1.00114.81           C  
ATOM   1514  CE  LYS A 194      17.243 -25.272   6.204  1.00115.72           C  
ATOM   1515  NZ  LYS A 194      17.979 -25.836   7.374  1.00115.11           N1+
ATOM   1516  N   TYR A 195      18.112 -18.495   7.745  1.00111.07           N  
ATOM   1517  CA  TYR A 195      17.783 -17.084   7.599  1.00111.01           C  
ATOM   1518  C   TYR A 195      18.256 -16.573   6.245  1.00115.89           C  
ATOM   1519  O   TYR A 195      19.387 -16.840   5.825  1.00120.14           O  
ATOM   1520  CB  TYR A 195      18.408 -16.246   8.710  1.00110.53           C  
ATOM   1521  CG  TYR A 195      18.100 -14.772   8.554  1.00111.01           C  
ATOM   1522  CD1 TYR A 195      16.788 -14.327   8.465  1.00108.00           C  
ATOM   1523  CD2 TYR A 195      19.118 -13.828   8.485  1.00114.81           C  
ATOM   1524  CE1 TYR A 195      16.494 -12.986   8.315  1.00108.73           C  
ATOM   1525  CE2 TYR A 195      18.834 -12.481   8.339  1.00115.62           C  
ATOM   1526  CZ  TYR A 195      17.520 -12.066   8.254  1.00112.56           C  
ATOM   1527  OH  TYR A 195      17.228 -10.728   8.107  1.00113.65           O  
ATOM   1528  N   ASP A 196      17.384 -15.832   5.567  1.00116.50           N  
ATOM   1529  CA  ASP A 196      17.686 -15.222   4.280  1.00121.03           C  
ATOM   1530  C   ASP A 196      17.010 -13.856   4.231  1.00120.19           C  
ATOM   1531  O   ASP A 196      15.786 -13.770   4.397  1.00116.46           O  
ATOM   1532  CB  ASP A 196      17.210 -16.118   3.139  1.00122.19           C  
ATOM   1533  CG  ASP A 196      17.795 -15.720   1.797  1.00127.80           C  
ATOM   1534  OD1 ASP A 196      17.943 -14.505   1.548  1.00129.67           O  
ATOM   1535  OD2 ASP A 196      18.107 -16.625   0.995  1.00130.62           O1-
ATOM   1536  N   PRO A 197      17.758 -12.766   4.022  1.00122.82           N  
ATOM   1537  CA  PRO A 197      17.122 -11.439   4.036  1.00122.28           C  
ATOM   1538  C   PRO A 197      16.257 -11.162   2.820  1.00123.27           C  
ATOM   1539  O   PRO A 197      15.340 -10.335   2.909  1.00121.45           O  
ATOM   1540  CB  PRO A 197      18.316 -10.479   4.101  1.00126.73           C  
ATOM   1541  CG  PRO A 197      19.418 -11.223   3.431  1.00131.00           C  
ATOM   1542  CD  PRO A 197      19.207 -12.679   3.765  1.00127.93           C  
ATOM   1543  N   ASN A 198      16.515 -11.818   1.690  1.00128.43           N  
ATOM   1544  CA  ASN A 198      15.716 -11.612   0.490  1.00129.64           C  
ATOM   1545  C   ASN A 198      14.452 -12.459   0.475  1.00125.38           C  
ATOM   1546  O   ASN A 198      13.570 -12.210  -0.354  1.00125.95           O  
ATOM   1547  CB  ASN A 198      16.558 -11.915  -0.750  1.00135.31           C  
ATOM   1548  CG  ASN A 198      17.880 -11.173  -0.748  1.00140.09           C  
ATOM   1549  ND2 ASN A 198      18.951 -11.868  -1.117  1.00143.88           N  
ATOM   1550  OD1 ASN A 198      17.941  -9.991  -0.407  1.00140.62           O  
ATOM   1551  N   VAL A 199      14.347 -13.449   1.358  1.00119.78           N  
ATOM   1552  CA  VAL A 199      13.152 -14.277   1.482  1.00115.78           C  
ATOM   1553  C   VAL A 199      12.347 -13.770   2.669  1.00111.10           C  
ATOM   1554  O   VAL A 199      12.892 -13.573   3.763  1.00109.84           O  
ATOM   1555  CB  VAL A 199      13.514 -15.761   1.654  1.00115.40           C  
ATOM   1556  CG1 VAL A 199      12.252 -16.610   1.753  1.00111.69           C  
ATOM   1557  CG2 VAL A 199      14.389 -16.234   0.502  1.00120.61           C  
ATOM   1558  N   TYR A 200      11.048 -13.568   2.460  1.00122.76           N  
ATOM   1559  CA  TYR A 200      10.185 -12.981   3.477  1.00118.92           C  
ATOM   1560  C   TYR A 200       9.397 -14.015   4.269  1.00114.72           C  
ATOM   1561  O   TYR A 200       9.054 -13.759   5.429  1.00111.62           O  
ATOM   1562  CB  TYR A 200       9.214 -11.991   2.822  1.00119.05           C  
ATOM   1563  CG  TYR A 200       9.888 -11.032   1.863  1.00123.73           C  
ATOM   1564  CD1 TYR A 200      11.160 -10.538   2.122  1.00126.47           C  
ATOM   1565  CD2 TYR A 200       9.257 -10.631   0.693  1.00125.88           C  
ATOM   1566  CE1 TYR A 200      11.782  -9.667   1.248  1.00131.27           C  
ATOM   1567  CE2 TYR A 200       9.871  -9.759  -0.189  1.00130.45           C  
ATOM   1568  CZ  TYR A 200      11.134  -9.280   0.094  1.00133.19           C  
ATOM   1569  OH  TYR A 200      11.750  -8.412  -0.779  1.00138.11           O  
ATOM   1570  N   SER A 201       9.112 -15.174   3.680  1.00100.69           N  
ATOM   1571  CA  SER A 201       8.388 -16.257   4.344  1.00 97.25           C  
ATOM   1572  C   SER A 201       9.311 -17.471   4.395  1.00 98.50           C  
ATOM   1573  O   SER A 201       9.296 -18.318   3.499  1.00100.42           O  
ATOM   1574  CB  SER A 201       7.087 -16.576   3.618  1.00 96.43           C  
ATOM   1575  OG  SER A 201       6.207 -15.467   3.642  1.00 95.32           O  
ATOM   1576  N   ILE A 202      10.106 -17.562   5.454  1.00100.76           N  
ATOM   1577  CA  ILE A 202      11.095 -18.626   5.580  1.00102.26           C  
ATOM   1578  C   ILE A 202      10.427 -19.878   6.130  1.00 99.55           C  
ATOM   1579  O   ILE A 202       9.510 -19.805   6.956  1.00 95.94           O  
ATOM   1580  CB  ILE A 202      12.267 -18.170   6.468  1.00102.81           C  
ATOM   1581  CG1 ILE A 202      12.982 -16.987   5.807  1.00106.31           C  
ATOM   1582  CG2 ILE A 202      13.232 -19.326   6.715  1.00104.21           C  
ATOM   1583  CD1 ILE A 202      14.116 -16.403   6.617  1.00107.33           C  
ATOM   1584  N   LYS A 203      10.888 -21.036   5.662  1.00131.41           N  
ATOM   1585  CA  LYS A 203      10.356 -22.329   6.067  1.00129.74           C  
ATOM   1586  C   LYS A 203      11.444 -23.107   6.789  1.00130.52           C  
ATOM   1587  O   LYS A 203      12.557 -23.250   6.273  1.00134.21           O  
ATOM   1588  CB  LYS A 203       9.851 -23.116   4.855  1.00131.94           C  
ATOM   1589  CG  LYS A 203       8.822 -22.364   4.023  1.00131.71           C  
ATOM   1590  CD  LYS A 203       8.347 -23.185   2.834  1.00134.18           C  
ATOM   1591  CE  LYS A 203       7.332 -22.413   2.006  1.00134.13           C  
ATOM   1592  NZ  LYS A 203       6.843 -23.195   0.838  1.00136.67           N1+
ATOM   1593  N   TYR A 204      11.121 -23.607   7.978  1.00 94.48           N  
ATOM   1594  CA  TYR A 204      12.066 -24.330   8.817  1.00 94.86           C  
ATOM   1595  C   TYR A 204      11.660 -25.796   8.890  1.00 94.80           C  
ATOM   1596  O   TYR A 204      10.473 -26.116   9.010  1.00 92.51           O  
ATOM   1597  CB  TYR A 204      12.122 -23.718  10.220  1.00 91.67           C  
ATOM   1598  CG  TYR A 204      12.265 -22.211  10.212  1.00 91.48           C  
ATOM   1599  CD1 TYR A 204      13.514 -21.613  10.124  1.00 94.17           C  
ATOM   1600  CD2 TYR A 204      11.149 -21.388  10.280  1.00 89.01           C  
ATOM   1601  CE1 TYR A 204      13.649 -20.236  10.107  1.00 94.42           C  
ATOM   1602  CE2 TYR A 204      11.274 -20.011  10.265  1.00 89.22           C  
ATOM   1603  CZ  TYR A 204      12.526 -19.441  10.179  1.00 91.94           C  
ATOM   1604  OH  TYR A 204      12.658 -18.071  10.162  1.00 92.55           O  
ATOM   1605  N   ASN A 205      12.650 -26.686   8.809  1.00131.17           N  
ATOM   1606  CA  ASN A 205      12.382 -28.119   8.814  1.00132.07           C  
ATOM   1607  C   ASN A 205      11.807 -28.560  10.155  1.00128.56           C  
ATOM   1608  O   ASN A 205      10.630 -28.926  10.244  1.00126.84           O  
ATOM   1609  CB  ASN A 205      13.656 -28.911   8.506  1.00136.36           C  
ATOM   1610  CG  ASN A 205      14.160 -28.684   7.093  1.00140.78           C  
ATOM   1611  ND2 ASN A 205      13.380 -28.426   6.174  1.00144.46           N  
ATOM   1612  OD1 ASN A 205      15.471 -28.785   6.911  1.00141.13           O  
ATOM   1613  N   ASN A 206      12.632 -28.528  11.203  1.00113.19           N  
ATOM   1614  CA  ASN A 206      12.226 -28.998  12.527  1.00110.59           C  
ATOM   1615  C   ASN A 206      11.410 -27.913  13.229  1.00106.70           C  
ATOM   1616  O   ASN A 206      11.865 -27.232  14.150  1.00105.26           O  
ATOM   1617  CB  ASN A 206      13.447 -29.392  13.346  1.00111.85           C  
ATOM   1618  CG  ASN A 206      14.310 -30.424  12.649  1.00116.12           C  
ATOM   1619  ND2 ASN A 206      15.622 -30.323  12.833  1.00118.23           N  
ATOM   1620  OD1 ASN A 206      13.804 -31.301  11.950  1.00117.71           O  
ATOM   1621  N   GLN A 207      10.171 -27.758  12.770  1.00 88.11           N  
ATOM   1622  CA  GLN A 207       9.226 -26.830  13.373  1.00 84.66           C  
ATOM   1623  C   GLN A 207       8.036 -27.601  13.924  1.00 82.89           C  
ATOM   1624  O   GLN A 207       7.586 -28.585  13.326  1.00 84.52           O  
ATOM   1625  CB  GLN A 207       8.733 -25.782  12.367  1.00 84.71           C  
ATOM   1626  CG  GLN A 207       7.833 -24.724  12.998  1.00 81.61           C  
ATOM   1627  CD  GLN A 207       7.379 -23.666  12.015  1.00 82.05           C  
ATOM   1628  NE2 GLN A 207       8.029 -22.509  12.049  1.00 82.52           N  
ATOM   1629  OE1 GLN A 207       6.448 -23.883  11.240  1.00 82.25           O  
ATOM   1630  N   LEU A 208       7.533 -27.147  15.068  1.00 80.46           N  
ATOM   1631  CA  LEU A 208       6.329 -27.694  15.677  1.00 79.86           C  
ATOM   1632  C   LEU A 208       5.310 -26.573  15.803  1.00 76.72           C  
ATOM   1633  O   LEU A 208       5.654 -25.463  16.222  1.00 75.19           O  
ATOM   1634  CB  LEU A 208       6.633 -28.307  17.046  1.00 80.50           C  
ATOM   1635  CG  LEU A 208       7.780 -29.318  17.089  1.00 84.05           C  
ATOM   1636  CD1 LEU A 208       7.957 -29.861  18.495  1.00 84.63           C  
ATOM   1637  CD2 LEU A 208       7.549 -30.455  16.112  1.00 87.33           C  
ATOM   1638  N   ALA A 209       4.065 -26.855  15.433  1.00 72.75           N  
ATOM   1639  CA  ALA A 209       3.036 -25.828  15.458  1.00 71.07           C  
ATOM   1640  C   ALA A 209       1.670 -26.475  15.597  1.00 70.37           C  
ATOM   1641  O   ALA A 209       1.454 -27.608  15.161  1.00 71.80           O  
ATOM   1642  CB  ALA A 209       3.083 -24.962  14.193  1.00 72.36           C  
ATOM   1643  N   THR A 210       0.755 -25.740  16.218  1.00 69.42           N  
ATOM   1644  CA  THR A 210      -0.641 -26.139  16.252  1.00 69.83           C  
ATOM   1645  C   THR A 210      -1.313 -25.772  14.937  1.00 70.50           C  
ATOM   1646  O   THR A 210      -0.980 -24.765  14.305  1.00 69.79           O  
ATOM   1647  CB  THR A 210      -1.368 -25.461  17.412  1.00 68.58           C  
ATOM   1648  CG2 THR A 210      -0.765 -25.887  18.743  1.00 68.34           C  
ATOM   1649  OG1 THR A 210      -1.268 -24.039  17.269  1.00 67.24           O  
ATOM   1650  N   ARG A 211      -2.265 -26.600  14.527  1.00118.27           N  
ATOM   1651  CA  ARG A 211      -2.976 -26.402  13.274  1.00119.16           C  
ATOM   1652  C   ARG A 211      -4.341 -25.775  13.532  1.00118.79           C  
ATOM   1653  O   ARG A 211      -4.838 -25.733  14.660  1.00118.39           O  
ATOM   1654  CB  ARG A 211      -3.131 -27.729  12.526  1.00121.35           C  
ATOM   1655  CG  ARG A 211      -1.815 -28.420  12.202  1.00122.74           C  
ATOM   1656  CD  ARG A 211      -2.020 -29.582  11.240  1.00125.25           C  
ATOM   1657  NE  ARG A 211      -2.997 -30.549  11.733  1.00125.98           N  
ATOM   1658  CZ  ARG A 211      -2.714 -31.551  12.563  1.00126.83           C  
ATOM   1659  NH1 ARG A 211      -1.476 -31.726  13.008  1.00127.35           N1+
ATOM   1660  NH2 ARG A 211      -3.676 -32.379  12.950  1.00127.28           N1+
ATOM   1661  N   THR A 212      -4.945 -25.276  12.457  1.00 92.67           N  
ATOM   1662  CA  THR A 212      -6.286 -24.718  12.545  1.00 93.11           C  
ATOM   1663  C   THR A 212      -7.267 -25.780  13.024  1.00 94.29           C  
ATOM   1664  O   THR A 212      -7.125 -26.970  12.729  1.00 95.09           O  
ATOM   1665  CB  THR A 212      -6.728 -24.175  11.184  1.00 93.84           C  
ATOM   1666  CG2 THR A 212      -6.785 -25.296  10.150  1.00 95.06           C  
ATOM   1667  OG1 THR A 212      -8.022 -23.571  11.304  1.00 94.78           O  
ATOM   1668  N   ALA A 213      -8.274 -25.338  13.774  1.00 72.22           N  
ATOM   1669  CA  ALA A 213      -9.313 -26.240  14.259  1.00 73.53           C  
ATOM   1670  C   ALA A 213     -10.687 -25.717  13.860  1.00 75.50           C  
ATOM   1671  O   ALA A 213     -10.791 -24.734  13.118  1.00 75.73           O  
ATOM   1672  CB  ALA A 213      -9.220 -26.412  15.777  1.00 72.99           C  
ATOM   1673  N   GLN A 214     -11.742 -26.362  14.350  1.00 86.47           N  
ATOM   1674  CA  GLN A 214     -13.092 -25.999  13.950  1.00 89.00           C  
ATOM   1675  C   GLN A 214     -13.407 -24.565  14.364  1.00 89.88           C  
ATOM   1676  O   GLN A 214     -12.732 -23.964  15.201  1.00 88.65           O  
ATOM   1677  CB  GLN A 214     -14.106 -26.967  14.559  1.00 90.96           C  
ATOM   1678  CG  GLN A 214     -14.067 -28.378  13.962  1.00 90.76           C  
ATOM   1679  CD  GLN A 214     -12.816 -29.156  14.348  1.00 88.83           C  
ATOM   1680  NE2 GLN A 214     -12.693 -30.376  13.833  1.00 88.95           N  
ATOM   1681  OE1 GLN A 214     -11.971 -28.664  15.098  1.00 87.50           O  
ATOM   1682  N   ALA A 215     -14.457 -24.014  13.753  1.00 73.48           N  
ATOM   1683  CA  ALA A 215     -14.806 -22.615  13.969  1.00 72.88           C  
ATOM   1684  C   ALA A 215     -15.304 -22.348  15.381  1.00 72.28           C  
ATOM   1685  O   ALA A 215     -15.255 -21.199  15.832  1.00 71.56           O  
ATOM   1686  CB  ALA A 215     -15.868 -22.176  12.956  1.00 74.63           C  
ATOM   1687  N   ILE A 216     -15.789 -23.375  16.082  1.00 86.98           N  
ATOM   1688  CA  ILE A 216     -16.247 -23.195  17.458  1.00 89.65           C  
ATOM   1689  C   ILE A 216     -15.126 -22.637  18.324  1.00 87.31           C  
ATOM   1690  O   ILE A 216     -15.375 -21.851  19.247  1.00 89.81           O  
ATOM   1691  CB  ILE A 216     -16.784 -24.530  18.013  1.00 90.43           C  
ATOM   1692  CG1 ILE A 216     -17.449 -24.324  19.377  1.00 94.10           C  
ATOM   1693  CG2 ILE A 216     -15.663 -25.559  18.117  1.00 86.14           C  
ATOM   1694  CD1 ILE A 216     -18.796 -23.631  19.303  1.00 99.99           C  
ATOM   1695  N   PHE A 217     -13.882 -23.023  18.043  1.00 73.69           N  
ATOM   1696  CA  PHE A 217     -12.730 -22.534  18.788  1.00 71.16           C  
ATOM   1697  C   PHE A 217     -12.355 -21.102  18.436  1.00 70.69           C  
ATOM   1698  O   PHE A 217     -11.382 -20.588  18.998  1.00 68.47           O  
ATOM   1699  CB  PHE A 217     -11.530 -23.449  18.542  1.00 67.54           C  
ATOM   1700  CG  PHE A 217     -11.781 -24.887  18.903  1.00 67.88           C  
ATOM   1701  CD1 PHE A 217     -11.532 -25.344  20.186  1.00 67.37           C  
ATOM   1702  CD2 PHE A 217     -12.264 -25.782  17.960  1.00 69.53           C  
ATOM   1703  CE1 PHE A 217     -11.760 -26.662  20.520  1.00 68.35           C  
ATOM   1704  CE2 PHE A 217     -12.492 -27.106  18.290  1.00 70.68           C  
ATOM   1705  CZ  PHE A 217     -12.239 -27.545  19.570  1.00 70.12           C  
ATOM   1706  N   ASP A 218     -13.075 -20.454  17.521  1.00 87.57           N  
ATOM   1707  CA  ASP A 218     -12.795 -19.063  17.195  1.00 87.41           C  
ATOM   1708  C   ASP A 218     -12.780 -18.215  18.459  1.00 88.49           C  
ATOM   1709  O   ASP A 218     -13.574 -18.427  19.378  1.00 91.63           O  
ATOM   1710  CB  ASP A 218     -13.844 -18.521  16.218  1.00 90.47           C  
ATOM   1711  CG  ASP A 218     -13.586 -18.943  14.784  1.00 88.79           C  
ATOM   1712  OD1 ASP A 218     -12.605 -19.676  14.543  1.00 85.68           O  
ATOM   1713  OD2 ASP A 218     -14.365 -18.534  13.894  1.00 90.97           O1-
ATOM   1714  N   ASP A 219     -11.857 -17.252  18.502  1.00 87.26           N  
ATOM   1715  CA  ASP A 219     -11.798 -16.271  19.586  1.00 88.05           C  
ATOM   1716  C   ASP A 219     -11.380 -16.924  20.906  1.00 86.95           C  
ATOM   1717  O   ASP A 219     -11.999 -16.714  21.949  1.00 89.53           O  
ATOM   1718  CB  ASP A 219     -13.140 -15.549  19.737  1.00 93.00           C  
ATOM   1719  CG  ASP A 219     -13.597 -14.900  18.450  1.00 94.45           C  
ATOM   1720  OD1 ASP A 219     -12.855 -14.044  17.923  1.00 92.55           O  
ATOM   1721  OD2 ASP A 219     -14.691 -15.253  17.959  1.00 97.72           O1-
ATOM   1722  N   SER A 220     -10.312 -17.721  20.851  1.00 78.67           N  
ATOM   1723  CA  SER A 220      -9.777 -18.392  22.029  1.00 77.34           C  
ATOM   1724  C   SER A 220      -8.479 -17.784  22.540  1.00 73.98           C  
ATOM   1725  O   SER A 220      -8.221 -17.840  23.742  1.00 73.53           O  
ATOM   1726  CB  SER A 220      -9.546 -19.880  21.734  1.00 76.32           C  
ATOM   1727  OG  SER A 220     -10.779 -20.570  21.613  1.00 79.55           O  
ATOM   1728  N   TYR A 221      -7.660 -17.210  21.655  1.00 80.19           N  
ATOM   1729  CA  TYR A 221      -6.424 -16.525  22.037  1.00 77.65           C  
ATOM   1730  C   TYR A 221      -5.362 -17.505  22.536  1.00 75.22           C  
ATOM   1731  O   TYR A 221      -4.639 -17.218  23.491  1.00 73.88           O  
ATOM   1732  CB  TYR A 221      -6.678 -15.442  23.092  1.00 78.69           C  
ATOM   1733  CG  TYR A 221      -7.483 -14.253  22.610  1.00 81.28           C  
ATOM   1734  CD1 TYR A 221      -7.921 -14.162  21.295  1.00 82.27           C  
ATOM   1735  CD2 TYR A 221      -7.798 -13.215  23.475  1.00 83.06           C  
ATOM   1736  CE1 TYR A 221      -8.655 -13.075  20.860  1.00 85.02           C  
ATOM   1737  CE2 TYR A 221      -8.530 -12.125  23.048  1.00 86.09           C  
ATOM   1738  CZ  TYR A 221      -8.956 -12.061  21.742  1.00 87.06           C  
ATOM   1739  OH  TYR A 221      -9.685 -10.977  21.314  1.00 90.47           O  
ATOM   1740  N   LEU A 222      -5.256 -18.664  21.891  1.00 75.48           N  
ATOM   1741  CA  LEU A 222      -4.153 -19.568  22.190  1.00 73.73           C  
ATOM   1742  C   LEU A 222      -2.830 -18.865  21.912  1.00 71.86           C  
ATOM   1743  O   LEU A 222      -2.631 -18.291  20.836  1.00 71.81           O  
ATOM   1744  CB  LEU A 222      -4.264 -20.847  21.366  1.00 74.22           C  
ATOM   1745  CG  LEU A 222      -3.081 -21.814  21.481  1.00 73.06           C  
ATOM   1746  CD1 LEU A 222      -2.779 -22.155  22.933  1.00 72.73           C  
ATOM   1747  CD2 LEU A 222      -3.347 -23.084  20.680  1.00 74.17           C  
ATOM   1748  N   GLY A 223      -1.927 -18.902  22.886  1.00 69.41           N  
ATOM   1749  CA  GLY A 223      -0.690 -18.156  22.799  1.00 67.90           C  
ATOM   1750  C   GLY A 223      -0.742 -16.787  23.433  1.00 67.69           C  
ATOM   1751  O   GLY A 223       0.190 -15.996  23.240  1.00 67.32           O  
ATOM   1752  N   TYR A 224      -1.809 -16.477  24.174  1.00 66.65           N  
ATOM   1753  CA  TYR A 224      -1.882 -15.211  24.896  1.00 67.01           C  
ATOM   1754  C   TYR A 224      -0.781 -15.113  25.943  1.00 65.30           C  
ATOM   1755  O   TYR A 224      -0.265 -14.023  26.202  1.00 65.43           O  
ATOM   1756  CB  TYR A 224      -3.259 -15.080  25.544  1.00 69.23           C  
ATOM   1757  CG  TYR A 224      -3.615 -13.696  26.024  1.00 71.12           C  
ATOM   1758  CD1 TYR A 224      -3.154 -13.223  27.245  1.00 71.03           C  
ATOM   1759  CD2 TYR A 224      -4.437 -12.870  25.268  1.00 73.50           C  
ATOM   1760  CE1 TYR A 224      -3.487 -11.960  27.692  1.00 73.45           C  
ATOM   1761  CE2 TYR A 224      -4.777 -11.606  25.705  1.00 76.00           C  
ATOM   1762  CZ  TYR A 224      -4.301 -11.155  26.920  1.00 76.08           C  
ATOM   1763  OH  TYR A 224      -4.634  -9.894  27.363  1.00 79.02           O  
ATOM   1764  N   SER A 225      -0.417 -16.238  26.551  1.00 60.18           N  
ATOM   1765  CA  SER A 225       0.711 -16.319  27.465  1.00 60.05           C  
ATOM   1766  C   SER A 225       1.361 -17.681  27.276  1.00 59.43           C  
ATOM   1767  O   SER A 225       0.757 -18.599  26.718  1.00 59.06           O  
ATOM   1768  CB  SER A 225       0.279 -16.115  28.929  1.00 59.86           C  
ATOM   1769  OG  SER A 225      -0.617 -17.127  29.352  1.00 59.12           O  
ATOM   1770  N   VAL A 226       2.607 -17.811  27.735  1.00 68.33           N  
ATOM   1771  CA  VAL A 226       3.344 -19.056  27.560  1.00 68.18           C  
ATOM   1772  C   VAL A 226       4.309 -19.254  28.718  1.00 68.02           C  
ATOM   1773  O   VAL A 226       4.874 -18.300  29.257  1.00 68.40           O  
ATOM   1774  CB  VAL A 226       4.116 -19.090  26.219  1.00 69.15           C  
ATOM   1775  CG1 VAL A 226       3.155 -19.061  25.048  1.00 69.43           C  
ATOM   1776  CG2 VAL A 226       5.101 -17.932  26.143  1.00 70.19           C  
ATOM   1777  N   ALA A 227       4.498 -20.518  29.089  1.00 61.03           N  
ATOM   1778  CA  ALA A 227       5.547 -20.946  30.004  1.00 61.25           C  
ATOM   1779  C   ALA A 227       6.030 -22.312  29.537  1.00 62.35           C  
ATOM   1780  O   ALA A 227       5.430 -22.932  28.653  1.00 63.52           O  
ATOM   1781  CB  ALA A 227       5.051 -21.002  31.452  1.00 60.80           C  
ATOM   1782  N   VAL A 228       7.124 -22.790  30.130  1.00 69.59           N  
ATOM   1783  CA  VAL A 228       7.682 -24.082  29.749  1.00 72.12           C  
ATOM   1784  C   VAL A 228       8.129 -24.843  30.988  1.00 73.32           C  
ATOM   1785  O   VAL A 228       8.452 -24.255  32.024  1.00 72.07           O  
ATOM   1786  CB  VAL A 228       8.863 -23.948  28.757  1.00 73.00           C  
ATOM   1787  CG1 VAL A 228       8.427 -23.208  27.508  1.00 71.96           C  
ATOM   1788  CG2 VAL A 228      10.044 -23.255  29.419  1.00 72.52           C  
ATOM   1789  N   GLY A 229       8.151 -26.168  30.860  1.00 61.39           N  
ATOM   1790  CA  GLY A 229       8.572 -27.063  31.916  1.00 61.89           C  
ATOM   1791  C   GLY A 229       8.240 -28.489  31.534  1.00 65.39           C  
ATOM   1792  O   GLY A 229       7.345 -28.712  30.715  1.00 65.54           O  
ATOM   1793  N   ASP A 230       8.947 -29.461  32.104  1.00 72.85           N  
ATOM   1794  CA  ASP A 230       8.706 -30.861  31.775  1.00 76.74           C  
ATOM   1795  C   ASP A 230       7.492 -31.374  32.543  1.00 77.35           C  
ATOM   1796  O   ASP A 230       7.354 -31.119  33.743  1.00 76.69           O  
ATOM   1797  CB  ASP A 230       9.937 -31.706  32.101  1.00 80.52           C  
ATOM   1798  CG  ASP A 230       9.880 -33.082  31.474  1.00 84.93           C  
ATOM   1799  OD1 ASP A 230       8.969 -33.327  30.655  1.00 84.59           O  
ATOM   1800  OD2 ASP A 230      10.747 -33.920  31.798  1.00 88.98           O1-
ATOM   1801  N   PHE A 231       6.608 -32.093  31.843  1.00 69.45           N  
ATOM   1802  CA  PHE A 231       5.414 -32.646  32.471  1.00 70.32           C  
ATOM   1803  C   PHE A 231       5.142 -34.084  32.034  1.00 73.49           C  
ATOM   1804  O   PHE A 231       4.007 -34.557  32.163  1.00 73.32           O  
ATOM   1805  CB  PHE A 231       4.190 -31.778  32.169  1.00 67.44           C  
ATOM   1806  CG  PHE A 231       4.294 -30.385  32.712  1.00 64.62           C  
ATOM   1807  CD1 PHE A 231       3.879 -30.097  34.001  1.00 64.65           C  
ATOM   1808  CD2 PHE A 231       4.810 -29.364  31.939  1.00 61.94           C  
ATOM   1809  CE1 PHE A 231       3.977 -28.814  34.508  1.00 60.93           C  
ATOM   1810  CE2 PHE A 231       4.908 -28.078  32.435  1.00 60.17           C  
ATOM   1811  CZ  PHE A 231       4.491 -27.803  33.724  1.00 59.66           C  
ATOM   1812  N   ASN A 232       6.153 -34.788  31.516  1.00 68.46           N  
ATOM   1813  CA  ASN A 232       6.022 -36.209  31.230  1.00 70.88           C  
ATOM   1814  C   ASN A 232       7.309 -36.972  31.524  1.00 72.74           C  
ATOM   1815  O   ASN A 232       7.423 -38.139  31.126  1.00 75.24           O  
ATOM   1816  CB  ASN A 232       5.598 -36.437  29.773  1.00 71.85           C  
ATOM   1817  CG  ASN A 232       6.501 -35.732  28.780  1.00 71.69           C  
ATOM   1818  ND2 ASN A 232       5.958 -35.421  27.616  1.00 71.66           N  
ATOM   1819  OD1 ASN A 232       7.671 -35.471  29.055  1.00 71.82           O  
ATOM   1820  N   GLY A 233       8.276 -36.358  32.202  1.00 77.64           N  
ATOM   1821  CA  GLY A 233       9.484 -37.041  32.608  1.00 81.87           C  
ATOM   1822  C   GLY A 233      10.469 -37.339  31.502  1.00 84.45           C  
ATOM   1823  O   GLY A 233      11.502 -37.964  31.772  1.00 88.64           O  
ATOM   1824  N   ASP A 234      10.192 -36.915  30.267  1.00 84.59           N  
ATOM   1825  CA  ASP A 234      11.106 -37.172  29.161  1.00 87.33           C  
ATOM   1826  C   ASP A 234      12.384 -36.353  29.263  1.00 87.66           C  
ATOM   1827  O   ASP A 234      13.367 -36.676  28.587  1.00 91.27           O  
ATOM   1828  CB  ASP A 234      10.410 -36.877  27.827  1.00 85.21           C  
ATOM   1829  CG  ASP A 234       9.949 -35.429  27.713  1.00 80.00           C  
ATOM   1830  OD1 ASP A 234      10.307 -34.613  28.591  1.00 77.93           O  
ATOM   1831  OD2 ASP A 234       9.222 -35.107  26.747  1.00 77.90           O1-
ATOM   1832  N   GLY A 235      12.393 -35.311  30.093  1.00 81.13           N  
ATOM   1833  CA  GLY A 235      13.483 -34.367  30.151  1.00 80.16           C  
ATOM   1834  C   GLY A 235      13.320 -33.186  29.214  1.00 76.35           C  
ATOM   1835  O   GLY A 235      13.861 -32.109  29.487  1.00 74.55           O  
ATOM   1836  N   ILE A 236      12.579 -33.363  28.123  1.00 74.24           N  
ATOM   1837  CA  ILE A 236      12.336 -32.288  27.170  1.00 73.40           C  
ATOM   1838  C   ILE A 236      11.291 -31.342  27.745  1.00 70.45           C  
ATOM   1839  O   ILE A 236      10.196 -31.767  28.133  1.00 69.41           O  
ATOM   1840  CB  ILE A 236      11.874 -32.856  25.815  1.00 74.89           C  
ATOM   1841  CG1 ILE A 236      12.875 -33.886  25.280  1.00 78.29           C  
ATOM   1842  CG2 ILE A 236      11.664 -31.731  24.805  1.00 74.25           C  
ATOM   1843  CD1 ILE A 236      14.261 -33.331  24.988  1.00 79.91           C  
ATOM   1844  N   ASP A 237      11.625 -30.055  27.792  1.00 87.48           N  
ATOM   1845  CA  ASP A 237      10.668 -29.053  28.237  1.00 83.00           C  
ATOM   1846  C   ASP A 237       9.423 -29.095  27.365  1.00 81.73           C  
ATOM   1847  O   ASP A 237       9.512 -29.158  26.135  1.00 82.53           O  
ATOM   1848  CB  ASP A 237      11.292 -27.660  28.186  1.00 80.30           C  
ATOM   1849  CG  ASP A 237      12.264 -27.413  29.320  1.00 80.66           C  
ATOM   1850  OD1 ASP A 237      12.415 -28.300  30.191  1.00 82.89           O  
ATOM   1851  OD2 ASP A 237      12.876 -26.324  29.339  1.00 78.89           O1-
ATOM   1852  N   ASP A 238       8.263 -29.061  28.002  1.00 67.90           N  
ATOM   1853  CA  ASP A 238       6.984 -29.029  27.310  1.00 66.96           C  
ATOM   1854  C   ASP A 238       6.413 -27.615  27.352  1.00 63.43           C  
ATOM   1855  O   ASP A 238       6.908 -26.738  28.065  1.00 62.09           O  
ATOM   1856  CB  ASP A 238       6.021 -30.040  27.934  1.00 68.53           C  
ATOM   1857  CG  ASP A 238       6.564 -31.459  27.887  1.00 72.51           C  
ATOM   1858  OD1 ASP A 238       7.240 -31.803  26.895  1.00 74.30           O  
ATOM   1859  OD2 ASP A 238       6.328 -32.229  28.842  1.00 74.24           O1-
ATOM   1860  N   PHE A 239       5.358 -27.398  26.573  1.00 70.61           N  
ATOM   1861  CA  PHE A 239       4.850 -26.060  26.298  1.00 67.93           C  
ATOM   1862  C   PHE A 239       3.534 -25.831  27.024  1.00 67.27           C  
ATOM   1863  O   PHE A 239       2.585 -26.606  26.860  1.00 68.77           O  
ATOM   1864  CB  PHE A 239       4.658 -25.859  24.793  1.00 68.01           C  
ATOM   1865  CG  PHE A 239       5.852 -26.246  23.973  1.00 69.54           C  
ATOM   1866  CD1 PHE A 239       7.135 -26.012  24.440  1.00 69.64           C  
ATOM   1867  CD2 PHE A 239       5.695 -26.856  22.742  1.00 71.20           C  
ATOM   1868  CE1 PHE A 239       8.239 -26.369  23.691  1.00 71.61           C  
ATOM   1869  CE2 PHE A 239       6.793 -27.215  21.989  1.00 73.13           C  
ATOM   1870  CZ  PHE A 239       8.068 -26.972  22.466  1.00 73.46           C  
ATOM   1871  N   VAL A 240       3.480 -24.756  27.810  1.00 61.95           N  
ATOM   1872  CA  VAL A 240       2.286 -24.353  28.546  1.00 61.60           C  
ATOM   1873  C   VAL A 240       1.851 -22.997  28.018  1.00 60.04           C  
ATOM   1874  O   VAL A 240       2.666 -22.071  27.944  1.00 58.54           O  
ATOM   1875  CB  VAL A 240       2.550 -24.274  30.062  1.00 61.12           C  
ATOM   1876  CG1 VAL A 240       1.252 -24.021  30.814  1.00 61.47           C  
ATOM   1877  CG2 VAL A 240       3.241 -25.534  30.557  1.00 63.09           C  
ATOM   1878  N   SER A 241       0.571 -22.872  27.670  1.00 60.87           N  
ATOM   1879  CA  SER A 241       0.053 -21.623  27.132  1.00 60.07           C  
ATOM   1880  C   SER A 241      -1.349 -21.360  27.652  1.00 61.40           C  
ATOM   1881  O   SER A 241      -2.150 -22.285  27.797  1.00 63.48           O  
ATOM   1882  CB  SER A 241       0.028 -21.640  25.600  1.00 60.41           C  
ATOM   1883  OG  SER A 241      -0.611 -20.480  25.096  1.00 60.26           O  
ATOM   1884  N   GLY A 242      -1.638 -20.091  27.918  1.00 66.04           N  
ATOM   1885  CA  GLY A 242      -2.963 -19.684  28.331  1.00 67.84           C  
ATOM   1886  C   GLY A 242      -3.880 -19.435  27.146  1.00 69.51           C  
ATOM   1887  O   GLY A 242      -3.446 -19.036  26.071  1.00 68.69           O  
ATOM   1888  N   VAL A 243      -5.166 -19.684  27.362  1.00 67.56           N  
ATOM   1889  CA  VAL A 243      -6.189 -19.515  26.336  1.00 69.73           C  
ATOM   1890  C   VAL A 243      -7.357 -18.779  26.981  1.00 72.44           C  
ATOM   1891  O   VAL A 243      -8.399 -19.391  27.260  1.00 75.50           O  
ATOM   1892  CB  VAL A 243      -6.619 -20.865  25.751  1.00 71.40           C  
ATOM   1893  CG1 VAL A 243      -7.450 -20.651  24.505  1.00 72.92           C  
ATOM   1894  CG2 VAL A 243      -5.402 -21.719  25.430  1.00 68.92           C  
ATOM   1895  N   PRO A 244      -7.231 -17.472  27.223  1.00 61.31           N  
ATOM   1896  CA  PRO A 244      -8.175 -16.804  28.138  1.00 62.40           C  
ATOM   1897  C   PRO A 244      -9.630 -16.845  27.704  1.00 63.58           C  
ATOM   1898  O   PRO A 244     -10.508 -17.034  28.555  1.00 65.62           O  
ATOM   1899  CB  PRO A 244      -7.639 -15.362  28.203  1.00 62.94           C  
ATOM   1900  CG  PRO A 244      -6.653 -15.238  27.084  1.00 62.31           C  
ATOM   1901  CD  PRO A 244      -6.108 -16.605  26.846  1.00 61.11           C  
ATOM   1902  N   ARG A 245      -9.927 -16.666  26.419  1.00 70.76           N  
ATOM   1903  CA  ARG A 245     -11.308 -16.638  25.959  1.00 75.33           C  
ATOM   1904  C   ARG A 245     -11.849 -18.025  25.610  1.00 77.04           C  
ATOM   1905  O   ARG A 245     -12.894 -18.125  24.959  1.00 80.69           O  
ATOM   1906  CB  ARG A 245     -11.445 -15.708  24.751  1.00 75.95           C  
ATOM   1907  CG  ARG A 245     -11.618 -14.235  25.107  1.00 77.69           C  
ATOM   1908  CD  ARG A 245     -12.054 -13.418  23.891  1.00 79.45           C  
ATOM   1909  NE  ARG A 245     -13.338 -13.873  23.358  1.00 83.48           N  
ATOM   1910  CZ  ARG A 245     -14.515 -13.302  23.612  1.00 88.90           C  
ATOM   1911  NH1 ARG A 245     -14.598 -12.230  24.390  1.00 90.90           N1+
ATOM   1912  NH2 ARG A 245     -15.617 -13.808  23.074  1.00 92.85           N1+
ATOM   1913  N   ALA A 246     -11.178 -19.089  26.041  1.00 72.60           N  
ATOM   1914  CA  ALA A 246     -11.599 -20.436  25.689  1.00 74.87           C  
ATOM   1915  C   ALA A 246     -12.810 -20.871  26.510  1.00 78.71           C  
ATOM   1916  O   ALA A 246     -13.211 -20.222  27.481  1.00 79.66           O  
ATOM   1917  CB  ALA A 246     -10.454 -21.427  25.891  1.00 71.43           C  
ATOM   1918  N   ALA A 247     -13.392 -21.994  26.098  1.00 78.74           N  
ATOM   1919  CA  ALA A 247     -14.491 -22.649  26.806  1.00 81.27           C  
ATOM   1920  C   ALA A 247     -15.548 -21.638  27.246  1.00 86.01           C  
ATOM   1921  O   ALA A 247     -15.839 -21.466  28.430  1.00 86.59           O  
ATOM   1922  CB  ALA A 247     -13.967 -23.446  27.999  1.00 78.12           C  
ATOM   1923  N   ARG A 248     -16.131 -20.967  26.253  1.00101.76           N  
ATOM   1924  CA  ARG A 248     -17.161 -19.960  26.494  1.00106.34           C  
ATOM   1925  C   ARG A 248     -16.667 -18.870  27.439  1.00104.49           C  
ATOM   1926  O   ARG A 248     -17.446 -18.295  28.202  1.00108.09           O  
ATOM   1927  CB  ARG A 248     -18.439 -20.599  27.044  1.00110.88           C  
ATOM   1928  CG  ARG A 248     -18.975 -21.747  26.202  1.00112.13           C  
ATOM   1929  CD  ARG A 248     -20.280 -22.271  26.770  1.00116.15           C  
ATOM   1930  NE  ARG A 248     -21.351 -21.285  26.661  1.00122.73           N  
ATOM   1931  CZ  ARG A 248     -22.478 -21.317  27.365  1.00127.07           C  
ATOM   1932  NH1 ARG A 248     -22.690 -22.283  28.251  1.00125.25           N1+
ATOM   1933  NH2 ARG A 248     -23.394 -20.373  27.191  1.00133.03           N1+
ATOM   1934  N   THR A 249     -15.368 -18.587  27.396  1.00 90.80           N  
ATOM   1935  CA  THR A 249     -14.682 -17.556  28.171  1.00 88.50           C  
ATOM   1936  C   THR A 249     -14.349 -18.016  29.588  1.00 86.82           C  
ATOM   1937  O   THR A 249     -13.810 -17.217  30.365  1.00 85.39           O  
ATOM   1938  CB  THR A 249     -15.472 -16.238  28.262  1.00 92.68           C  
ATOM   1939  CG2 THR A 249     -15.857 -15.748  26.870  1.00 94.34           C  
ATOM   1940  OG1 THR A 249     -16.654 -16.431  29.049  1.00 97.83           O  
ATOM   1941  N   LEU A 250     -14.647 -19.264  29.960  1.00 82.28           N  
ATOM   1942  CA  LEU A 250     -14.134 -19.783  31.220  1.00 79.66           C  
ATOM   1943  C   LEU A 250     -12.614 -19.738  31.263  1.00 74.16           C  
ATOM   1944  O   LEU A 250     -12.031 -19.702  32.353  1.00 72.13           O  
ATOM   1945  CB  LEU A 250     -14.603 -21.222  31.446  1.00 79.96           C  
ATOM   1946  CG  LEU A 250     -16.076 -21.462  31.777  1.00 84.93           C  
ATOM   1947  CD1 LEU A 250     -16.299 -22.944  32.034  1.00 83.77           C  
ATOM   1948  CD2 LEU A 250     -16.525 -20.639  32.973  1.00 87.44           C  
ATOM   1949  N   GLY A 251     -11.962 -19.735  30.105  1.00 77.50           N  
ATOM   1950  CA  GLY A 251     -10.517 -19.735  30.045  1.00 72.77           C  
ATOM   1951  C   GLY A 251      -9.952 -21.129  30.168  1.00 70.60           C  
ATOM   1952  O   GLY A 251     -10.567 -21.999  30.789  1.00 71.72           O  
ATOM   1953  N   MET A 252      -8.785 -21.358  29.577  1.00 68.07           N  
ATOM   1954  CA  MET A 252      -8.123 -22.647  29.671  1.00 66.33           C  
ATOM   1955  C   MET A 252      -6.621 -22.430  29.600  1.00 63.24           C  
ATOM   1956  O   MET A 252      -6.143 -21.337  29.294  1.00 62.03           O  
ATOM   1957  CB  MET A 252      -8.578 -23.600  28.561  1.00 67.92           C  
ATOM   1958  CG  MET A 252     -10.002 -24.102  28.703  1.00 70.80           C  
ATOM   1959  SD  MET A 252     -10.406 -25.336  27.453  1.00 71.24           S  
ATOM   1960  CE  MET A 252      -9.366 -26.705  27.961  1.00 68.48           C  
ATOM   1961  N   VAL A 253      -5.877 -23.493  29.891  1.00 62.08           N  
ATOM   1962  CA  VAL A 253      -4.425 -23.498  29.763  1.00 60.38           C  
ATOM   1963  C   VAL A 253      -4.044 -24.830  29.132  1.00 61.13           C  
ATOM   1964  O   VAL A 253      -4.169 -25.879  29.769  1.00 61.28           O  
ATOM   1965  CB  VAL A 253      -3.707 -23.312  31.108  1.00 58.65           C  
ATOM   1966  CG1 VAL A 253      -2.203 -23.459  30.941  1.00 58.07           C  
ATOM   1967  CG2 VAL A 253      -4.041 -21.952  31.702  1.00 58.76           C  
ATOM   1968  N   TYR A 254      -3.595 -24.794  27.882  1.00 74.18           N  
ATOM   1969  CA  TYR A 254      -3.178 -26.005  27.197  1.00 74.18           C  
ATOM   1970  C   TYR A 254      -1.734 -26.338  27.547  1.00 73.51           C  
ATOM   1971  O   TYR A 254      -0.887 -25.447  27.662  1.00 72.10           O  
ATOM   1972  CB  TYR A 254      -3.308 -25.843  25.679  1.00 73.79           C  
ATOM   1973  CG  TYR A 254      -4.709 -25.584  25.161  1.00 74.94           C  
ATOM   1974  CD1 TYR A 254      -5.832 -25.900  25.914  1.00 76.52           C  
ATOM   1975  CD2 TYR A 254      -4.903 -25.028  23.901  1.00 74.67           C  
ATOM   1976  CE1 TYR A 254      -7.109 -25.662  25.427  1.00 78.08           C  
ATOM   1977  CE2 TYR A 254      -6.171 -24.790  23.407  1.00 76.10           C  
ATOM   1978  CZ  TYR A 254      -7.270 -25.106  24.170  1.00 78.00           C  
ATOM   1979  OH  TYR A 254      -8.527 -24.859  23.668  1.00 79.99           O  
ATOM   1980  N   ILE A 255      -1.456 -27.625  27.718  1.00 61.67           N  
ATOM   1981  CA  ILE A 255      -0.093 -28.134  27.808  1.00 61.84           C  
ATOM   1982  C   ILE A 255       0.117 -29.077  26.633  1.00 62.98           C  
ATOM   1983  O   ILE A 255      -0.613 -30.067  26.485  1.00 64.34           O  
ATOM   1984  CB  ILE A 255       0.177 -28.852  29.140  1.00 63.12           C  
ATOM   1985  CG1 ILE A 255       0.043 -27.870  30.308  1.00 62.32           C  
ATOM   1986  CG2 ILE A 255       1.568 -29.494  29.126  1.00 64.11           C  
ATOM   1987  CD1 ILE A 255       0.372 -28.468  31.662  1.00 63.50           C  
ATOM   1988  N   TYR A 256       1.101 -28.767  25.795  1.00 62.67           N  
ATOM   1989  CA  TYR A 256       1.485 -29.623  24.685  1.00 64.21           C  
ATOM   1990  C   TYR A 256       2.850 -30.241  24.965  1.00 65.90           C  
ATOM   1991  O   TYR A 256       3.672 -29.668  25.683  1.00 65.13           O  
ATOM   1992  CB  TYR A 256       1.550 -28.844  23.366  1.00 64.13           C  
ATOM   1993  CG  TYR A 256       0.247 -28.219  22.924  1.00 63.55           C  
ATOM   1994  CD1 TYR A 256      -0.103 -26.941  23.333  1.00 62.14           C  
ATOM   1995  CD2 TYR A 256      -0.619 -28.896  22.079  1.00 64.72           C  
ATOM   1996  CE1 TYR A 256      -1.284 -26.358  22.924  1.00 61.88           C  
ATOM   1997  CE2 TYR A 256      -1.806 -28.323  21.664  1.00 64.38           C  
ATOM   1998  CZ  TYR A 256      -2.132 -27.052  22.090  1.00 62.95           C  
ATOM   1999  OH  TYR A 256      -3.311 -26.468  21.683  1.00 62.87           O  
ATOM   2000  N   ASP A 257       3.086 -31.414  24.387  1.00 70.43           N  
ATOM   2001  CA  ASP A 257       4.391 -32.046  24.500  1.00 72.89           C  
ATOM   2002  C   ASP A 257       5.421 -31.270  23.687  1.00 72.43           C  
ATOM   2003  O   ASP A 257       5.130 -30.768  22.599  1.00 71.46           O  
ATOM   2004  CB  ASP A 257       4.321 -33.498  24.029  1.00 76.21           C  
ATOM   2005  CG  ASP A 257       5.684 -34.160  23.981  1.00 79.61           C  
ATOM   2006  OD1 ASP A 257       6.418 -34.090  24.988  1.00 80.24           O  
ATOM   2007  OD2 ASP A 257       6.024 -34.752  22.935  1.00 81.95           O1-
ATOM   2008  N   GLY A 258       6.631 -31.165  24.225  1.00 86.98           N  
ATOM   2009  CA  GLY A 258       7.682 -30.409  23.576  1.00 86.54           C  
ATOM   2010  C   GLY A 258       8.435 -31.139  22.495  1.00 89.99           C  
ATOM   2011  O   GLY A 258       9.358 -30.572  21.904  1.00 90.11           O  
ATOM   2012  N   LYS A 259       8.071 -32.390  22.214  1.00 91.17           N  
ATOM   2013  CA  LYS A 259       8.737 -33.179  21.188  1.00 95.07           C  
ATOM   2014  C   LYS A 259       7.888 -33.401  19.946  1.00 95.01           C  
ATOM   2015  O   LYS A 259       8.443 -33.513  18.852  1.00 96.99           O  
ATOM   2016  CB  LYS A 259       9.154 -34.540  21.759  1.00 99.46           C  
ATOM   2017  CG  LYS A 259       9.965 -35.392  20.800  1.00104.26           C  
ATOM   2018  CD  LYS A 259      10.697 -36.501  21.535  1.00108.43           C  
ATOM   2019  CE  LYS A 259      11.457 -37.395  20.571  1.00112.18           C  
ATOM   2020  NZ  LYS A 259      12.490 -38.210  21.273  1.00115.47           N1+
ATOM   2021  N   ASN A 260       6.560 -33.459  20.085  1.00 76.52           N  
ATOM   2022  CA  ASN A 260       5.687 -33.638  18.932  1.00 77.53           C  
ATOM   2023  C   ASN A 260       4.449 -32.747  18.978  1.00 75.06           C  
ATOM   2024  O   ASN A 260       3.569 -32.898  18.122  1.00 75.77           O  
ATOM   2025  CB  ASN A 260       5.271 -35.113  18.789  1.00 79.88           C  
ATOM   2026  CG  ASN A 260       4.844 -35.738  20.107  1.00 78.97           C  
ATOM   2027  ND2 ASN A 260       5.140 -37.025  20.276  1.00 81.48           N  
ATOM   2028  OD1 ASN A 260       4.256 -35.076  20.960  1.00 76.32           O  
ATOM   2029  N   MET A 261       4.352 -31.826  19.939  1.00 83.92           N  
ATOM   2030  CA  MET A 261       3.245 -30.868  20.004  1.00 80.64           C  
ATOM   2031  C   MET A 261       1.898 -31.571  20.180  1.00 80.76           C  
ATOM   2032  O   MET A 261       0.858 -31.060  19.763  1.00 79.29           O  
ATOM   2033  CB  MET A 261       3.229 -29.972  18.757  1.00 79.52           C  
ATOM   2034  CG  MET A 261       2.308 -28.749  18.839  1.00 76.61           C  
ATOM   2035  SD  MET A 261       2.791 -27.533  20.083  1.00 74.14           S  
ATOM   2036  CE  MET A 261       4.212 -26.771  19.300  1.00 73.98           C  
ATOM   2037  N   SER A 262       1.899 -32.743  20.806  1.00 81.85           N  
ATOM   2038  CA  SER A 262       0.662 -33.458  21.088  1.00 82.07           C  
ATOM   2039  C   SER A 262       0.122 -33.054  22.456  1.00 80.49           C  
ATOM   2040  O   SER A 262       0.884 -32.867  23.409  1.00 80.49           O  
ATOM   2041  CB  SER A 262       0.884 -34.971  21.031  1.00 85.18           C  
ATOM   2042  OG  SER A 262       1.967 -35.364  21.855  1.00 86.93           O  
ATOM   2043  N   SER A 263      -1.200 -32.923  22.543  1.00 75.17           N  
ATOM   2044  CA  SER A 263      -1.837 -32.442  23.760  1.00 74.06           C  
ATOM   2045  C   SER A 263      -1.519 -33.351  24.943  1.00 75.48           C  
ATOM   2046  O   SER A 263      -1.420 -34.574  24.799  1.00 77.37           O  
ATOM   2047  CB  SER A 263      -3.350 -32.354  23.554  1.00 73.58           C  
ATOM   2048  OG  SER A 263      -3.994 -31.814  24.691  1.00 72.80           O  
ATOM   2049  N   LEU A 264      -1.362 -32.740  26.124  1.00 76.11           N  
ATOM   2050  CA  LEU A 264      -1.042 -33.479  27.345  1.00 77.24           C  
ATOM   2051  C   LEU A 264      -2.093 -33.244  28.424  1.00 76.11           C  
ATOM   2052  O   LEU A 264      -2.792 -34.186  28.798  1.00 76.64           O  
ATOM   2053  CB  LEU A 264       0.354 -33.101  27.845  1.00 77.79           C  
ATOM   2054  CG  LEU A 264       1.541 -33.547  26.992  1.00 79.59           C  
ATOM   2055  CD1 LEU A 264       2.843 -33.080  27.623  1.00 79.90           C  
ATOM   2056  CD2 LEU A 264       1.553 -35.060  26.800  1.00 82.41           C  
ATOM   2057  N   TYR A 265      -2.216 -32.026  28.950  1.00 81.22           N  
ATOM   2058  CA  TYR A 265      -3.224 -31.711  29.949  1.00 80.48           C  
ATOM   2059  C   TYR A 265      -3.937 -30.418  29.578  1.00 79.35           C  
ATOM   2060  O   TYR A 265      -3.374 -29.548  28.911  1.00 78.78           O  
ATOM   2061  CB  TYR A 265      -2.625 -31.546  31.363  1.00 80.51           C  
ATOM   2062  CG  TYR A 265      -1.777 -32.700  31.841  1.00 82.44           C  
ATOM   2063  CD1 TYR A 265      -2.353 -33.817  32.430  1.00 83.07           C  
ATOM   2064  CD2 TYR A 265      -0.393 -32.665  31.718  1.00 83.80           C  
ATOM   2065  CE1 TYR A 265      -1.574 -34.874  32.874  1.00 85.01           C  
ATOM   2066  CE2 TYR A 265       0.392 -33.716  32.158  1.00 86.08           C  
ATOM   2067  CZ  TYR A 265      -0.202 -34.817  32.735  1.00 86.69           C  
ATOM   2068  OH  TYR A 265       0.583 -35.859  33.169  1.00 89.21           O  
ATOM   2069  N   ASN A 266      -5.180 -30.301  30.030  1.00 79.11           N  
ATOM   2070  CA  ASN A 266      -5.954 -29.074  29.933  1.00 79.37           C  
ATOM   2071  C   ASN A 266      -6.302 -28.585  31.330  1.00 78.59           C  
ATOM   2072  O   ASN A 266      -6.601 -29.385  32.221  1.00 78.51           O  
ATOM   2073  CB  ASN A 266      -7.249 -29.279  29.144  1.00 81.40           C  
ATOM   2074  CG  ASN A 266      -7.044 -29.216  27.646  1.00 82.17           C  
ATOM   2075  ND2 ASN A 266      -8.044 -29.681  26.899  1.00 83.50           N  
ATOM   2076  OD1 ASN A 266      -6.011 -28.753  27.161  1.00 81.60           O  
ATOM   2077  N   PHE A 267      -6.254 -27.273  31.519  1.00 75.88           N  
ATOM   2078  CA  PHE A 267      -6.848 -26.627  32.677  1.00 75.62           C  
ATOM   2079  C   PHE A 267      -8.044 -25.809  32.210  1.00 77.57           C  
ATOM   2080  O   PHE A 267      -8.075 -25.319  31.078  1.00 78.20           O  
ATOM   2081  CB  PHE A 267      -5.851 -25.721  33.403  1.00 73.64           C  
ATOM   2082  CG  PHE A 267      -4.689 -26.456  34.008  1.00 72.25           C  
ATOM   2083  CD1 PHE A 267      -3.533 -26.668  33.281  1.00 72.08           C  
ATOM   2084  CD2 PHE A 267      -4.750 -26.924  35.307  1.00 71.87           C  
ATOM   2085  CE1 PHE A 267      -2.461 -27.339  33.835  1.00 71.93           C  
ATOM   2086  CE2 PHE A 267      -3.681 -27.597  35.868  1.00 71.22           C  
ATOM   2087  CZ  PHE A 267      -2.535 -27.804  35.129  1.00 71.41           C  
ATOM   2088  N   THR A 268      -9.034 -25.672  33.086  1.00 74.41           N  
ATOM   2089  CA  THR A 268     -10.246 -24.931  32.761  1.00 77.45           C  
ATOM   2090  C   THR A 268     -10.620 -24.071  33.956  1.00 78.63           C  
ATOM   2091  O   THR A 268     -10.864 -24.596  35.047  1.00 78.71           O  
ATOM   2092  CB  THR A 268     -11.403 -25.871  32.402  1.00 79.73           C  
ATOM   2093  CG2 THR A 268     -12.510 -25.101  31.690  1.00 83.27           C  
ATOM   2094  OG1 THR A 268     -10.926 -26.920  31.549  1.00 78.27           O  
ATOM   2095  N   GLY A 269     -10.658 -22.757  33.751  1.00 84.14           N  
ATOM   2096  CA  GLY A 269     -11.111 -21.849  34.783  1.00 86.00           C  
ATOM   2097  C   GLY A 269     -12.515 -22.186  35.234  1.00 90.06           C  
ATOM   2098  O   GLY A 269     -13.147 -23.092  34.684  1.00 91.22           O  
ATOM   2099  N   GLU A 270     -13.020 -21.460  36.229  1.00 99.81           N  
ATOM   2100  CA  GLU A 270     -14.315 -21.772  36.812  1.00103.84           C  
ATOM   2101  C   GLU A 270     -15.259 -20.580  36.857  1.00108.58           C  
ATOM   2102  O   GLU A 270     -16.418 -20.746  37.249  1.00112.53           O  
ATOM   2103  CB  GLU A 270     -14.125 -22.339  38.226  1.00102.93           C  
ATOM   2104  CG  GLU A 270     -13.125 -23.490  38.271  1.00 98.79           C  
ATOM   2105  CD  GLU A 270     -13.070 -24.186  39.618  1.00 98.31           C  
ATOM   2106  OE1 GLU A 270     -12.583 -25.337  39.671  1.00 96.06           O  
ATOM   2107  OE2 GLU A 270     -13.513 -23.588  40.624  1.00100.40           O1-
ATOM   2108  N   GLN A 271     -14.809 -19.395  36.452  1.00 81.09           N  
ATOM   2109  CA  GLN A 271     -15.649 -18.207  36.395  1.00 86.06           C  
ATOM   2110  C   GLN A 271     -15.536 -17.587  35.011  1.00 86.25           C  
ATOM   2111  O   GLN A 271     -14.431 -17.457  34.473  1.00 81.98           O  
ATOM   2112  CB  GLN A 271     -15.240 -17.194  37.467  1.00 86.37           C  
ATOM   2113  CG  GLN A 271     -16.034 -15.901  37.439  1.00 91.67           C  
ATOM   2114  CD  GLN A 271     -15.931 -15.135  38.741  1.00 93.04           C  
ATOM   2115  NE2 GLN A 271     -16.629 -15.614  39.765  1.00 95.63           N  
ATOM   2116  OE1 GLN A 271     -15.230 -14.127  38.830  1.00 91.73           O  
ATOM   2117  N   MET A 272     -16.676 -17.213  34.435  1.00 91.08           N  
ATOM   2118  CA  MET A 272     -16.674 -16.592  33.119  1.00 91.75           C  
ATOM   2119  C   MET A 272     -16.133 -15.171  33.206  1.00 91.40           C  
ATOM   2120  O   MET A 272     -16.393 -14.447  34.170  1.00 94.01           O  
ATOM   2121  CB  MET A 272     -18.083 -16.582  32.529  1.00 98.08           C  
ATOM   2122  CG  MET A 272     -18.591 -17.957  32.124  1.00 98.30           C  
ATOM   2123  SD  MET A 272     -20.113 -17.890  31.159  1.00105.33           S  
ATOM   2124  CE  MET A 272     -20.416 -19.635  30.890  1.00103.80           C  
ATOM   2125  N   ALA A 273     -15.368 -14.778  32.189  1.00 85.20           N  
ATOM   2126  CA  ALA A 273     -14.748 -13.465  32.058  1.00 84.27           C  
ATOM   2127  C   ALA A 273     -13.600 -13.252  33.036  1.00 80.17           C  
ATOM   2128  O   ALA A 273     -12.981 -12.179  33.014  1.00 79.10           O  
ATOM   2129  CB  ALA A 273     -15.759 -12.322  32.236  1.00 90.56           C  
ATOM   2130  N   ALA A 274     -13.288 -14.228  33.893  1.00104.82           N  
ATOM   2131  CA  ALA A 274     -12.176 -14.093  34.827  1.00101.10           C  
ATOM   2132  C   ALA A 274     -10.823 -14.055  34.128  1.00 95.90           C  
ATOM   2133  O   ALA A 274      -9.810 -13.807  34.791  1.00 93.10           O  
ATOM   2134  CB  ALA A 274     -12.197 -15.243  35.835  1.00100.17           C  
ATOM   2135  N   TYR A 275     -10.783 -14.294  32.818  1.00 90.61           N  
ATOM   2136  CA  TYR A 275      -9.539 -14.291  32.050  1.00 86.07           C  
ATOM   2137  C   TYR A 275      -8.522 -15.263  32.645  1.00 82.07           C  
ATOM   2138  O   TYR A 275      -7.331 -14.964  32.757  1.00 79.03           O  
ATOM   2139  CB  TYR A 275      -8.962 -12.879  31.934  1.00 85.86           C  
ATOM   2140  CG  TYR A 275      -8.917 -12.399  30.499  1.00 85.82           C  
ATOM   2141  CD1 TYR A 275     -10.059 -11.921  29.870  1.00 89.75           C  
ATOM   2142  CD2 TYR A 275      -7.738 -12.444  29.768  1.00 82.20           C  
ATOM   2143  CE1 TYR A 275     -10.027 -11.492  28.559  1.00 89.73           C  
ATOM   2144  CE2 TYR A 275      -7.695 -12.018  28.456  1.00 82.28           C  
ATOM   2145  CZ  TYR A 275      -8.842 -11.543  27.855  1.00 85.90           C  
ATOM   2146  OH  TYR A 275      -8.797 -11.116  26.542  1.00 86.02           O  
ATOM   2147  N   PHE A 276      -9.006 -16.441  33.030  1.00 85.04           N  
ATOM   2148  CA  PHE A 276      -8.151 -17.568  33.376  1.00 81.67           C  
ATOM   2149  C   PHE A 276      -7.161 -17.818  32.247  1.00 78.61           C  
ATOM   2150  O   PHE A 276      -7.540 -18.323  31.185  1.00 79.37           O  
ATOM   2151  CB  PHE A 276      -9.019 -18.804  33.643  1.00 83.35           C  
ATOM   2152  CG  PHE A 276      -8.262 -19.991  34.168  1.00 80.65           C  
ATOM   2153  CD1 PHE A 276      -7.792 -20.011  35.472  1.00 79.55           C  
ATOM   2154  CD2 PHE A 276      -8.048 -21.100  33.367  1.00 79.67           C  
ATOM   2155  CE1 PHE A 276      -7.106 -21.108  35.962  1.00 77.34           C  
ATOM   2156  CE2 PHE A 276      -7.365 -22.200  33.850  1.00 77.67           C  
ATOM   2157  CZ  PHE A 276      -6.894 -22.205  35.153  1.00 76.46           C  
ATOM   2158  N   GLY A 277      -5.899 -17.446  32.448  1.00 79.21           N  
ATOM   2159  CA  GLY A 277      -4.884 -17.667  31.437  1.00 76.77           C  
ATOM   2160  C   GLY A 277      -4.173 -16.411  30.970  1.00 75.91           C  
ATOM   2161  O   GLY A 277      -3.384 -16.461  30.021  1.00 74.28           O  
ATOM   2162  N   PHE A 278      -4.440 -15.272  31.618  1.00 72.92           N  
ATOM   2163  CA  PHE A 278      -3.715 -14.052  31.277  1.00 72.52           C  
ATOM   2164  C   PHE A 278      -2.227 -14.205  31.554  1.00 69.68           C  
ATOM   2165  O   PHE A 278      -1.397 -13.633  30.838  1.00 68.91           O  
ATOM   2166  CB  PHE A 278      -4.275 -12.862  32.054  1.00 75.25           C  
ATOM   2167  CG  PHE A 278      -3.479 -11.597  31.877  1.00 75.49           C  
ATOM   2168  CD1 PHE A 278      -3.697 -10.771  30.790  1.00 76.92           C  
ATOM   2169  CD2 PHE A 278      -2.514 -11.232  32.804  1.00 74.60           C  
ATOM   2170  CE1 PHE A 278      -2.968  -9.607  30.622  1.00 77.57           C  
ATOM   2171  CE2 PHE A 278      -1.784 -10.068  32.642  1.00 75.22           C  
ATOM   2172  CZ  PHE A 278      -2.010  -9.257  31.547  1.00 76.78           C  
ATOM   2173  N   SER A 279      -1.873 -14.969  32.585  1.00 70.05           N  
ATOM   2174  CA  SER A 279      -0.484 -15.213  32.934  1.00 67.89           C  
ATOM   2175  C   SER A 279      -0.322 -16.686  33.264  1.00 66.36           C  
ATOM   2176  O   SER A 279      -1.279 -17.351  33.655  1.00 67.28           O  
ATOM   2177  CB  SER A 279      -0.043 -14.349  34.121  1.00 68.71           C  
ATOM   2178  OG  SER A 279      -0.847 -14.612  35.260  1.00 69.88           O  
ATOM   2179  N   VAL A 280       0.895 -17.193  33.080  1.00 64.83           N  
ATOM   2180  CA  VAL A 280       1.213 -18.576  33.412  1.00 64.15           C  
ATOM   2181  C   VAL A 280       2.691 -18.654  33.766  1.00 63.96           C  
ATOM   2182  O   VAL A 280       3.512 -17.891  33.249  1.00 64.41           O  
ATOM   2183  CB  VAL A 280       0.882 -19.553  32.261  1.00 64.60           C  
ATOM   2184  CG1 VAL A 280      -0.608 -19.573  31.987  1.00 66.22           C  
ATOM   2185  CG2 VAL A 280       1.660 -19.179  31.000  1.00 64.18           C  
ATOM   2186  N   ALA A 281       3.027 -19.588  34.654  1.00 61.86           N  
ATOM   2187  CA  ALA A 281       4.409 -19.805  35.047  1.00 61.91           C  
ATOM   2188  C   ALA A 281       4.578 -21.261  35.448  1.00 61.60           C  
ATOM   2189  O   ALA A 281       3.610 -21.951  35.769  1.00 61.55           O  
ATOM   2190  CB  ALA A 281       4.822 -18.870  36.188  1.00 62.63           C  
ATOM   2191  N   ALA A 282       5.826 -21.724  35.417  1.00 58.53           N  
ATOM   2192  CA  ALA A 282       6.154 -23.100  35.764  1.00 58.57           C  
ATOM   2193  C   ALA A 282       7.467 -23.127  36.527  1.00 59.23           C  
ATOM   2194  O   ALA A 282       8.437 -22.477  36.128  1.00 59.81           O  
ATOM   2195  CB  ALA A 282       6.255 -23.984  34.517  1.00 58.66           C  
ATOM   2196  N   THR A 283       7.493 -23.886  37.621  1.00 72.73           N  
ATOM   2197  CA  THR A 283       8.685 -24.016  38.450  1.00 73.41           C  
ATOM   2198  C   THR A 283       8.416 -24.981  39.594  1.00 74.42           C  
ATOM   2199  O   THR A 283       7.290 -25.049  40.098  1.00 73.76           O  
ATOM   2200  CB  THR A 283       9.118 -22.656  39.000  1.00 73.40           C  
ATOM   2201  CG2 THR A 283       8.011 -22.043  39.855  1.00 73.05           C  
ATOM   2202  OG1 THR A 283      10.306 -22.815  39.784  1.00 74.49           O  
ATOM   2203  N   ASP A 284       9.431 -25.734  40.010  1.00 66.12           N  
ATOM   2204  CA  ASP A 284       9.287 -26.641  41.148  1.00 67.61           C  
ATOM   2205  C   ASP A 284       9.232 -25.819  42.429  1.00 65.56           C  
ATOM   2206  O   ASP A 284      10.238 -25.231  42.839  1.00 65.55           O  
ATOM   2207  CB  ASP A 284      10.440 -27.636  41.196  1.00 71.11           C  
ATOM   2208  CG  ASP A 284      10.273 -28.668  42.299  1.00 73.23           C  
ATOM   2209  OD1 ASP A 284       9.124 -28.886  42.748  1.00 72.45           O  
ATOM   2210  OD2 ASP A 284      11.290 -29.261  42.718  1.00 75.82           O1-
ATOM   2211  N   ILE A 285       8.062 -25.780  43.068  1.00 69.19           N  
ATOM   2212  CA  ILE A 285       7.841 -24.916  44.220  1.00 69.14           C  
ATOM   2213  C   ILE A 285       7.920 -25.667  45.544  1.00 70.20           C  
ATOM   2214  O   ILE A 285       7.700 -25.058  46.600  1.00 70.78           O  
ATOM   2215  CB  ILE A 285       6.482 -24.197  44.101  1.00 68.67           C  
ATOM   2216  CG1 ILE A 285       6.522 -22.845  44.811  1.00 69.21           C  
ATOM   2217  CG2 ILE A 285       5.363 -25.050  44.686  1.00 69.07           C  
ATOM   2218  CD1 ILE A 285       7.255 -21.774  44.035  1.00 69.11           C  
ATOM   2219  N   ASN A 286       8.230 -26.968  45.527  1.00 69.66           N  
ATOM   2220  CA  ASN A 286       8.241 -27.751  46.757  1.00 70.77           C  
ATOM   2221  C   ASN A 286       9.348 -28.800  46.759  1.00 73.57           C  
ATOM   2222  O   ASN A 286       9.217 -29.844  47.408  1.00 75.38           O  
ATOM   2223  CB  ASN A 286       6.884 -28.428  46.991  1.00 71.09           C  
ATOM   2224  CG  ASN A 286       6.464 -29.307  45.831  1.00 72.29           C  
ATOM   2225  ND2 ASN A 286       5.734 -30.374  46.129  1.00 73.69           N  
ATOM   2226  OD1 ASN A 286       6.791 -29.028  44.679  1.00 72.53           O  
ATOM   2227  N   GLY A 287      10.442 -28.541  46.048  1.00 65.16           N  
ATOM   2228  CA  GLY A 287      11.593 -29.423  46.100  1.00 66.23           C  
ATOM   2229  C   GLY A 287      11.318 -30.860  45.723  1.00 70.27           C  
ATOM   2230  O   GLY A 287      12.120 -31.740  46.048  1.00 73.89           O  
ATOM   2231  N   ASP A 288      10.204 -31.130  45.042  1.00 78.39           N  
ATOM   2232  CA  ASP A 288       9.889 -32.481  44.596  1.00 83.32           C  
ATOM   2233  C   ASP A 288      10.551 -32.836  43.270  1.00 86.59           C  
ATOM   2234  O   ASP A 288      10.519 -34.008  42.879  1.00 91.46           O  
ATOM   2235  CB  ASP A 288       8.373 -32.648  44.461  1.00 82.68           C  
ATOM   2236  CG  ASP A 288       7.778 -31.722  43.416  1.00 80.67           C  
ATOM   2237  OD1 ASP A 288       8.545 -30.970  42.775  1.00 80.26           O  
ATOM   2238  OD2 ASP A 288       6.543 -31.739  43.236  1.00 79.28           O1-
ATOM   2239  N   ASP A 289      11.131 -31.860  42.573  1.00110.23           N  
ATOM   2240  CA  ASP A 289      11.816 -32.032  41.291  1.00112.51           C  
ATOM   2241  C   ASP A 289      10.835 -32.072  40.124  1.00111.98           C  
ATOM   2242  O   ASP A 289      11.241 -32.398  39.000  1.00114.01           O  
ATOM   2243  CB  ASP A 289      12.681 -33.298  41.274  1.00118.67           C  
ATOM   2244  CG  ASP A 289      13.736 -33.274  40.181  1.00120.88           C  
ATOM   2245  OD1 ASP A 289      13.751 -32.317  39.375  1.00117.82           O  
ATOM   2246  OD2 ASP A 289      14.556 -34.217  40.132  1.00125.88           O1-
ATOM   2247  N   TYR A 290       9.565 -31.744  40.345  1.00 70.56           N  
ATOM   2248  CA  TYR A 290       8.554 -31.721  39.297  1.00 70.43           C  
ATOM   2249  C   TYR A 290       8.018 -30.304  39.164  1.00 64.93           C  
ATOM   2250  O   TYR A 290       7.527 -29.731  40.143  1.00 62.76           O  
ATOM   2251  CB  TYR A 290       7.413 -32.693  39.604  1.00 73.13           C  
ATOM   2252  CG  TYR A 290       7.815 -34.145  39.559  1.00 79.53           C  
ATOM   2253  CD1 TYR A 290       8.343 -34.772  40.679  1.00 81.33           C  
ATOM   2254  CD2 TYR A 290       7.663 -34.893  38.400  1.00 83.21           C  
ATOM   2255  CE1 TYR A 290       8.711 -36.102  40.647  1.00 87.59           C  
ATOM   2256  CE2 TYR A 290       8.030 -36.223  38.357  1.00 88.05           C  
ATOM   2257  CZ  TYR A 290       8.553 -36.823  39.485  1.00 91.52           C  
ATOM   2258  OH  TYR A 290       8.920 -38.148  39.456  1.00 96.36           O  
ATOM   2259  N   ALA A 291       8.104 -29.748  37.958  1.00 67.86           N  
ATOM   2260  CA  ALA A 291       7.597 -28.405  37.714  1.00 63.31           C  
ATOM   2261  C   ALA A 291       6.149 -28.293  38.172  1.00 61.87           C  
ATOM   2262  O   ALA A 291       5.360 -29.231  38.034  1.00 64.44           O  
ATOM   2263  CB  ALA A 291       7.714 -28.061  36.227  1.00 63.12           C  
ATOM   2264  N   ASP A 292       5.807 -27.138  38.728  1.00 59.89           N  
ATOM   2265  CA  ASP A 292       4.464 -26.855  39.212  1.00 59.71           C  
ATOM   2266  C   ASP A 292       3.898 -25.687  38.418  1.00 58.99           C  
ATOM   2267  O   ASP A 292       4.629 -24.757  38.064  1.00 58.71           O  
ATOM   2268  CB  ASP A 292       4.472 -26.530  40.717  1.00 60.17           C  
ATOM   2269  CG  ASP A 292       5.179 -27.597  41.547  1.00 61.03           C  
ATOM   2270  OD1 ASP A 292       4.718 -28.755  41.576  1.00 61.70           O  
ATOM   2271  OD2 ASP A 292       6.211 -27.275  42.168  1.00 61.27           O1-
ATOM   2272  N   VAL A 293       2.596 -25.730  38.150  1.00 64.06           N  
ATOM   2273  CA  VAL A 293       1.949 -24.801  37.230  1.00 63.29           C  
ATOM   2274  C   VAL A 293       1.213 -23.731  38.022  1.00 62.21           C  
ATOM   2275  O   VAL A 293       0.454 -24.041  38.947  1.00 62.84           O  
ATOM   2276  CB  VAL A 293       0.984 -25.541  36.289  1.00 65.13           C  
ATOM   2277  CG1 VAL A 293       0.295 -24.559  35.350  1.00 64.58           C  
ATOM   2278  CG2 VAL A 293       1.731 -26.605  35.507  1.00 67.70           C  
ATOM   2279  N   PHE A 294       1.429 -22.471  37.646  1.00 69.64           N  
ATOM   2280  CA  PHE A 294       0.744 -21.327  38.230  1.00 69.74           C  
ATOM   2281  C   PHE A 294      -0.003 -20.592  37.128  1.00 70.26           C  
ATOM   2282  O   PHE A 294       0.588 -20.245  36.100  1.00 69.45           O  
ATOM   2283  CB  PHE A 294       1.734 -20.382  38.917  1.00 69.82           C  
ATOM   2284  CG  PHE A 294       2.490 -21.015  40.047  1.00 70.04           C  
ATOM   2285  CD1 PHE A 294       3.541 -21.884  39.795  1.00 69.70           C  
ATOM   2286  CD2 PHE A 294       2.153 -20.744  41.366  1.00 70.92           C  
ATOM   2287  CE1 PHE A 294       4.236 -22.472  40.838  1.00 70.08           C  
ATOM   2288  CE2 PHE A 294       2.847 -21.323  42.405  1.00 71.25           C  
ATOM   2289  CZ  PHE A 294       3.889 -22.189  42.142  1.00 70.78           C  
ATOM   2290  N   ILE A 295      -1.294 -20.346  37.345  1.00 59.56           N  
ATOM   2291  CA  ILE A 295      -2.164 -19.748  36.341  1.00 59.67           C  
ATOM   2292  C   ILE A 295      -2.838 -18.525  36.942  1.00 60.87           C  
ATOM   2293  O   ILE A 295      -3.318 -18.567  38.080  1.00 61.84           O  
ATOM   2294  CB  ILE A 295      -3.224 -20.752  35.835  1.00 60.15           C  
ATOM   2295  CG1 ILE A 295      -2.553 -22.025  35.315  1.00 59.25           C  
ATOM   2296  CG2 ILE A 295      -4.075 -20.109  34.749  1.00 61.69           C  
ATOM   2297  CD1 ILE A 295      -3.513 -23.173  35.091  1.00 60.98           C  
ATOM   2298  N   GLY A 296      -2.896 -17.445  36.168  1.00 73.15           N  
ATOM   2299  CA  GLY A 296      -3.449 -16.182  36.631  1.00 75.44           C  
ATOM   2300  C   GLY A 296      -4.836 -15.923  36.065  1.00 78.49           C  
ATOM   2301  O   GLY A 296      -5.128 -16.272  34.922  1.00 78.53           O  
ATOM   2302  N   ALA A 297      -5.683 -15.305  36.888  1.00 71.66           N  
ATOM   2303  CA  ALA A 297      -7.037 -14.908  36.494  1.00 75.37           C  
ATOM   2304  C   ALA A 297      -7.310 -13.536  37.095  1.00 77.99           C  
ATOM   2305  O   ALA A 297      -8.000 -13.409  38.113  1.00 80.60           O  
ATOM   2306  CB  ALA A 297      -8.072 -15.935  36.956  1.00 77.35           C  
ATOM   2307  N   PRO A 298      -6.786 -12.473  36.475  1.00 78.76           N  
ATOM   2308  CA  PRO A 298      -6.788 -11.161  37.144  1.00 80.86           C  
ATOM   2309  C   PRO A 298      -8.169 -10.579  37.383  1.00 85.74           C  
ATOM   2310  O   PRO A 298      -8.308  -9.707  38.250  1.00 87.80           O  
ATOM   2311  CB  PRO A 298      -5.981 -10.266  36.186  1.00 79.64           C  
ATOM   2312  CG  PRO A 298      -5.347 -11.190  35.189  1.00 76.53           C  
ATOM   2313  CD  PRO A 298      -6.192 -12.415  35.129  1.00 76.82           C  
ATOM   2314  N   LEU A 299      -9.189 -11.011  36.643  1.00 80.36           N  
ATOM   2315  CA  LEU A 299     -10.511 -10.403  36.711  1.00 85.78           C  
ATOM   2316  C   LEU A 299     -11.505 -11.247  37.499  1.00 88.61           C  
ATOM   2317  O   LEU A 299     -12.715 -11.012  37.408  1.00 93.58           O  
ATOM   2318  CB  LEU A 299     -11.043 -10.150  35.299  1.00 87.47           C  
ATOM   2319  CG  LEU A 299     -10.185  -9.260  34.398  1.00 85.49           C  
ATOM   2320  CD1 LEU A 299     -10.745  -9.247  32.984  1.00 86.80           C  
ATOM   2321  CD2 LEU A 299     -10.095  -7.846  34.953  1.00 87.68           C  
ATOM   2322  N   PHE A 300     -11.025 -12.217  38.270  1.00 77.53           N  
ATOM   2323  CA  PHE A 300     -11.917 -13.054  39.060  1.00 80.15           C  
ATOM   2324  C   PHE A 300     -12.458 -12.286  40.256  1.00 84.03           C  
ATOM   2325  O   PHE A 300     -11.723 -11.565  40.936  1.00 82.62           O  
ATOM   2326  CB  PHE A 300     -11.189 -14.309  39.536  1.00 76.08           C  
ATOM   2327  CG  PHE A 300     -12.003 -15.164  40.460  1.00 78.32           C  
ATOM   2328  CD1 PHE A 300     -12.889 -16.104  39.956  1.00 79.99           C  
ATOM   2329  CD2 PHE A 300     -11.882 -15.032  41.835  1.00 78.87           C  
ATOM   2330  CE1 PHE A 300     -13.639 -16.893  40.804  1.00 82.07           C  
ATOM   2331  CE2 PHE A 300     -12.630 -15.817  42.689  1.00 81.01           C  
ATOM   2332  CZ  PHE A 300     -13.510 -16.748  42.175  1.00 82.57           C  
ATOM   2333  N   MET A 301     -13.751 -12.452  40.514  1.00104.31           N  
ATOM   2334  CA  MET A 301     -14.422 -11.820  41.644  1.00108.67           C  
ATOM   2335  C   MET A 301     -15.016 -12.901  42.536  1.00110.20           C  
ATOM   2336  O   MET A 301     -15.786 -13.746  42.067  1.00111.96           O  
ATOM   2337  CB  MET A 301     -15.510 -10.853  41.169  1.00114.28           C  
ATOM   2338  CG  MET A 301     -16.517 -11.459  40.208  1.00117.68           C  
ATOM   2339  SD  MET A 301     -17.487 -10.200  39.355  1.00123.07           S  
ATOM   2340  CE  MET A 301     -16.220  -9.417  38.363  1.00118.12           C  
ATOM   2341  N   ASP A 302     -14.656 -12.870  43.815  1.00129.44           N  
ATOM   2342  CA  ASP A 302     -15.091 -13.875  44.772  1.00130.45           C  
ATOM   2343  C   ASP A 302     -16.260 -13.351  45.596  1.00136.31           C  
ATOM   2344  O   ASP A 302     -16.396 -12.146  45.824  1.00137.62           O  
ATOM   2345  CB  ASP A 302     -13.944 -14.271  45.704  1.00125.90           C  
ATOM   2346  CG  ASP A 302     -14.248 -15.524  46.502  1.00125.82           C  
ATOM   2347  OD1 ASP A 302     -15.097 -16.324  46.055  1.00127.28           O  
ATOM   2348  OD2 ASP A 302     -13.643 -15.708  47.581  1.00124.13           O1-
ATOM   2349  N   ARG A 303     -17.106 -14.276  46.042  1.00151.15           N  
ATOM   2350  CA  ARG A 303     -18.211 -13.940  46.936  1.00154.15           C  
ATOM   2351  C   ARG A 303     -17.629 -13.592  48.299  1.00152.50           C  
ATOM   2352  O   ARG A 303     -17.221 -14.473  49.060  1.00150.38           O  
ATOM   2353  CB  ARG A 303     -19.196 -15.099  47.026  1.00154.94           C  
ATOM   2354  CG  ARG A 303     -20.502 -14.738  47.721  1.00158.21           C  
ATOM   2355  CD  ARG A 303     -21.662 -15.593  47.228  1.00159.90           C  
ATOM   2356  NE  ARG A 303     -21.821 -15.517  45.777  1.00161.23           N  
ATOM   2357  CZ  ARG A 303     -22.317 -14.466  45.130  1.00164.54           C  
ATOM   2358  NH1 ARG A 303     -22.704 -13.387  45.799  1.00166.64           N1+
ATOM   2359  NH2 ARG A 303     -22.420 -14.492  43.808  1.00165.65           N1+
ATOM   2360  N   GLY A 304     -17.584 -12.300  48.610  1.00178.27           N  
ATOM   2361  CA  GLY A 304     -16.937 -11.830  49.817  1.00176.65           C  
ATOM   2362  C   GLY A 304     -17.647 -12.221  51.097  1.00177.75           C  
ATOM   2363  O   GLY A 304     -18.429 -13.176  51.122  1.00178.65           O  
ATOM   2364  N   SER A 305     -17.376 -11.476  52.171  1.00176.86           N  
ATOM   2365  CA  SER A 305     -17.939 -11.798  53.476  1.00177.40           C  
ATOM   2366  C   SER A 305     -19.417 -11.448  53.582  1.00181.20           C  
ATOM   2367  O   SER A 305     -20.116 -12.021  54.424  1.00183.04           O  
ATOM   2368  CB  SER A 305     -17.156 -11.069  54.570  1.00176.75           C  
ATOM   2369  OG  SER A 305     -17.796 -11.193  55.829  1.00180.57           O  
ATOM   2370  N   ASP A 306     -19.910 -10.529  52.751  1.00194.45           N  
ATOM   2371  CA  ASP A 306     -21.294 -10.076  52.814  1.00198.40           C  
ATOM   2372  C   ASP A 306     -22.120 -10.592  51.638  1.00199.85           C  
ATOM   2373  O   ASP A 306     -23.072  -9.937  51.207  1.00202.96           O  
ATOM   2374  CB  ASP A 306     -21.352  -8.551  52.869  1.00200.37           C  
ATOM   2375  CG  ASP A 306     -20.677  -7.984  54.104  1.00201.54           C  
ATOM   2376  OD1 ASP A 306     -20.563  -8.715  55.110  1.00202.12           O  
ATOM   2377  OD2 ASP A 306     -20.266  -6.804  54.071  1.00202.37           O1-
ATOM   2378  N   GLY A 307     -21.771 -11.764  51.113  1.00186.77           N  
ATOM   2379  CA  GLY A 307     -22.508 -12.326  49.999  1.00188.66           C  
ATOM   2380  C   GLY A 307     -22.533 -11.459  48.763  1.00190.78           C  
ATOM   2381  O   GLY A 307     -23.412 -11.630  47.914  1.00193.43           O  
ATOM   2382  N   LYS A 308     -21.594 -10.526  48.639  1.00166.35           N  
ATOM   2383  CA  LYS A 308     -21.500  -9.644  47.487  1.00167.76           C  
ATOM   2384  C   LYS A 308     -20.261  -9.989  46.672  1.00164.54           C  
ATOM   2385  O   LYS A 308     -19.272 -10.507  47.199  1.00161.09           O  
ATOM   2386  CB  LYS A 308     -21.448  -8.174  47.921  1.00168.71           C  
ATOM   2387  CG  LYS A 308     -21.260  -7.191  46.775  1.00169.81           C  
ATOM   2388  CD  LYS A 308     -21.377  -5.751  47.247  1.00171.13           C  
ATOM   2389  CE  LYS A 308     -21.364  -4.781  46.073  1.00172.73           C  
ATOM   2390  NZ  LYS A 308     -21.774  -3.405  46.472  1.00174.89           N1+
ATOM   2391  N   LEU A 309     -20.324  -9.696  45.377  1.00136.03           N  
ATOM   2392  CA  LEU A 309     -19.230  -9.970  44.456  1.00132.99           C  
ATOM   2393  C   LEU A 309     -18.359  -8.732  44.295  1.00131.07           C  
ATOM   2394  O   LEU A 309     -18.859  -7.603  44.284  1.00133.56           O  
ATOM   2395  CB  LEU A 309     -19.765 -10.414  43.095  1.00135.00           C  
ATOM   2396  CG  LEU A 309     -20.489 -11.761  43.080  1.00136.11           C  
ATOM   2397  CD1 LEU A 309     -21.154 -12.000  41.735  1.00138.72           C  
ATOM   2398  CD2 LEU A 309     -19.523 -12.892  43.407  1.00132.08           C  
ATOM   2399  N   GLN A 310     -17.051  -8.953  44.168  1.00134.56           N  
ATOM   2400  CA  GLN A 310     -16.102  -7.858  44.002  1.00131.89           C  
ATOM   2401  C   GLN A 310     -14.852  -8.391  43.319  1.00126.65           C  
ATOM   2402  O   GLN A 310     -14.333  -9.445  43.701  1.00123.79           O  
ATOM   2403  CB  GLN A 310     -15.756  -7.216  45.352  1.00131.23           C  
ATOM   2404  CG  GLN A 310     -15.435  -8.203  46.464  1.00129.51           C  
ATOM   2405  CD  GLN A 310     -15.312  -7.528  47.819  1.00129.66           C  
ATOM   2406  NE2 GLN A 310     -14.597  -8.167  48.737  1.00127.06           N  
ATOM   2407  OE1 GLN A 310     -15.852  -6.442  48.035  1.00132.10           O  
ATOM   2408  N   GLU A 311     -14.379  -7.661  42.313  1.00126.75           N  
ATOM   2409  CA  GLU A 311     -13.234  -8.088  41.518  1.00121.72           C  
ATOM   2410  C   GLU A 311     -11.953  -7.960  42.332  1.00117.32           C  
ATOM   2411  O   GLU A 311     -11.610  -6.867  42.792  1.00117.57           O  
ATOM   2412  CB  GLU A 311     -13.158  -7.247  40.245  1.00122.07           C  
ATOM   2413  CG  GLU A 311     -11.929  -7.480  39.387  1.00117.07           C  
ATOM   2414  CD  GLU A 311     -11.969  -6.670  38.102  1.00117.97           C  
ATOM   2415  OE1 GLU A 311     -13.052  -6.583  37.484  1.00121.95           O  
ATOM   2416  OE2 GLU A 311     -10.922  -6.109  37.714  1.00114.95           O1-
ATOM   2417  N   VAL A 312     -11.242  -9.075  42.502  1.00 93.60           N  
ATOM   2418  CA  VAL A 312     -10.024  -9.094  43.303  1.00 89.70           C  
ATOM   2419  C   VAL A 312      -8.918  -9.852  42.576  1.00 84.60           C  
ATOM   2420  O   VAL A 312      -7.741  -9.480  42.660  1.00 81.45           O  
ATOM   2421  CB  VAL A 312     -10.286  -9.711  44.691  1.00 90.61           C  
ATOM   2422  CG1 VAL A 312     -11.072  -8.740  45.565  1.00 94.78           C  
ATOM   2423  CG2 VAL A 312     -11.028 -11.037  44.557  1.00 91.48           C  
ATOM   2424  N   GLY A 313      -9.279 -10.910  41.865  1.00 80.33           N  
ATOM   2425  CA  GLY A 313      -8.320 -11.744  41.171  1.00 76.08           C  
ATOM   2426  C   GLY A 313      -8.097 -13.070  41.882  1.00 74.90           C  
ATOM   2427  O   GLY A 313      -8.540 -13.299  43.006  1.00 76.62           O  
ATOM   2428  N   GLN A 314      -7.380 -13.956  41.191  1.00 85.25           N  
ATOM   2429  CA  GLN A 314      -7.136 -15.294  41.719  1.00 83.24           C  
ATOM   2430  C   GLN A 314      -6.070 -16.031  40.916  1.00 79.08           C  
ATOM   2431  O   GLN A 314      -6.109 -16.049  39.682  1.00 78.46           O  
ATOM   2432  CB  GLN A 314      -8.441 -16.096  41.727  1.00 86.04           C  
ATOM   2433  CG  GLN A 314      -8.295 -17.541  42.173  1.00 84.24           C  
ATOM   2434  CD  GLN A 314      -9.621 -18.278  42.197  1.00 87.29           C  
ATOM   2435  NE2 GLN A 314     -10.126 -18.549  43.395  1.00 89.20           N  
ATOM   2436  OE1 GLN A 314     -10.188 -18.595  41.151  1.00 88.07           O  
ATOM   2437  N   VAL A 315      -5.115 -16.640  41.618  1.00 67.60           N  
ATOM   2438  CA  VAL A 315      -4.103 -17.499  41.013  1.00 65.44           C  
ATOM   2439  C   VAL A 315      -4.380 -18.932  41.446  1.00 65.21           C  
ATOM   2440  O   VAL A 315      -4.746 -19.180  42.600  1.00 66.58           O  
ATOM   2441  CB  VAL A 315      -2.679 -17.070  41.415  1.00 65.03           C  
ATOM   2442  CG1 VAL A 315      -1.660 -18.119  40.991  1.00 63.25           C  
ATOM   2443  CG2 VAL A 315      -2.341 -15.722  40.807  1.00 65.41           C  
ATOM   2444  N   SER A 316      -4.215 -19.872  40.519  1.00 85.40           N  
ATOM   2445  CA  SER A 316      -4.378 -21.292  40.801  1.00 85.08           C  
ATOM   2446  C   SER A 316      -3.004 -21.946  40.834  1.00 82.40           C  
ATOM   2447  O   SER A 316      -2.168 -21.692  39.960  1.00 81.03           O  
ATOM   2448  CB  SER A 316      -5.270 -21.969  39.758  1.00 86.24           C  
ATOM   2449  OG  SER A 316      -4.557 -22.258  38.570  1.00 84.60           O  
ATOM   2450  N   VAL A 317      -2.775 -22.783  41.842  1.00 66.87           N  
ATOM   2451  CA  VAL A 317      -1.489 -23.436  42.061  1.00 65.12           C  
ATOM   2452  C   VAL A 317      -1.694 -24.930  41.887  1.00 65.57           C  
ATOM   2453  O   VAL A 317      -2.529 -25.527  42.574  1.00 66.90           O  
ATOM   2454  CB  VAL A 317      -0.920 -23.125  43.454  1.00 65.60           C  
ATOM   2455  CG1 VAL A 317       0.504 -23.642  43.568  1.00 64.71           C  
ATOM   2456  CG2 VAL A 317      -0.987 -21.631  43.741  1.00 66.10           C  
ATOM   2457  N   SER A 318      -0.933 -25.536  40.979  1.00 67.54           N  
ATOM   2458  CA  SER A 318      -1.039 -26.960  40.695  1.00 68.65           C  
ATOM   2459  C   SER A 318       0.326 -27.606  40.853  1.00 68.82           C  
ATOM   2460  O   SER A 318       1.318 -27.114  40.306  1.00 68.30           O  
ATOM   2461  CB  SER A 318      -1.582 -27.204  39.285  1.00 69.52           C  
ATOM   2462  OG  SER A 318      -2.924 -26.759  39.184  1.00 70.17           O  
ATOM   2463  N   LEU A 319       0.373 -28.706  41.598  1.00 73.15           N  
ATOM   2464  CA  LEU A 319       1.606 -29.438  41.852  1.00 74.35           C  
ATOM   2465  C   LEU A 319       1.613 -30.712  41.021  1.00 77.15           C  
ATOM   2466  O   LEU A 319       0.726 -31.558  41.167  1.00 78.01           O  
ATOM   2467  CB  LEU A 319       1.749 -29.773  43.336  1.00 74.34           C  
ATOM   2468  CG  LEU A 319       2.160 -28.634  44.271  1.00 72.90           C  
ATOM   2469  CD1 LEU A 319       1.110 -27.535  44.306  1.00 72.56           C  
ATOM   2470  CD2 LEU A 319       2.412 -29.175  45.670  1.00 74.11           C  
ATOM   2471  N   GLN A 320       2.613 -30.846  40.154  1.00 68.95           N  
ATOM   2472  CA  GLN A 320       2.749 -32.049  39.346  1.00 73.00           C  
ATOM   2473  C   GLN A 320       3.006 -33.250  40.246  1.00 75.35           C  
ATOM   2474  O   GLN A 320       3.907 -33.229  41.089  1.00 75.79           O  
ATOM   2475  CB  GLN A 320       3.888 -31.880  38.339  1.00 75.89           C  
ATOM   2476  CG  GLN A 320       4.204 -33.129  37.521  1.00 81.35           C  
ATOM   2477  CD  GLN A 320       5.304 -32.915  36.483  1.00 83.94           C  
ATOM   2478  NE2 GLN A 320       5.834 -31.697  36.409  1.00 80.07           N  
ATOM   2479  OE1 GLN A 320       5.668 -33.842  35.758  1.00 86.10           O  
ATOM   2480  N   ARG A 321       2.205 -34.296  40.066  1.00119.62           N  
ATOM   2481  CA  ARG A 321       2.348 -35.530  40.820  1.00121.84           C  
ATOM   2482  C   ARG A 321       3.134 -36.555  40.013  1.00126.76           C  
ATOM   2483  O   ARG A 321       3.203 -36.496  38.784  1.00128.15           O  
ATOM   2484  CB  ARG A 321       0.980 -36.107  41.193  1.00120.29           C  
ATOM   2485  CG  ARG A 321       0.176 -35.249  42.148  1.00117.01           C  
ATOM   2486  CD  ARG A 321      -0.901 -36.072  42.844  1.00117.00           C  
ATOM   2487  NE  ARG A 321      -1.835 -35.230  43.589  1.00115.86           N  
ATOM   2488  CZ  ARG A 321      -2.943 -35.671  44.175  1.00117.58           C  
ATOM   2489  NH1 ARG A 321      -3.730 -34.824  44.828  1.00117.38           N1+
ATOM   2490  NH2 ARG A 321      -3.271 -36.954  44.106  1.00119.80           N1+
ATOM   2491  N   ALA A 322       3.732 -37.508  40.731  1.00118.43           N  
ATOM   2492  CA  ALA A 322       4.450 -38.591  40.069  1.00123.69           C  
ATOM   2493  C   ALA A 322       3.535 -39.387  39.150  1.00123.43           C  
ATOM   2494  O   ALA A 322       3.988 -39.912  38.128  1.00126.53           O  
ATOM   2495  CB  ALA A 322       5.082 -39.512  41.114  1.00126.48           C  
ATOM   2496  N   SER A 323       2.250 -39.490  39.496  1.00111.97           N  
ATOM   2497  CA  SER A 323       1.291 -40.208  38.671  1.00111.63           C  
ATOM   2498  C   SER A 323       0.902 -39.440  37.416  1.00110.41           C  
ATOM   2499  O   SER A 323       0.262 -40.018  36.530  1.00110.54           O  
ATOM   2500  CB  SER A 323       0.033 -40.508  39.485  1.00108.82           C  
ATOM   2501  OG  SER A 323       0.368 -40.960  40.783  1.00109.35           O  
ATOM   2502  N   GLY A 324       1.272 -38.164  37.318  1.00146.52           N  
ATOM   2503  CA  GLY A 324       0.830 -37.303  36.244  1.00144.88           C  
ATOM   2504  C   GLY A 324      -0.299 -36.369  36.620  1.00141.12           C  
ATOM   2505  O   GLY A 324      -0.580 -35.427  35.867  1.00139.70           O  
ATOM   2506  N   ASP A 325      -0.949 -36.596  37.760  1.00155.92           N  
ATOM   2507  CA  ASP A 325      -2.055 -35.757  38.189  1.00153.04           C  
ATOM   2508  C   ASP A 325      -1.529 -34.411  38.688  1.00151.04           C  
ATOM   2509  O   ASP A 325      -0.322 -34.164  38.756  1.00151.87           O  
ATOM   2510  CB  ASP A 325      -2.862 -36.461  39.280  1.00152.86           C  
ATOM   2511  CG  ASP A 325      -2.994 -37.955  39.041  1.00155.15           C  
ATOM   2512  OD1 ASP A 325      -2.279 -38.482  38.163  1.00157.20           O  
ATOM   2513  OD2 ASP A 325      -3.808 -38.601  39.734  1.00156.18           O1-
ATOM   2514  N   PHE A 326      -2.460 -33.525  39.041  1.00 94.73           N  
ATOM   2515  CA  PHE A 326      -2.133 -32.209  39.578  1.00 92.60           C  
ATOM   2516  C   PHE A 326      -2.951 -31.975  40.839  1.00 91.55           C  
ATOM   2517  O   PHE A 326      -4.183 -32.065  40.809  1.00 92.05           O  
ATOM   2518  CB  PHE A 326      -2.411 -31.105  38.553  1.00 91.70           C  
ATOM   2519  CG  PHE A 326      -1.326 -30.937  37.525  1.00 92.44           C  
ATOM   2520  CD1 PHE A 326      -0.151 -30.276  37.841  1.00 91.78           C  
ATOM   2521  CD2 PHE A 326      -1.485 -31.429  36.239  1.00 94.08           C  
ATOM   2522  CE1 PHE A 326       0.847 -30.117  36.900  1.00 93.23           C  
ATOM   2523  CE2 PHE A 326      -0.489 -31.272  35.294  1.00 95.52           C  
ATOM   2524  CZ  PHE A 326       0.677 -30.616  35.624  1.00 95.45           C  
ATOM   2525  N   GLN A 327      -2.265 -31.681  41.941  1.00 97.66           N  
ATOM   2526  CA  GLN A 327      -2.915 -31.261  43.182  1.00 97.87           C  
ATOM   2527  C   GLN A 327      -3.069 -29.749  43.115  1.00 96.50           C  
ATOM   2528  O   GLN A 327      -2.103 -29.005  43.304  1.00 95.25           O  
ATOM   2529  CB  GLN A 327      -2.097 -31.696  44.391  1.00 98.45           C  
ATOM   2530  CG  GLN A 327      -2.734 -31.386  45.734  1.00 99.68           C  
ATOM   2531  CD  GLN A 327      -1.909 -31.917  46.888  1.00100.58           C  
ATOM   2532  NE2 GLN A 327      -2.356 -31.654  48.113  1.00102.08           N  
ATOM   2533  OE1 GLN A 327      -0.879 -32.561  46.679  1.00100.35           O  
ATOM   2534  N   THR A 328      -4.284 -29.286  42.840  1.00 86.09           N  
ATOM   2535  CA  THR A 328      -4.530 -27.882  42.539  1.00 85.41           C  
ATOM   2536  C   THR A 328      -5.123 -27.169  43.745  1.00 86.61           C  
ATOM   2537  O   THR A 328      -6.095 -27.643  44.339  1.00 88.63           O  
ATOM   2538  CB  THR A 328      -5.468 -27.742  41.338  1.00 86.32           C  
ATOM   2539  CG2 THR A 328      -5.790 -26.275  41.080  1.00 86.64           C  
ATOM   2540  OG1 THR A 328      -4.853 -28.309  40.172  1.00 85.78           O  
ATOM   2541  N   THR A 329      -4.536 -26.023  44.092  1.00 97.10           N  
ATOM   2542  CA  THR A 329      -5.041 -25.157  45.149  1.00 98.50           C  
ATOM   2543  C   THR A 329      -5.121 -23.732  44.622  1.00 98.46           C  
ATOM   2544  O   THR A 329      -4.337 -23.331  43.759  1.00 96.88           O  
ATOM   2545  CB  THR A 329      -4.147 -25.206  46.393  1.00 98.64           C  
ATOM   2546  CG2 THR A 329      -4.773 -24.416  47.534  1.00100.71           C  
ATOM   2547  OG1 THR A 329      -3.970 -26.569  46.800  1.00 99.15           O  
ATOM   2548  N   LYS A 330      -6.073 -22.966  45.144  1.00 85.60           N  
ATOM   2549  CA  LYS A 330      -6.347 -21.621  44.658  1.00 86.86           C  
ATOM   2550  C   LYS A 330      -5.896 -20.578  45.671  1.00 87.31           C  
ATOM   2551  O   LYS A 330      -5.485 -20.891  46.788  1.00 86.96           O  
ATOM   2552  CB  LYS A 330      -7.838 -21.464  44.338  1.00 90.43           C  
ATOM   2553  CG  LYS A 330      -8.266 -22.241  43.099  1.00 90.38           C  
ATOM   2554  CD  LYS A 330      -9.725 -21.999  42.751  1.00 94.41           C  
ATOM   2555  CE  LYS A 330     -10.086 -22.627  41.409  1.00 94.37           C  
ATOM   2556  NZ  LYS A 330      -9.964 -24.113  41.425  1.00 92.87           N1+
ATOM   2557  N   LEU A 331      -5.980 -19.313  45.262  1.00 88.93           N  
ATOM   2558  CA  LEU A 331      -5.404 -18.213  46.023  1.00 89.10           C  
ATOM   2559  C   LEU A 331      -5.976 -16.908  45.499  1.00 91.46           C  
ATOM   2560  O   LEU A 331      -5.612 -16.463  44.405  1.00 90.29           O  
ATOM   2561  CB  LEU A 331      -3.879 -18.235  45.910  1.00 85.58           C  
ATOM   2562  CG  LEU A 331      -3.082 -17.106  46.558  1.00 85.56           C  
ATOM   2563  CD1 LEU A 331      -3.208 -17.142  48.071  1.00 87.49           C  
ATOM   2564  CD2 LEU A 331      -1.625 -17.213  46.130  1.00 83.30           C  
ATOM   2565  N   ASN A 332      -6.881 -16.297  46.259  1.00 82.96           N  
ATOM   2566  CA  ASN A 332      -7.553 -15.080  45.838  1.00 85.92           C  
ATOM   2567  C   ASN A 332      -6.718 -13.850  46.185  1.00 85.17           C  
ATOM   2568  O   ASN A 332      -5.763 -13.906  46.963  1.00 83.16           O  
ATOM   2569  CB  ASN A 332      -8.933 -14.976  46.488  1.00 90.83           C  
ATOM   2570  CG  ASN A 332      -9.880 -16.064  46.026  1.00 92.22           C  
ATOM   2571  ND2 ASN A 332     -11.176 -15.849  46.231  1.00 97.01           N  
ATOM   2572  OD1 ASN A 332      -9.454 -17.087  45.489  1.00 89.25           O  
ATOM   2573  N   GLY A 333      -7.096 -12.721  45.590  1.00103.30           N  
ATOM   2574  CA  GLY A 333      -6.454 -11.458  45.874  1.00103.28           C  
ATOM   2575  C   GLY A 333      -6.968 -10.837  47.155  1.00106.47           C  
ATOM   2576  O   GLY A 333      -7.806 -11.392  47.867  1.00108.83           O  
ATOM   2577  N   PHE A 334      -6.452  -9.644  47.446  1.00110.04           N  
ATOM   2578  CA  PHE A 334      -6.772  -8.944  48.684  1.00112.67           C  
ATOM   2579  C   PHE A 334      -7.488  -7.627  48.439  1.00115.91           C  
ATOM   2580  O   PHE A 334      -8.523  -7.365  49.063  1.00119.48           O  
ATOM   2581  CB  PHE A 334      -5.484  -8.705  49.489  1.00111.59           C  
ATOM   2582  CG  PHE A 334      -4.567  -9.894  49.524  1.00108.32           C  
ATOM   2583  CD1 PHE A 334      -3.606 -10.070  48.541  1.00105.32           C  
ATOM   2584  CD2 PHE A 334      -4.671 -10.840  50.532  1.00108.53           C  
ATOM   2585  CE1 PHE A 334      -2.764 -11.165  48.562  1.00102.65           C  
ATOM   2586  CE2 PHE A 334      -3.830 -11.939  50.560  1.00105.78           C  
ATOM   2587  CZ  PHE A 334      -2.875 -12.100  49.575  1.00102.87           C  
ATOM   2588  N   GLU A 335      -6.972  -6.790  47.546  1.00136.13           N  
ATOM   2589  CA  GLU A 335      -7.580  -5.504  47.238  1.00139.07           C  
ATOM   2590  C   GLU A 335      -8.448  -5.615  45.991  1.00140.55           C  
ATOM   2591  O   GLU A 335      -8.192  -6.429  45.100  1.00138.44           O  
ATOM   2592  CB  GLU A 335      -6.508  -4.433  47.037  1.00139.01           C  
ATOM   2593  CG  GLU A 335      -5.746  -4.088  48.306  1.00140.86           C  
ATOM   2594  CD  GLU A 335      -4.726  -2.987  48.096  1.00142.22           C  
ATOM   2595  OE1 GLU A 335      -4.355  -2.734  46.930  1.00140.58           O  
ATOM   2596  OE2 GLU A 335      -4.298  -2.373  49.098  1.00145.21           O1-
ATOM   2597  N   VAL A 336      -9.484  -4.783  45.938  1.00114.54           N  
ATOM   2598  CA  VAL A 336     -10.438  -4.807  44.837  1.00117.14           C  
ATOM   2599  C   VAL A 336      -9.856  -4.062  43.644  1.00115.81           C  
ATOM   2600  O   VAL A 336      -9.158  -3.052  43.799  1.00114.83           O  
ATOM   2601  CB  VAL A 336     -11.781  -4.196  45.276  1.00122.15           C  
ATOM   2602  CG1 VAL A 336     -12.783  -4.211  44.129  1.00125.22           C  
ATOM   2603  CG2 VAL A 336     -12.332  -4.943  46.479  1.00123.46           C  
ATOM   2604  N   PHE A 337     -10.138  -4.566  42.444  1.00109.99           N  
ATOM   2605  CA  PHE A 337      -9.677  -3.989  41.185  1.00108.85           C  
ATOM   2606  C   PHE A 337      -8.158  -3.910  41.092  1.00104.22           C  
ATOM   2607  O   PHE A 337      -7.633  -3.263  40.180  1.00103.33           O  
ATOM   2608  CB  PHE A 337     -10.271  -2.592  40.956  1.00112.44           C  
ATOM   2609  CG  PHE A 337     -11.769  -2.579  40.821  1.00117.42           C  
ATOM   2610  CD1 PHE A 337     -12.436  -3.618  40.194  1.00118.43           C  
ATOM   2611  CD2 PHE A 337     -12.510  -1.522  41.323  1.00121.24           C  
ATOM   2612  CE1 PHE A 337     -13.812  -3.604  40.071  1.00123.44           C  
ATOM   2613  CE2 PHE A 337     -13.885  -1.503  41.204  1.00126.05           C  
ATOM   2614  CZ  PHE A 337     -14.537  -2.545  40.576  1.00127.27           C  
ATOM   2615  N   ALA A 338      -7.434  -4.544  42.012  1.00108.86           N  
ATOM   2616  CA  ALA A 338      -5.981  -4.546  41.943  1.00104.79           C  
ATOM   2617  C   ALA A 338      -5.452  -5.476  40.861  1.00101.76           C  
ATOM   2618  O   ALA A 338      -4.251  -5.442  40.574  1.00 98.76           O  
ATOM   2619  CB  ALA A 338      -5.390  -4.939  43.298  1.00103.40           C  
ATOM   2620  N   ARG A 339      -6.314  -6.295  40.258  1.00 91.92           N  
ATOM   2621  CA  ARG A 339      -5.911  -7.202  39.185  1.00 89.15           C  
ATOM   2622  C   ARG A 339      -4.867  -8.202  39.673  1.00 85.29           C  
ATOM   2623  O   ARG A 339      -3.906  -8.517  38.970  1.00 82.33           O  
ATOM   2624  CB  ARG A 339      -5.383  -6.423  37.978  1.00 88.57           C  
ATOM   2625  CG  ARG A 339      -6.359  -5.411  37.393  1.00 92.50           C  
ATOM   2626  CD  ARG A 339      -7.514  -6.087  36.677  1.00 94.50           C  
ATOM   2627  NE  ARG A 339      -8.297  -5.130  35.899  1.00 98.02           N  
ATOM   2628  CZ  ARG A 339      -7.940  -4.671  34.705  1.00 97.44           C  
ATOM   2629  NH1 ARG A 339      -6.806  -5.072  34.143  1.00 93.44           N1+
ATOM   2630  NH2 ARG A 339      -8.716  -3.804  34.072  1.00101.21           N1+
ATOM   2631  N   PHE A 340      -5.053  -8.703  40.893  1.00 87.80           N  
ATOM   2632  CA  PHE A 340      -4.135  -9.687  41.455  1.00 84.55           C  
ATOM   2633  C   PHE A 340      -3.992 -10.876  40.517  1.00 82.10           C  
ATOM   2634  O   PHE A 340      -4.986 -11.456  40.071  1.00 83.42           O  
ATOM   2635  CB  PHE A 340      -4.635 -10.153  42.824  1.00 85.92           C  
ATOM   2636  CG  PHE A 340      -3.771 -11.210  43.457  1.00 83.01           C  
ATOM   2637  CD1 PHE A 340      -2.624 -10.865  44.149  1.00 81.51           C  
ATOM   2638  CD2 PHE A 340      -4.112 -12.549  43.365  1.00 82.06           C  
ATOM   2639  CE1 PHE A 340      -1.830 -11.836  44.734  1.00 79.73           C  
ATOM   2640  CE2 PHE A 340      -3.321 -13.522  43.947  1.00 79.51           C  
ATOM   2641  CZ  PHE A 340      -2.179 -13.165  44.630  1.00 78.17           C  
ATOM   2642  N   GLY A 341      -2.749 -11.237  40.224  1.00 84.80           N  
ATOM   2643  CA  GLY A 341      -2.460 -12.315  39.304  1.00 82.51           C  
ATOM   2644  C   GLY A 341      -2.123 -11.888  37.893  1.00 81.91           C  
ATOM   2645  O   GLY A 341      -2.053 -12.748  37.009  1.00 80.43           O  
ATOM   2646  N   SER A 342      -1.912 -10.592  37.652  1.00 86.14           N  
ATOM   2647  CA  SER A 342      -1.555 -10.140  36.313  1.00 85.90           C  
ATOM   2648  C   SER A 342      -0.209 -10.707  35.881  1.00 83.16           C  
ATOM   2649  O   SER A 342      -0.056 -11.168  34.742  1.00 82.15           O  
ATOM   2650  CB  SER A 342      -1.532  -8.612  36.263  1.00 88.05           C  
ATOM   2651  OG  SER A 342      -2.823  -8.076  36.494  1.00 91.18           O  
ATOM   2652  N   ALA A 343       0.775 -10.686  36.775  1.00 71.81           N  
ATOM   2653  CA  ALA A 343       2.108 -11.196  36.487  1.00 70.70           C  
ATOM   2654  C   ALA A 343       2.510 -12.208  37.548  1.00 69.58           C  
ATOM   2655  O   ALA A 343       2.173 -12.058  38.726  1.00 70.40           O  
ATOM   2656  CB  ALA A 343       3.133 -10.063  36.428  1.00 72.35           C  
ATOM   2657  N   ILE A 344       3.238 -13.238  37.122  1.00 80.26           N  
ATOM   2658  CA  ILE A 344       3.658 -14.334  37.990  1.00 79.37           C  
ATOM   2659  C   ILE A 344       5.109 -14.641  37.646  1.00 79.10           C  
ATOM   2660  O   ILE A 344       5.390 -15.179  36.569  1.00 78.35           O  
ATOM   2661  CB  ILE A 344       2.785 -15.587  37.815  1.00 77.95           C  
ATOM   2662  CG1 ILE A 344       1.340 -15.287  38.222  1.00 78.72           C  
ATOM   2663  CG2 ILE A 344       3.346 -16.749  38.623  1.00 77.26           C  
ATOM   2664  CD1 ILE A 344       0.366 -16.400  37.890  1.00 77.93           C  
ATOM   2665  N   ALA A 345       6.026 -14.315  38.553  1.00 68.49           N  
ATOM   2666  CA  ALA A 345       7.452 -14.457  38.280  1.00 68.71           C  
ATOM   2667  C   ALA A 345       8.074 -15.520  39.172  1.00 68.15           C  
ATOM   2668  O   ALA A 345       8.110 -15.344  40.401  1.00 68.86           O  
ATOM   2669  CB  ALA A 345       8.163 -13.117  38.483  1.00 70.77           C  
ATOM   2670  N   PRO A 346       8.553 -16.636  38.624  1.00 64.03           N  
ATOM   2671  CA  PRO A 346       9.421 -17.518  39.413  1.00 64.15           C  
ATOM   2672  C   PRO A 346      10.642 -16.764  39.913  1.00 65.92           C  
ATOM   2673  O   PRO A 346      11.153 -15.860  39.249  1.00 67.18           O  
ATOM   2674  CB  PRO A 346       9.803 -18.622  38.419  1.00 63.34           C  
ATOM   2675  CG  PRO A 346       8.650 -18.672  37.475  1.00 62.37           C  
ATOM   2676  CD  PRO A 346       8.159 -17.253  37.344  1.00 62.98           C  
ATOM   2677  N   LEU A 347      11.105 -17.139  41.105  1.00 79.77           N  
ATOM   2678  CA  LEU A 347      12.207 -16.442  41.752  1.00 81.49           C  
ATOM   2679  C   LEU A 347      13.399 -17.328  42.076  1.00 81.84           C  
ATOM   2680  O   LEU A 347      14.454 -16.798  42.441  1.00 83.55           O  
ATOM   2681  CB  LEU A 347      11.732 -15.787  43.060  1.00 82.25           C  
ATOM   2682  CG  LEU A 347      10.679 -14.688  42.946  1.00 82.59           C  
ATOM   2683  CD1 LEU A 347      10.147 -14.323  44.322  1.00 83.47           C  
ATOM   2684  CD2 LEU A 347      11.260 -13.470  42.261  1.00 83.90           C  
ATOM   2685  N   GLY A 348      13.274 -18.644  41.945  1.00 72.08           N  
ATOM   2686  CA  GLY A 348      14.274 -19.495  42.543  1.00 72.69           C  
ATOM   2687  C   GLY A 348      14.102 -19.457  44.056  1.00 73.04           C  
ATOM   2688  O   GLY A 348      13.047 -19.095  44.584  1.00 72.53           O  
ATOM   2689  N   ASP A 349      15.168 -19.825  44.759  1.00 81.14           N  
ATOM   2690  CA  ASP A 349      15.138 -19.830  46.222  1.00 81.91           C  
ATOM   2691  C   ASP A 349      15.550 -18.443  46.698  1.00 83.61           C  
ATOM   2692  O   ASP A 349      16.724 -18.168  46.954  1.00 85.34           O  
ATOM   2693  CB  ASP A 349      16.039 -20.922  46.780  1.00 82.46           C  
ATOM   2694  CG  ASP A 349      15.560 -21.434  48.119  1.00 82.49           C  
ATOM   2695  OD1 ASP A 349      14.644 -20.817  48.703  1.00 82.25           O  
ATOM   2696  OD2 ASP A 349      16.093 -22.461  48.583  1.00 83.02           O1-
ATOM   2697  N   LEU A 350      14.559 -17.555  46.818  1.00 77.69           N  
ATOM   2698  CA  LEU A 350      14.826 -16.175  47.213  1.00 79.52           C  
ATOM   2699  C   LEU A 350      15.492 -16.075  48.580  1.00 81.20           C  
ATOM   2700  O   LEU A 350      16.155 -15.071  48.858  1.00 83.34           O  
ATOM   2701  CB  LEU A 350      13.520 -15.375  47.208  1.00 79.23           C  
ATOM   2702  CG  LEU A 350      13.600 -13.915  47.652  1.00 81.53           C  
ATOM   2703  CD1 LEU A 350      14.537 -13.128  46.754  1.00 82.82           C  
ATOM   2704  CD2 LEU A 350      12.214 -13.287  47.664  1.00 81.37           C  
ATOM   2705  N   ASP A 351      15.336 -17.086  49.436  1.00 85.74           N  
ATOM   2706  CA  ASP A 351      15.909 -17.069  50.775  1.00 87.48           C  
ATOM   2707  C   ASP A 351      16.878 -18.219  51.024  1.00 87.49           C  
ATOM   2708  O   ASP A 351      17.362 -18.370  52.151  1.00 89.18           O  
ATOM   2709  CB  ASP A 351      14.788 -17.101  51.828  1.00 88.04           C  
ATOM   2710  CG  ASP A 351      13.870 -18.298  51.669  1.00 86.03           C  
ATOM   2711  OD1 ASP A 351      13.715 -18.779  50.528  1.00 84.40           O  
ATOM   2712  OD2 ASP A 351      13.302 -18.760  52.681  1.00 86.33           O1-
ATOM   2713  N   GLN A 352      17.176 -19.025  50.010  1.00 74.65           N  
ATOM   2714  CA  GLN A 352      18.135 -20.123  50.123  1.00 74.97           C  
ATOM   2715  C   GLN A 352      17.805 -21.035  51.302  1.00 74.94           C  
ATOM   2716  O   GLN A 352      18.659 -21.352  52.133  1.00 76.41           O  
ATOM   2717  CB  GLN A 352      19.564 -19.589  50.242  1.00 77.25           C  
ATOM   2718  CG  GLN A 352      20.017 -18.751  49.066  1.00 77.79           C  
ATOM   2719  CD  GLN A 352      19.908 -19.484  47.738  1.00 76.27           C  
ATOM   2720  NE2 GLN A 352      18.972 -19.052  46.903  1.00 74.85           N  
ATOM   2721  OE1 GLN A 352      20.652 -20.427  47.469  1.00 76.59           O  
ATOM   2722  N   ASP A 353      16.546 -21.468  51.366  1.00 76.61           N  
ATOM   2723  CA  ASP A 353      16.092 -22.371  52.415  1.00 76.73           C  
ATOM   2724  C   ASP A 353      15.799 -23.775  51.905  1.00 75.74           C  
ATOM   2725  O   ASP A 353      15.449 -24.649  52.703  1.00 76.09           O  
ATOM   2726  CB  ASP A 353      14.846 -21.798  53.100  1.00 76.62           C  
ATOM   2727  CG  ASP A 353      13.621 -21.811  52.207  1.00 74.87           C  
ATOM   2728  OD1 ASP A 353      13.763 -21.716  50.964  1.00 73.84           O  
ATOM   2729  OD2 ASP A 353      12.505 -21.915  52.761  1.00 74.84           O1-
ATOM   2730  N   GLY A 354      15.932 -24.017  50.601  1.00 75.44           N  
ATOM   2731  CA  GLY A 354      15.728 -25.330  50.020  1.00 74.77           C  
ATOM   2732  C   GLY A 354      14.553 -25.433  49.065  1.00 73.12           C  
ATOM   2733  O   GLY A 354      14.462 -26.425  48.333  1.00 73.32           O  
ATOM   2734  N   PHE A 355      13.656 -24.452  49.045  1.00 68.21           N  
ATOM   2735  CA  PHE A 355      12.476 -24.491  48.193  1.00 66.79           C  
ATOM   2736  C   PHE A 355      12.398 -23.210  47.380  1.00 66.33           C  
ATOM   2737  O   PHE A 355      12.763 -22.134  47.863  1.00 67.24           O  
ATOM   2738  CB  PHE A 355      11.200 -24.665  49.021  1.00 66.78           C  
ATOM   2739  CG  PHE A 355      11.240 -25.840  49.946  1.00 67.63           C  
ATOM   2740  CD1 PHE A 355      10.801 -27.084  49.527  1.00 67.31           C  
ATOM   2741  CD2 PHE A 355      11.723 -25.703  51.240  1.00 69.04           C  
ATOM   2742  CE1 PHE A 355      10.839 -28.172  50.384  1.00 68.44           C  
ATOM   2743  CE2 PHE A 355      11.765 -26.787  52.096  1.00 70.04           C  
ATOM   2744  CZ  PHE A 355      11.323 -28.023  51.668  1.00 69.77           C  
ATOM   2745  N   ASN A 356      11.923 -23.327  46.146  1.00 66.07           N  
ATOM   2746  CA  ASN A 356      11.806 -22.154  45.294  1.00 65.71           C  
ATOM   2747  C   ASN A 356      10.638 -21.282  45.749  1.00 65.60           C  
ATOM   2748  O   ASN A 356       9.751 -21.713  46.493  1.00 65.55           O  
ATOM   2749  CB  ASN A 356      11.635 -22.565  43.833  1.00 64.76           C  
ATOM   2750  CG  ASN A 356      12.897 -23.177  43.254  1.00 65.49           C  
ATOM   2751  ND2 ASN A 356      12.733 -24.144  42.359  1.00 65.30           N  
ATOM   2752  OD1 ASN A 356      14.008 -22.788  43.616  1.00 66.67           O  
ATOM   2753  N   ASP A 357      10.660 -20.035  45.297  1.00 69.99           N  
ATOM   2754  CA  ASP A 357       9.705 -19.018  45.707  1.00 70.40           C  
ATOM   2755  C   ASP A 357       9.180 -18.319  44.460  1.00 69.87           C  
ATOM   2756  O   ASP A 357       9.735 -18.460  43.365  1.00 69.41           O  
ATOM   2757  CB  ASP A 357      10.357 -18.017  46.672  1.00 72.08           C  
ATOM   2758  CG  ASP A 357      11.132 -18.701  47.791  1.00 72.90           C  
ATOM   2759  OD1 ASP A 357      10.500 -19.279  48.699  1.00 72.87           O  
ATOM   2760  OD2 ASP A 357      12.381 -18.675  47.757  1.00 73.58           O1-
ATOM   2761  N   ILE A 358       8.103 -17.555  44.621  1.00 76.40           N  
ATOM   2762  CA  ILE A 358       7.443 -16.945  43.473  1.00 76.00           C  
ATOM   2763  C   ILE A 358       6.873 -15.594  43.873  1.00 77.44           C  
ATOM   2764  O   ILE A 358       6.398 -15.408  44.995  1.00 78.45           O  
ATOM   2765  CB  ILE A 358       6.344 -17.870  42.909  1.00 74.66           C  
ATOM   2766  CG1 ILE A 358       5.981 -17.447  41.484  1.00 74.25           C  
ATOM   2767  CG2 ILE A 358       5.111 -17.840  43.797  1.00 75.08           C  
ATOM   2768  CD1 ILE A 358       5.181 -18.494  40.733  1.00 73.16           C  
ATOM   2769  N   ALA A 359       6.921 -14.649  42.935  1.00 73.09           N  
ATOM   2770  CA  ALA A 359       6.303 -13.342  43.086  1.00 74.63           C  
ATOM   2771  C   ALA A 359       5.001 -13.291  42.299  1.00 74.07           C  
ATOM   2772  O   ALA A 359       4.871 -13.914  41.242  1.00 72.61           O  
ATOM   2773  CB  ALA A 359       7.241 -12.234  42.605  1.00 75.94           C  
ATOM   2774  N   ILE A 360       4.032 -12.549  42.828  1.00 68.93           N  
ATOM   2775  CA  ILE A 360       2.740 -12.369  42.174  1.00 68.70           C  
ATOM   2776  C   ILE A 360       2.348 -10.908  42.312  1.00 71.10           C  
ATOM   2777  O   ILE A 360       2.370 -10.357  43.417  1.00 73.06           O  
ATOM   2778  CB  ILE A 360       1.656 -13.290  42.764  1.00 68.15           C  
ATOM   2779  CG1 ILE A 360       2.047 -14.753  42.536  1.00 66.06           C  
ATOM   2780  CG2 ILE A 360       0.302 -12.981  42.137  1.00 68.41           C  
ATOM   2781  CD1 ILE A 360       1.115 -15.759  43.172  1.00 65.82           C  
ATOM   2782  N   ALA A 361       1.985 -10.283  41.194  1.00 74.65           N  
ATOM   2783  CA  ALA A 361       1.784  -8.846  41.136  1.00 77.16           C  
ATOM   2784  C   ALA A 361       0.307  -8.495  41.035  1.00 78.17           C  
ATOM   2785  O   ALA A 361      -0.483  -9.211  40.414  1.00 76.88           O  
ATOM   2786  CB  ALA A 361       2.531  -8.243  39.943  1.00 77.18           C  
ATOM   2787  N   ALA A 362      -0.050  -7.374  41.661  1.00 93.86           N  
ATOM   2788  CA  ALA A 362      -1.371  -6.759  41.536  1.00 95.78           C  
ATOM   2789  C   ALA A 362      -1.121  -5.321  41.102  1.00 98.22           C  
ATOM   2790  O   ALA A 362      -1.030  -4.416  41.943  1.00100.99           O  
ATOM   2791  CB  ALA A 362      -2.151  -6.832  42.845  1.00 97.56           C  
ATOM   2792  N   PRO A 363      -1.016  -5.066  39.793  1.00 94.20           N  
ATOM   2793  CA  PRO A 363      -0.434  -3.794  39.338  1.00 96.39           C  
ATOM   2794  C   PRO A 363      -1.287  -2.570  39.627  1.00 99.98           C  
ATOM   2795  O   PRO A 363      -0.799  -1.448  39.431  1.00102.70           O  
ATOM   2796  CB  PRO A 363      -0.266  -3.997  37.823  1.00 94.73           C  
ATOM   2797  CG  PRO A 363      -0.945  -5.303  37.484  1.00 92.05           C  
ATOM   2798  CD  PRO A 363      -1.673  -5.791  38.694  1.00 92.34           C  
ATOM   2799  N   TYR A 364      -2.530  -2.733  40.079  1.00 96.94           N  
ATOM   2800  CA  TYR A 364      -3.422  -1.602  40.306  1.00100.62           C  
ATOM   2801  C   TYR A 364      -3.948  -1.575  41.737  1.00102.69           C  
ATOM   2802  O   TYR A 364      -5.070  -1.131  41.988  1.00105.15           O  
ATOM   2803  CB  TYR A 364      -4.574  -1.625  39.303  1.00100.69           C  
ATOM   2804  CG  TYR A 364      -4.098  -1.631  37.868  1.00 99.05           C  
ATOM   2805  CD1 TYR A 364      -3.569  -0.487  37.289  1.00100.95           C  
ATOM   2806  CD2 TYR A 364      -4.166  -2.784  37.099  1.00 96.81           C  
ATOM   2807  CE1 TYR A 364      -3.126  -0.490  35.982  1.00 99.74           C  
ATOM   2808  CE2 TYR A 364      -3.727  -2.798  35.791  1.00 95.74           C  
ATOM   2809  CZ  TYR A 364      -3.208  -1.647  35.236  1.00 96.64           C  
ATOM   2810  OH  TYR A 364      -2.768  -1.650  33.930  1.00 95.81           O  
ATOM   2811  N   GLY A 365      -3.137  -2.042  42.686  1.00143.14           N  
ATOM   2812  CA  GLY A 365      -3.466  -1.994  44.090  1.00145.44           C  
ATOM   2813  C   GLY A 365      -2.571  -1.028  44.851  1.00148.60           C  
ATOM   2814  O   GLY A 365      -1.667  -0.400  44.307  1.00149.13           O  
ATOM   2815  N   GLY A 366      -2.852  -0.923  46.144  1.00122.13           N  
ATOM   2816  CA  GLY A 366      -2.074  -0.072  47.019  1.00125.42           C  
ATOM   2817  C   GLY A 366      -2.621   1.337  47.106  1.00130.35           C  
ATOM   2818  O   GLY A 366      -3.721   1.655  46.642  1.00131.50           O  
ATOM   2819  N   GLU A 367      -1.821   2.200  47.726  1.00164.20           N  
ATOM   2820  CA  GLU A 367      -2.184   3.605  47.850  1.00169.49           C  
ATOM   2821  C   GLU A 367      -2.195   4.263  46.476  1.00169.58           C  
ATOM   2822  O   GLU A 367      -1.207   4.205  45.738  1.00167.65           O  
ATOM   2823  CB  GLU A 367      -1.205   4.329  48.774  1.00173.07           C  
ATOM   2824  CG  GLU A 367      -1.794   4.720  50.123  1.00177.42           C  
ATOM   2825  CD  GLU A 367      -0.807   5.475  51.000  1.00181.29           C  
ATOM   2826  OE1 GLU A 367       0.099   6.135  50.450  1.00182.31           O  
ATOM   2827  OE2 GLU A 367      -0.937   5.405  52.241  1.00183.57           O1-
ATOM   2828  N   ASP A 368      -3.322   4.881  46.130  1.00181.77           N  
ATOM   2829  CA  ASP A 368      -3.469   5.620  44.880  1.00182.65           C  
ATOM   2830  C   ASP A 368      -3.276   4.733  43.654  1.00177.42           C  
ATOM   2831  O   ASP A 368      -2.999   5.233  42.559  1.00177.56           O  
ATOM   2832  CB  ASP A 368      -2.492   6.803  44.830  1.00186.51           C  
ATOM   2833  CG  ASP A 368      -2.470   7.595  46.126  1.00191.73           C  
ATOM   2834  OD1 ASP A 368      -3.511   7.647  46.814  1.00193.86           O  
ATOM   2835  OD2 ASP A 368      -1.408   8.165  46.460  1.00193.98           O1-
ATOM   2836  N   LYS A 369      -3.417   3.416  43.814  1.00152.44           N  
ATOM   2837  CA  LYS A 369      -3.325   2.477  42.696  1.00147.65           C  
ATOM   2838  C   LYS A 369      -1.945   2.522  42.045  1.00146.01           C  
ATOM   2839  O   LYS A 369      -1.807   2.381  40.829  1.00143.96           O  
ATOM   2840  CB  LYS A 369      -4.416   2.752  41.659  1.00148.09           C  
ATOM   2841  CG  LYS A 369      -5.822   2.818  42.236  1.00150.35           C  
ATOM   2842  CD  LYS A 369      -6.250   1.482  42.823  1.00147.38           C  
ATOM   2843  CE  LYS A 369      -7.558   1.603  43.587  1.00150.34           C  
ATOM   2844  NZ  LYS A 369      -7.965   0.304  44.192  1.00147.96           N1+
ATOM   2845  N   LYS A 370      -0.911   2.717  42.861  1.00111.30           N  
ATOM   2846  CA  LYS A 370       0.454   2.766  42.356  1.00110.39           C  
ATOM   2847  C   LYS A 370       1.055   1.385  42.134  1.00105.50           C  
ATOM   2848  O   LYS A 370       2.185   1.297  41.642  1.00104.57           O  
ATOM   2849  CB  LYS A 370       1.336   3.570  43.316  1.00114.11           C  
ATOM   2850  CG  LYS A 370       0.930   5.033  43.433  1.00119.56           C  
ATOM   2851  CD  LYS A 370       1.874   5.828  44.327  1.00123.56           C  
ATOM   2852  CE  LYS A 370       1.713   5.449  45.792  1.00124.20           C  
ATOM   2853  NZ  LYS A 370       2.467   6.361  46.703  1.00128.87           N1+
ATOM   2854  N   GLY A 371       0.344   0.321  42.479  1.00101.55           N  
ATOM   2855  CA  GLY A 371       0.772  -1.033  42.190  1.00 97.10           C  
ATOM   2856  C   GLY A 371       1.382  -1.722  43.397  1.00 96.35           C  
ATOM   2857  O   GLY A 371       1.949  -1.087  44.292  1.00 99.02           O  
ATOM   2858  N   ILE A 372       1.265  -3.051  43.423  1.00102.21           N  
ATOM   2859  CA  ILE A 372       1.771  -3.867  44.519  1.00101.19           C  
ATOM   2860  C   ILE A 372       2.315  -5.175  43.956  1.00 97.21           C  
ATOM   2861  O   ILE A 372       1.892  -5.641  42.895  1.00 95.85           O  
ATOM   2862  CB  ILE A 372       0.682  -4.164  45.576  1.00102.08           C  
ATOM   2863  CG1 ILE A 372       0.036  -2.874  46.084  1.00106.68           C  
ATOM   2864  CG2 ILE A 372       1.272  -4.932  46.749  1.00101.81           C  
ATOM   2865  CD1 ILE A 372       0.962  -2.015  46.913  1.00109.82           C  
ATOM   2866  N   VAL A 373       3.259  -5.770  44.684  1.00 95.44           N  
ATOM   2867  CA  VAL A 373       3.791  -7.093  44.371  1.00 92.10           C  
ATOM   2868  C   VAL A 373       3.873  -7.892  45.665  1.00 91.99           C  
ATOM   2869  O   VAL A 373       4.258  -7.359  46.711  1.00 94.39           O  
ATOM   2870  CB  VAL A 373       5.172  -7.011  43.687  1.00 91.79           C  
ATOM   2871  CG1 VAL A 373       5.830  -8.386  43.638  1.00 89.00           C  
ATOM   2872  CG2 VAL A 373       5.039  -6.433  42.285  1.00 91.65           C  
ATOM   2873  N   TYR A 374       3.516  -9.171  45.592  1.00 81.80           N  
ATOM   2874  CA  TYR A 374       3.481 -10.052  46.753  1.00 81.57           C  
ATOM   2875  C   TYR A 374       4.484 -11.180  46.574  1.00 79.24           C  
ATOM   2876  O   TYR A 374       4.524 -11.818  45.519  1.00 77.17           O  
ATOM   2877  CB  TYR A 374       2.079 -10.634  46.958  1.00 81.00           C  
ATOM   2878  CG  TYR A 374       1.009  -9.603  47.228  1.00 83.61           C  
ATOM   2879  CD1 TYR A 374       0.306  -9.012  46.185  1.00 83.96           C  
ATOM   2880  CD2 TYR A 374       0.695  -9.224  48.527  1.00 86.29           C  
ATOM   2881  CE1 TYR A 374      -0.677  -8.070  46.429  1.00 86.69           C  
ATOM   2882  CE2 TYR A 374      -0.285  -8.283  48.781  1.00 89.10           C  
ATOM   2883  CZ  TYR A 374      -0.968  -7.709  47.731  1.00 89.45           C  
ATOM   2884  OH  TYR A 374      -1.945  -6.770  47.982  1.00 92.57           O  
ATOM   2885  N   ILE A 375       5.278 -11.437  47.610  1.00 75.84           N  
ATOM   2886  CA  ILE A 375       6.267 -12.509  47.599  1.00 74.13           C  
ATOM   2887  C   ILE A 375       5.703 -13.692  48.371  1.00 73.28           C  
ATOM   2888  O   ILE A 375       5.252 -13.540  49.513  1.00 74.94           O  
ATOM   2889  CB  ILE A 375       7.604 -12.048  48.206  1.00 75.71           C  
ATOM   2890  CG1 ILE A 375       8.154 -10.840  47.436  1.00 77.03           C  
ATOM   2891  CG2 ILE A 375       8.613 -13.191  48.207  1.00 74.18           C  
ATOM   2892  CD1 ILE A 375       8.386 -11.094  45.955  1.00 75.18           C  
ATOM   2893  N   PHE A 376       5.726 -14.868  47.749  1.00 70.65           N  
ATOM   2894  CA  PHE A 376       5.233 -16.097  48.353  1.00 69.95           C  
ATOM   2895  C   PHE A 376       6.368 -17.108  48.412  1.00 68.93           C  
ATOM   2896  O   PHE A 376       7.073 -17.316  47.420  1.00 67.73           O  
ATOM   2897  CB  PHE A 376       4.057 -16.672  47.561  1.00 68.63           C  
ATOM   2898  CG  PHE A 376       2.834 -15.804  47.575  1.00 69.87           C  
ATOM   2899  CD1 PHE A 376       1.894 -15.926  48.586  1.00 71.38           C  
ATOM   2900  CD2 PHE A 376       2.618 -14.870  46.574  1.00 69.82           C  
ATOM   2901  CE1 PHE A 376       0.764 -15.132  48.601  1.00 72.88           C  
ATOM   2902  CE2 PHE A 376       1.491 -14.074  46.579  1.00 71.22           C  
ATOM   2903  CZ  PHE A 376       0.561 -14.203  47.594  1.00 72.78           C  
ATOM   2904  N   ASN A 377       6.539 -17.735  49.572  1.00 77.04           N  
ATOM   2905  CA  ASN A 377       7.591 -18.718  49.770  1.00 76.54           C  
ATOM   2906  C   ASN A 377       7.021 -20.129  49.696  1.00 75.48           C  
ATOM   2907  O   ASN A 377       5.875 -20.379  50.075  1.00 75.60           O  
ATOM   2908  CB  ASN A 377       8.287 -18.501  51.111  1.00 78.46           C  
ATOM   2909  CG  ASN A 377       8.965 -17.151  51.199  1.00 80.04           C  
ATOM   2910  ND2 ASN A 377      10.149 -17.046  50.605  1.00 79.75           N  
ATOM   2911  OD1 ASN A 377       8.429 -16.211  51.786  1.00 81.76           O  
ATOM   2912  N   GLY A 378       7.842 -21.048  49.197  1.00 69.35           N  
ATOM   2913  CA  GLY A 378       7.427 -22.413  48.980  1.00 68.55           C  
ATOM   2914  C   GLY A 378       7.884 -23.338  50.089  1.00 69.51           C  
ATOM   2915  O   GLY A 378       8.829 -23.049  50.818  1.00 70.46           O  
ATOM   2916  N   ARG A 379       7.191 -24.471  50.196  1.00 95.65           N  
ATOM   2917  CA  ARG A 379       7.444 -25.450  51.240  1.00 96.94           C  
ATOM   2918  C   ARG A 379       7.271 -26.846  50.661  1.00 96.53           C  
ATOM   2919  O   ARG A 379       6.819 -27.021  49.526  1.00 95.47           O  
ATOM   2920  CB  ARG A 379       6.503 -25.248  52.435  1.00 98.57           C  
ATOM   2921  CG  ARG A 379       6.505 -23.836  52.995  1.00 99.52           C  
ATOM   2922  CD  ARG A 379       5.444 -23.660  54.067  1.00101.51           C  
ATOM   2923  NE  ARG A 379       4.094 -23.895  53.558  1.00101.40           N  
ATOM   2924  CZ  ARG A 379       2.984 -23.736  54.275  1.00103.10           C  
ATOM   2925  NH1 ARG A 379       3.055 -23.335  55.539  1.00105.09           N1+
ATOM   2926  NH2 ARG A 379       1.801 -23.975  53.724  1.00103.08           N1+
ATOM   2927  N   SER A 380       7.632 -27.852  51.464  1.00 87.32           N  
ATOM   2928  CA  SER A 380       7.459 -29.235  51.038  1.00 87.68           C  
ATOM   2929  C   SER A 380       5.992 -29.569  50.797  1.00 87.71           C  
ATOM   2930  O   SER A 380       5.679 -30.428  49.964  1.00 87.65           O  
ATOM   2931  CB  SER A 380       8.053 -30.180  52.081  1.00 89.49           C  
ATOM   2932  OG  SER A 380       7.552 -29.890  53.376  1.00 90.74           O  
ATOM   2933  N   THR A 381       5.084 -28.901  51.508  1.00 72.62           N  
ATOM   2934  CA  THR A 381       3.656 -29.146  51.365  1.00 73.18           C  
ATOM   2935  C   THR A 381       3.030 -28.373  50.213  1.00 71.70           C  
ATOM   2936  O   THR A 381       1.876 -28.647  49.861  1.00 72.08           O  
ATOM   2937  CB  THR A 381       2.926 -28.773  52.658  1.00 75.09           C  
ATOM   2938  CG2 THR A 381       3.453 -29.590  53.831  1.00 76.85           C  
ATOM   2939  OG1 THR A 381       3.111 -27.375  52.920  1.00 74.79           O  
ATOM   2940  N   GLY A 382       3.753 -27.420  49.625  1.00 67.72           N  
ATOM   2941  CA  GLY A 382       3.209 -26.581  48.579  1.00 66.52           C  
ATOM   2942  C   GLY A 382       3.637 -25.137  48.738  1.00 66.26           C  
ATOM   2943  O   GLY A 382       4.751 -24.866  49.197  1.00 66.41           O  
ATOM   2944  N   LEU A 383       2.764 -24.203  48.370  1.00 83.74           N  
ATOM   2945  CA  LEU A 383       3.048 -22.780  48.481  1.00 84.00           C  
ATOM   2946  C   LEU A 383       2.458 -22.238  49.775  1.00 86.05           C  
ATOM   2947  O   LEU A 383       1.275 -22.451  50.061  1.00 87.19           O  
ATOM   2948  CB  LEU A 383       2.473 -22.009  47.291  1.00 83.15           C  
ATOM   2949  CG  LEU A 383       2.774 -20.507  47.269  1.00 83.53           C  
ATOM   2950  CD1 LEU A 383       4.234 -20.267  46.911  1.00 82.86           C  
ATOM   2951  CD2 LEU A 383       1.852 -19.774  46.308  1.00 83.23           C  
ATOM   2952  N   ASN A 384       3.283 -21.539  50.551  1.00 78.88           N  
ATOM   2953  CA  ASN A 384       2.798 -20.827  51.726  1.00 81.00           C  
ATOM   2954  C   ASN A 384       1.903 -19.678  51.274  1.00 81.63           C  
ATOM   2955  O   ASN A 384       2.370 -18.739  50.621  1.00 81.14           O  
ATOM   2956  CB  ASN A 384       3.977 -20.314  52.548  1.00 81.83           C  
ATOM   2957  CG  ASN A 384       3.570 -19.862  53.935  1.00 84.45           C  
ATOM   2958  ND2 ASN A 384       4.483 -20.002  54.892  1.00 85.39           N  
ATOM   2959  OD1 ASN A 384       2.451 -19.393  54.147  1.00 85.85           O  
ATOM   2960  N   ALA A 385       0.617 -19.752  51.619  1.00 77.36           N  
ATOM   2961  CA  ALA A 385      -0.377 -18.850  51.051  1.00 77.98           C  
ATOM   2962  C   ALA A 385      -0.344 -17.448  51.644  1.00 79.83           C  
ATOM   2963  O   ALA A 385      -1.033 -16.563  51.124  1.00 80.52           O  
ATOM   2964  CB  ALA A 385      -1.779 -19.436  51.236  1.00 79.34           C  
ATOM   2965  N   VAL A 386       0.418 -17.221  52.705  1.00 81.80           N  
ATOM   2966  CA  VAL A 386       0.552 -15.899  53.315  1.00 83.95           C  
ATOM   2967  C   VAL A 386       1.834 -15.265  52.786  1.00 82.91           C  
ATOM   2968  O   VAL A 386       2.917 -15.837  52.979  1.00 81.92           O  
ATOM   2969  CB  VAL A 386       0.568 -15.987  54.849  1.00 86.56           C  
ATOM   2970  CG1 VAL A 386       0.865 -14.626  55.460  1.00 89.14           C  
ATOM   2971  CG2 VAL A 386      -0.765 -16.516  55.354  1.00 88.15           C  
ATOM   2972  N   PRO A 387       1.767 -14.110  52.123  1.00 84.60           N  
ATOM   2973  CA  PRO A 387       2.989 -13.532  51.550  1.00 83.88           C  
ATOM   2974  C   PRO A 387       3.940 -13.048  52.631  1.00 85.71           C  
ATOM   2975  O   PRO A 387       3.522 -12.549  53.677  1.00 88.37           O  
ATOM   2976  CB  PRO A 387       2.467 -12.370  50.694  1.00 84.38           C  
ATOM   2977  CG  PRO A 387       1.168 -12.001  51.312  1.00 86.62           C  
ATOM   2978  CD  PRO A 387       0.580 -13.280  51.844  1.00 86.07           C  
ATOM   2979  N   SER A 388       5.237 -13.199  52.362  1.00 79.05           N  
ATOM   2980  CA  SER A 388       6.276 -12.812  53.304  1.00 80.89           C  
ATOM   2981  C   SER A 388       6.789 -11.396  53.082  1.00 82.87           C  
ATOM   2982  O   SER A 388       7.564 -10.901  53.909  1.00 85.01           O  
ATOM   2983  CB  SER A 388       7.454 -13.790  53.218  1.00 79.17           C  
ATOM   2984  OG  SER A 388       8.174 -13.621  52.009  1.00 77.72           O  
ATOM   2985  N   GLN A 389       6.382 -10.735  52.002  1.00 82.46           N  
ATOM   2986  CA  GLN A 389       6.863  -9.391  51.712  1.00 84.59           C  
ATOM   2987  C   GLN A 389       5.903  -8.732  50.736  1.00 84.54           C  
ATOM   2988  O   GLN A 389       5.280  -9.405  49.912  1.00 82.08           O  
ATOM   2989  CB  GLN A 389       8.284  -9.419  51.139  1.00 83.86           C  
ATOM   2990  CG  GLN A 389       9.033  -8.100  51.257  1.00 86.94           C  
ATOM   2991  CD  GLN A 389      10.514  -8.250  50.969  1.00 86.75           C  
ATOM   2992  NE2 GLN A 389      11.247  -7.147  51.047  1.00 89.67           N  
ATOM   2993  OE1 GLN A 389      10.993  -9.349  50.685  1.00 84.31           O  
ATOM   2994  N   ILE A 390       5.789  -7.410  50.840  1.00 87.54           N  
ATOM   2995  CA  ILE A 390       4.908  -6.626  49.984  1.00 88.15           C  
ATOM   2996  C   ILE A 390       5.693  -5.433  49.456  1.00 90.20           C  
ATOM   2997  O   ILE A 390       6.260  -4.663  50.238  1.00 93.26           O  
ATOM   2998  CB  ILE A 390       3.647  -6.157  50.733  1.00 90.62           C  
ATOM   2999  CG1 ILE A 390       2.792  -7.360  51.140  1.00 88.79           C  
ATOM   3000  CG2 ILE A 390       2.835  -5.204  49.872  1.00 91.84           C  
ATOM   3001  CD1 ILE A 390       2.949  -7.760  52.590  1.00 90.23           C  
ATOM   3002  N   LEU A 391       5.722  -5.285  48.135  1.00 96.34           N  
ATOM   3003  CA  LEU A 391       6.423  -4.189  47.475  1.00 98.35           C  
ATOM   3004  C   LEU A 391       5.398  -3.164  47.005  1.00100.36           C  
ATOM   3005  O   LEU A 391       4.530  -3.482  46.184  1.00 98.38           O  
ATOM   3006  CB  LEU A 391       7.249  -4.703  46.298  1.00 95.77           C  
ATOM   3007  CG  LEU A 391       8.550  -5.441  46.626  1.00 94.76           C  
ATOM   3008  CD1 LEU A 391       8.336  -6.546  47.645  1.00 93.18           C  
ATOM   3009  CD2 LEU A 391       9.160  -6.009  45.351  1.00 92.39           C  
ATOM   3010  N   GLU A 392       5.498  -1.945  47.524  1.00107.00           N  
ATOM   3011  CA  GLU A 392       4.538  -0.889  47.233  1.00109.66           C  
ATOM   3012  C   GLU A 392       5.082   0.050  46.165  1.00111.17           C  
ATOM   3013  O   GLU A 392       6.249   0.451  46.207  1.00112.64           O  
ATOM   3014  CB  GLU A 392       4.203  -0.104  48.504  1.00113.81           C  
ATOM   3015  CG  GLU A 392       3.574  -0.954  49.599  1.00112.94           C  
ATOM   3016  CD  GLU A 392       3.534  -0.251  50.949  1.00117.50           C  
ATOM   3017  OE1 GLU A 392       4.126   0.844  51.080  1.00121.08           O  
ATOM   3018  OE2 GLU A 392       2.912  -0.799  51.885  1.00117.56           O1-
ATOM   3019  N   GLY A 393       4.228   0.398  45.206  1.00100.90           N  
ATOM   3020  CA  GLY A 393       4.639   1.301  44.147  1.00102.57           C  
ATOM   3021  C   GLY A 393       4.884   2.700  44.682  1.00107.88           C  
ATOM   3022  O   GLY A 393       4.166   3.190  45.554  1.00110.57           O  
ATOM   3023  N   GLN A 394       5.909   3.354  44.134  1.00109.74           N  
ATOM   3024  CA  GLN A 394       6.375   4.638  44.640  1.00115.07           C  
ATOM   3025  C   GLN A 394       5.965   5.827  43.781  1.00118.41           C  
ATOM   3026  O   GLN A 394       6.103   6.967  44.235  1.00123.41           O  
ATOM   3027  CB  GLN A 394       7.904   4.623  44.767  1.00115.81           C  
ATOM   3028  CG  GLN A 394       8.428   3.669  45.828  1.00113.81           C  
ATOM   3029  CD  GLN A 394       8.108   4.137  47.234  1.00117.06           C  
ATOM   3030  NE2 GLN A 394       7.420   3.293  47.996  1.00114.76           N  
ATOM   3031  OE1 GLN A 394       8.466   5.247  47.626  1.00121.89           O  
ATOM   3032  N   TRP A 395       5.470   5.602  42.569  1.00136.73           N  
ATOM   3033  CA  TRP A 395       5.185   6.680  41.631  1.00139.87           C  
ATOM   3034  C   TRP A 395       3.684   6.865  41.477  1.00140.04           C  
ATOM   3035  O   TRP A 395       2.955   5.898  41.236  1.00135.98           O  
ATOM   3036  CB  TRP A 395       5.820   6.394  40.268  1.00137.82           C  
ATOM   3037  CG  TRP A 395       7.305   6.309  40.324  1.00138.38           C  
ATOM   3038  CD1 TRP A 395       8.197   7.284  39.985  1.00142.53           C  
ATOM   3039  CD2 TRP A 395       8.081   5.187  40.755  1.00135.00           C  
ATOM   3040  CE2 TRP A 395       9.438   5.553  40.646  1.00137.32           C  
ATOM   3041  CE3 TRP A 395       7.763   3.907  41.218  1.00130.54           C  
ATOM   3042  NE1 TRP A 395       9.482   6.838  40.175  1.00141.94           N  
ATOM   3043  CZ2 TRP A 395      10.473   4.688  40.986  1.00135.26           C  
ATOM   3044  CZ3 TRP A 395       8.792   3.049  41.554  1.00128.50           C  
ATOM   3045  CH2 TRP A 395      10.130   3.442  41.438  1.00130.84           C  
ATOM   3046  N   ALA A 396       3.232   8.107  41.611  1.00124.28           N  
ATOM   3047  CA  ALA A 396       1.838   8.442  41.375  1.00125.26           C  
ATOM   3048  C   ALA A 396       1.578   8.580  39.877  1.00124.19           C  
ATOM   3049  O   ALA A 396       2.493   8.785  39.075  1.00124.32           O  
ATOM   3050  CB  ALA A 396       1.465   9.736  42.098  1.00131.51           C  
ATOM   3051  N   ALA A 397       0.303   8.464  39.508  1.00183.29           N  
ATOM   3052  CA  ALA A 397      -0.089   8.499  38.105  1.00182.13           C  
ATOM   3053  C   ALA A 397       0.530   9.697  37.397  1.00186.42           C  
ATOM   3054  O   ALA A 397       0.504  10.819  37.909  1.00191.62           O  
ATOM   3055  CB  ALA A 397      -1.614   8.550  37.990  1.00182.45           C  
ATOM   3056  N   ARG A 398       1.092   9.448  36.214  1.00192.14           N  
ATOM   3057  CA  ARG A 398       1.718  10.520  35.439  1.00196.22           C  
ATOM   3058  C   ARG A 398       0.668  11.297  34.648  1.00198.77           C  
ATOM   3059  O   ARG A 398       0.440  12.485  34.896  1.00204.15           O  
ATOM   3060  CB  ARG A 398       2.791   9.945  34.508  1.00193.62           C  
ATOM   3061  CG  ARG A 398       3.569  11.005  33.735  1.00198.07           C  
ATOM   3062  CD  ARG A 398       4.508  10.391  32.705  1.00195.54           C  
ATOM   3063  NE  ARG A 398       5.660   9.732  33.317  1.00193.85           N  
ATOM   3064  CZ  ARG A 398       6.792  10.349  33.651  1.00197.46           C  
ATOM   3065  NH1 ARG A 398       6.937  11.652  33.442  1.00203.14           N1+
ATOM   3066  NH2 ARG A 398       7.784   9.660  34.199  1.00195.62           N1+
ATOM   3067  N   SER A 399       0.019  10.636  33.688  1.00155.98           N  
ATOM   3068  CA  SER A 399      -0.964  11.312  32.838  1.00158.21           C  
ATOM   3069  C   SER A 399      -1.849  10.238  32.194  1.00153.36           C  
ATOM   3070  O   SER A 399      -1.500   9.678  31.154  1.00150.49           O  
ATOM   3071  CB  SER A 399      -0.289  12.176  31.789  1.00161.37           C  
ATOM   3072  OG  SER A 399      -1.243  12.808  30.950  1.00163.56           O  
ATOM   3073  N   GLY A 400      -2.979   9.970  32.823  1.00167.42           N  
ATOM   3074  CA  GLY A 400      -3.989   9.076  32.259  1.00163.76           C  
ATOM   3075  C   GLY A 400      -3.867   7.609  32.608  1.00158.39           C  
ATOM   3076  O   GLY A 400      -4.817   7.008  33.108  1.00156.81           O  
ATOM   3077  N   CYS A 401      -2.707   7.017  32.346  1.00162.11           N  
ATOM   3078  CA  CYS A 401      -2.497   5.593  32.590  1.00157.01           C  
ATOM   3079  C   CYS A 401      -1.903   5.388  33.981  1.00156.86           C  
ATOM   3080  O   CYS A 401      -0.967   6.104  34.356  1.00159.53           O  
ATOM   3081  CB  CYS A 401      -1.564   5.008  31.539  1.00154.52           C  
ATOM   3082  SG  CYS A 401      -1.833   3.263  31.146  1.00148.70           S  
ATOM   3083  N   PRO A 402      -2.407   4.445  34.775  1.00127.91           N  
ATOM   3084  CA  PRO A 402      -1.825   4.215  36.106  1.00127.89           C  
ATOM   3085  C   PRO A 402      -0.380   3.762  35.996  1.00125.88           C  
ATOM   3086  O   PRO A 402       0.060   3.323  34.922  1.00123.55           O  
ATOM   3087  CB  PRO A 402      -2.713   3.109  36.702  1.00125.00           C  
ATOM   3088  CG  PRO A 402      -3.982   3.172  35.925  1.00125.08           C  
ATOM   3089  CD  PRO A 402      -3.588   3.594  34.540  1.00125.19           C  
ATOM   3090  N   PRO A 403       0.391   3.850  37.086  1.00114.63           N  
ATOM   3091  CA  PRO A 403       1.807   3.451  37.003  1.00113.23           C  
ATOM   3092  C   PRO A 403       2.006   2.012  36.554  1.00108.17           C  
ATOM   3093  O   PRO A 403       2.943   1.729  35.796  1.00106.93           O  
ATOM   3094  CB  PRO A 403       2.318   3.676  38.435  1.00115.23           C  
ATOM   3095  CG  PRO A 403       1.369   4.663  39.031  1.00119.14           C  
ATOM   3096  CD  PRO A 403       0.036   4.361  38.422  1.00117.58           C  
ATOM   3097  N   SER A 404       1.155   1.092  37.011  1.00109.85           N  
ATOM   3098  CA  SER A 404       1.233  -0.315  36.616  1.00105.41           C  
ATOM   3099  C   SER A 404       2.507  -0.965  37.162  1.00103.94           C  
ATOM   3100  O   SER A 404       3.243  -1.637  36.441  1.00101.81           O  
ATOM   3101  CB  SER A 404       1.155  -0.465  35.093  1.00104.20           C  
ATOM   3102  OG  SER A 404       0.054   0.251  34.560  1.00105.97           O  
ATOM   3103  N   PHE A 405       2.759  -0.759  38.452  1.00 92.43           N  
ATOM   3104  CA  PHE A 405       3.912  -1.357  39.118  1.00 91.44           C  
ATOM   3105  C   PHE A 405       3.623  -2.832  39.364  1.00 87.54           C  
ATOM   3106  O   PHE A 405       2.742  -3.177  40.158  1.00 87.17           O  
ATOM   3107  CB  PHE A 405       4.213  -0.625  40.422  1.00 94.65           C  
ATOM   3108  CG  PHE A 405       5.218  -1.322  41.295  1.00 93.66           C  
ATOM   3109  CD1 PHE A 405       6.576  -1.120  41.113  1.00 94.62           C  
ATOM   3110  CD2 PHE A 405       4.802  -2.173  42.307  1.00 92.05           C  
ATOM   3111  CE1 PHE A 405       7.499  -1.758  41.920  1.00 93.81           C  
ATOM   3112  CE2 PHE A 405       5.721  -2.814  43.112  1.00 91.28           C  
ATOM   3113  CZ  PHE A 405       7.070  -2.605  42.919  1.00 92.11           C  
ATOM   3114  N   GLY A 406       4.366  -3.703  38.684  1.00 83.29           N  
ATOM   3115  CA  GLY A 406       4.158  -5.135  38.763  1.00 79.83           C  
ATOM   3116  C   GLY A 406       3.571  -5.762  37.516  1.00 77.52           C  
ATOM   3117  O   GLY A 406       3.444  -6.991  37.466  1.00 74.84           O  
ATOM   3118  N   TYR A 407       3.208  -4.962  36.508  1.00 92.32           N  
ATOM   3119  CA  TYR A 407       2.659  -5.519  35.277  1.00 90.55           C  
ATOM   3120  C   TYR A 407       3.620  -6.526  34.657  1.00 88.42           C  
ATOM   3121  O   TYR A 407       3.192  -7.544  34.098  1.00 86.37           O  
ATOM   3122  CB  TYR A 407       2.346  -4.393  34.291  1.00 92.67           C  
ATOM   3123  CG  TYR A 407       1.513  -4.829  33.105  1.00 91.53           C  
ATOM   3124  CD1 TYR A 407       0.143  -5.021  33.228  1.00 91.59           C  
ATOM   3125  CD2 TYR A 407       2.094  -5.039  31.861  1.00 90.94           C  
ATOM   3126  CE1 TYR A 407      -0.625  -5.415  32.150  1.00 91.71           C  
ATOM   3127  CE2 TYR A 407       1.334  -5.433  30.776  1.00 90.32           C  
ATOM   3128  CZ  TYR A 407      -0.027  -5.620  30.926  1.00 91.11           C  
ATOM   3129  OH  TYR A 407      -0.794  -6.014  29.850  1.00 91.91           O  
ATOM   3130  N   SER A 408       4.920  -6.260  34.748  1.00 80.10           N  
ATOM   3131  CA  SER A 408       5.946  -7.200  34.326  1.00 78.66           C  
ATOM   3132  C   SER A 408       6.994  -7.308  35.425  1.00 79.23           C  
ATOM   3133  O   SER A 408       7.107  -6.438  36.289  1.00 81.39           O  
ATOM   3134  CB  SER A 408       6.607  -6.769  33.013  1.00 79.82           C  
ATOM   3135  OG  SER A 408       7.375  -5.594  33.204  1.00 83.00           O  
ATOM   3136  N   MET A 409       7.760  -8.394  35.383  1.00 74.93           N  
ATOM   3137  CA  MET A 409       8.834  -8.616  36.340  1.00 75.50           C  
ATOM   3138  C   MET A 409       9.513  -9.934  36.001  1.00 73.73           C  
ATOM   3139  O   MET A 409       8.953 -10.776  35.296  1.00 71.88           O  
ATOM   3140  CB  MET A 409       8.315  -8.632  37.781  1.00 75.49           C  
ATOM   3141  CG  MET A 409       7.071  -9.472  37.994  1.00 73.34           C  
ATOM   3142  SD  MET A 409       6.545  -9.455  39.717  1.00 73.93           S  
ATOM   3143  CE  MET A 409       5.149 -10.580  39.651  1.00 71.74           C  
ATOM   3144  N   LYS A 410      10.732 -10.097  36.511  1.00 79.23           N  
ATOM   3145  CA  LYS A 410      11.546 -11.268  36.222  1.00 78.17           C  
ATOM   3146  C   LYS A 410      12.513 -11.490  37.376  1.00 79.03           C  
ATOM   3147  O   LYS A 410      13.045 -10.532  37.938  1.00 81.16           O  
ATOM   3148  CB  LYS A 410      12.321 -11.097  34.907  1.00 79.33           C  
ATOM   3149  CG  LYS A 410      13.052 -12.347  34.440  1.00 78.55           C  
ATOM   3150  CD  LYS A 410      12.168 -13.207  33.547  1.00 76.60           C  
ATOM   3151  CE  LYS A 410      12.747 -14.605  33.364  1.00 75.86           C  
ATOM   3152  NZ  LYS A 410      14.191 -14.574  32.996  1.00 78.00           N1+
ATOM   3153  N   GLY A 411      12.736 -12.756  37.716  1.00 86.20           N  
ATOM   3154  CA  GLY A 411      13.673 -13.105  38.766  1.00 87.05           C  
ATOM   3155  C   GLY A 411      14.503 -14.326  38.428  1.00 86.47           C  
ATOM   3156  O   GLY A 411      14.697 -14.646  37.252  1.00 86.25           O  
ATOM   3157  N   ALA A 412      15.008 -15.007  39.456  1.00 73.86           N  
ATOM   3158  CA  ALA A 412      15.749 -16.264  39.362  1.00 73.47           C  
ATOM   3159  C   ALA A 412      17.201 -16.073  38.944  1.00 75.59           C  
ATOM   3160  O   ALA A 412      17.863 -17.063  38.599  1.00 75.74           O  
ATOM   3161  CB  ALA A 412      15.090 -17.252  38.392  1.00 71.79           C  
ATOM   3162  N   THR A 413      17.726 -14.850  38.969  1.00 75.21           N  
ATOM   3163  CA  THR A 413      19.116 -14.593  38.619  1.00 77.87           C  
ATOM   3164  C   THR A 413      19.775 -13.812  39.746  1.00 80.02           C  
ATOM   3165  O   THR A 413      19.207 -12.836  40.246  1.00 80.44           O  
ATOM   3166  CB  THR A 413      19.231 -13.814  37.298  1.00 79.22           C  
ATOM   3167  CG2 THR A 413      20.680 -13.412  37.031  1.00 82.59           C  
ATOM   3168  OG1 THR A 413      18.753 -14.625  36.213  1.00 77.54           O  
ATOM   3169  N   ASP A 414      20.970 -14.243  40.141  1.00 81.65           N  
ATOM   3170  CA  ASP A 414      21.757 -13.566  41.170  1.00 84.12           C  
ATOM   3171  C   ASP A 414      22.763 -12.677  40.447  1.00 87.48           C  
ATOM   3172  O   ASP A 414      23.837 -13.132  40.049  1.00 89.15           O  
ATOM   3173  CB  ASP A 414      22.428 -14.584  42.091  1.00 84.09           C  
ATOM   3174  CG  ASP A 414      23.359 -13.944  43.103  1.00 86.95           C  
ATOM   3175  OD1 ASP A 414      22.981 -12.925  43.713  1.00 87.81           O  
ATOM   3176  OD2 ASP A 414      24.470 -14.476  43.293  1.00 88.56           O1-
ATOM   3177  N   ILE A 415      22.411 -11.404  40.284  1.00 96.79           N  
ATOM   3178  CA  ILE A 415      23.182 -10.510  39.425  1.00100.06           C  
ATOM   3179  C   ILE A 415      24.352  -9.886  40.169  1.00103.80           C  
ATOM   3180  O   ILE A 415      25.433  -9.716  39.599  1.00107.27           O  
ATOM   3181  CB  ILE A 415      22.259  -9.433  38.817  1.00100.25           C  
ATOM   3182  CG1 ILE A 415      23.013  -8.634  37.750  1.00103.63           C  
ATOM   3183  CG2 ILE A 415      21.725  -8.502  39.896  1.00100.84           C  
ATOM   3184  CD1 ILE A 415      22.107  -7.848  36.823  1.00103.46           C  
ATOM   3185  N   ASP A 416      24.167  -9.525  41.438  1.00 97.27           N  
ATOM   3186  CA  ASP A 416      25.267  -8.998  42.234  1.00100.90           C  
ATOM   3187  C   ASP A 416      26.216 -10.088  42.709  1.00100.99           C  
ATOM   3188  O   ASP A 416      27.178  -9.782  43.423  1.00103.99           O  
ATOM   3189  CB  ASP A 416      24.730  -8.218  43.437  1.00101.47           C  
ATOM   3190  CG  ASP A 416      23.932  -9.084  44.390  1.00 98.11           C  
ATOM   3191  OD1 ASP A 416      23.602 -10.238  44.034  1.00 95.02           O  
ATOM   3192  OD2 ASP A 416      23.636  -8.605  45.503  1.00 98.87           O1-
ATOM   3193  N   LYS A 417      25.975 -11.341  42.325  1.00124.82           N  
ATOM   3194  CA  LYS A 417      26.830 -12.464  42.701  1.00125.01           C  
ATOM   3195  C   LYS A 417      27.107 -12.460  44.202  1.00125.70           C  
ATOM   3196  O   LYS A 417      28.254 -12.475  44.656  1.00128.52           O  
ATOM   3197  CB  LYS A 417      28.127 -12.448  41.891  1.00128.47           C  
ATOM   3198  CG  LYS A 417      27.908 -12.730  40.411  1.00127.77           C  
ATOM   3199  CD  LYS A 417      29.199 -12.659  39.607  1.00131.72           C  
ATOM   3200  CE  LYS A 417      28.941 -12.997  38.142  1.00131.10           C  
ATOM   3201  NZ  LYS A 417      30.164 -12.908  37.297  1.00135.25           N1+
ATOM   3202  N   ASN A 418      26.022 -12.431  44.981  1.00109.23           N  
ATOM   3203  CA  ASN A 418      26.091 -12.562  46.428  1.00109.52           C  
ATOM   3204  C   ASN A 418      25.604 -13.912  46.929  1.00106.34           C  
ATOM   3205  O   ASN A 418      25.973 -14.311  48.038  1.00107.17           O  
ATOM   3206  CB  ASN A 418      25.262 -11.462  47.106  1.00109.85           C  
ATOM   3207  CG  ASN A 418      23.766 -11.690  46.974  1.00106.33           C  
ATOM   3208  ND2 ASN A 418      23.018 -11.307  48.002  1.00106.14           N  
ATOM   3209  OD1 ASN A 418      23.290 -12.203  45.961  1.00104.10           O  
ATOM   3210  N   GLY A 419      24.788 -14.614  46.150  1.00 89.59           N  
ATOM   3211  CA  GLY A 419      24.286 -15.926  46.509  1.00 86.93           C  
ATOM   3212  C   GLY A 419      22.780 -16.040  46.531  1.00 83.90           C  
ATOM   3213  O   GLY A 419      22.264 -17.156  46.686  1.00 81.75           O  
ATOM   3214  N   TYR A 420      22.045 -14.939  46.373  1.00 83.91           N  
ATOM   3215  CA  TYR A 420      20.598 -14.956  46.483  1.00 81.47           C  
ATOM   3216  C   TYR A 420      19.945 -14.416  45.214  1.00 80.60           C  
ATOM   3217  O   TYR A 420      20.421 -13.425  44.646  1.00 82.59           O  
ATOM   3218  CB  TYR A 420      20.148 -14.123  47.691  1.00 82.56           C  
ATOM   3219  CG  TYR A 420      20.600 -14.700  49.020  1.00 83.25           C  
ATOM   3220  CD1 TYR A 420      21.934 -14.656  49.402  1.00 85.69           C  
ATOM   3221  CD2 TYR A 420      19.691 -15.286  49.890  1.00 81.73           C  
ATOM   3222  CE1 TYR A 420      22.347 -15.181  50.603  1.00 86.45           C  
ATOM   3223  CE2 TYR A 420      20.098 -15.813  51.094  1.00 82.56           C  
ATOM   3224  CZ  TYR A 420      21.427 -15.764  51.447  1.00 84.84           C  
ATOM   3225  OH  TYR A 420      21.833 -16.283  52.657  1.00 85.79           O  
ATOM   3226  N   PRO A 421      18.856 -15.033  44.750  1.00 78.96           N  
ATOM   3227  CA  PRO A 421      18.218 -14.559  43.516  1.00 78.17           C  
ATOM   3228  C   PRO A 421      17.633 -13.170  43.696  1.00 79.33           C  
ATOM   3229  O   PRO A 421      16.998 -12.868  44.708  1.00 79.37           O  
ATOM   3230  CB  PRO A 421      17.111 -15.589  43.255  1.00 75.22           C  
ATOM   3231  CG  PRO A 421      17.300 -16.676  44.258  1.00 74.64           C  
ATOM   3232  CD  PRO A 421      18.068 -16.093  45.397  1.00 76.81           C  
ATOM   3233  N   ASP A 422      17.836 -12.329  42.692  1.00 96.48           N  
ATOM   3234  CA  ASP A 422      17.336 -10.963  42.701  1.00 98.20           C  
ATOM   3235  C   ASP A 422      16.089 -10.854  41.830  1.00 96.56           C  
ATOM   3236  O   ASP A 422      15.708 -11.790  41.124  1.00 94.43           O  
ATOM   3237  CB  ASP A 422      18.431 -10.007  42.229  1.00101.53           C  
ATOM   3238  CG  ASP A 422      19.682 -10.104  43.080  1.00103.71           C  
ATOM   3239  OD1 ASP A 422      19.568 -10.044  44.324  1.00104.23           O  
ATOM   3240  OD2 ASP A 422      20.781 -10.263  42.509  1.00105.39           O1-
ATOM   3241  N   LEU A 423      15.442  -9.693  41.896  1.00 80.47           N  
ATOM   3242  CA  LEU A 423      14.158  -9.484  41.241  1.00 79.02           C  
ATOM   3243  C   LEU A 423      14.148  -8.161  40.491  1.00 81.33           C  
ATOM   3244  O   LEU A 423      14.685  -7.158  40.969  1.00 84.30           O  
ATOM   3245  CB  LEU A 423      13.009  -9.511  42.259  1.00 78.17           C  
ATOM   3246  CG  LEU A 423      11.619  -9.149  41.731  1.00 77.27           C  
ATOM   3247  CD1 LEU A 423      11.161 -10.143  40.676  1.00 74.51           C  
ATOM   3248  CD2 LEU A 423      10.615  -9.081  42.867  1.00 77.25           C  
ATOM   3249  N   ILE A 424      13.528  -8.171  39.312  1.00 81.50           N  
ATOM   3250  CA  ILE A 424      13.292  -6.973  38.516  1.00 83.50           C  
ATOM   3251  C   ILE A 424      11.790  -6.735  38.453  1.00 82.31           C  
ATOM   3252  O   ILE A 424      11.013  -7.676  38.262  1.00 79.47           O  
ATOM   3253  CB  ILE A 424      13.874  -7.108  37.094  1.00 83.68           C  
ATOM   3254  CG1 ILE A 424      15.375  -7.393  37.156  1.00 85.36           C  
ATOM   3255  CG2 ILE A 424      13.605  -5.847  36.283  1.00 86.00           C  
ATOM   3256  CD1 ILE A 424      15.990  -7.730  35.814  1.00 85.41           C  
ATOM   3257  N   VAL A 425      11.383  -5.480  38.605  1.00 83.46           N  
ATOM   3258  CA  VAL A 425       9.982  -5.091  38.493  1.00 83.01           C  
ATOM   3259  C   VAL A 425       9.886  -3.909  37.539  1.00 85.44           C  
ATOM   3260  O   VAL A 425      10.769  -3.044  37.516  1.00 88.50           O  
ATOM   3261  CB  VAL A 425       9.375  -4.736  39.866  1.00 84.02           C  
ATOM   3262  CG1 VAL A 425       7.916  -4.330  39.711  1.00 83.93           C  
ATOM   3263  CG2 VAL A 425       9.507  -5.915  40.824  1.00 81.87           C  
ATOM   3264  N   GLY A 426       8.814  -3.872  36.755  1.00 84.33           N  
ATOM   3265  CA  GLY A 426       8.614  -2.827  35.772  1.00 86.52           C  
ATOM   3266  C   GLY A 426       7.288  -2.118  35.974  1.00 87.44           C  
ATOM   3267  O   GLY A 426       6.301  -2.721  36.394  1.00 85.38           O  
ATOM   3268  N   ALA A 427       7.277  -0.820  35.665  1.00105.21           N  
ATOM   3269  CA  ALA A 427       6.071   0.009  35.755  1.00106.88           C  
ATOM   3270  C   ALA A 427       6.049   0.906  34.519  1.00109.15           C  
ATOM   3271  O   ALA A 427       6.536   2.039  34.553  1.00113.03           O  
ATOM   3272  CB  ALA A 427       6.052   0.822  37.043  1.00109.92           C  
ATOM   3273  N   PHE A 428       5.477   0.390  33.426  1.00103.16           N  
ATOM   3274  CA  PHE A 428       5.469   1.132  32.171  1.00105.09           C  
ATOM   3275  C   PHE A 428       4.645   2.410  32.257  1.00108.58           C  
ATOM   3276  O   PHE A 428       4.857   3.321  31.451  1.00111.51           O  
ATOM   3277  CB  PHE A 428       4.940   0.247  31.038  1.00101.96           C  
ATOM   3278  CG  PHE A 428       3.478  -0.098  31.158  1.00100.18           C  
ATOM   3279  CD1 PHE A 428       2.506   0.751  30.651  1.00102.11           C  
ATOM   3280  CD2 PHE A 428       3.077  -1.276  31.765  1.00 96.85           C  
ATOM   3281  CE1 PHE A 428       1.164   0.435  30.758  1.00100.78           C  
ATOM   3282  CE2 PHE A 428       1.735  -1.597  31.873  1.00 95.57           C  
ATOM   3283  CZ  PHE A 428       0.778  -0.741  31.368  1.00 97.53           C  
ATOM   3284  N   GLY A 429       3.718   2.503  33.211  1.00115.04           N  
ATOM   3285  CA  GLY A 429       2.891   3.690  33.339  1.00118.61           C  
ATOM   3286  C   GLY A 429       3.663   4.945  33.691  1.00123.33           C  
ATOM   3287  O   GLY A 429       3.128   6.052  33.552  1.00127.00           O  
ATOM   3288  N   VAL A 430       4.902   4.802  34.156  1.00108.93           N  
ATOM   3289  CA  VAL A 430       5.750   5.947  34.462  1.00113.71           C  
ATOM   3290  C   VAL A 430       7.128   5.723  33.854  1.00113.68           C  
ATOM   3291  O   VAL A 430       8.070   6.476  34.126  1.00117.40           O  
ATOM   3292  CB  VAL A 430       5.846   6.189  35.981  1.00115.41           C  
ATOM   3293  CG1 VAL A 430       4.482   6.559  36.545  1.00116.41           C  
ATOM   3294  CG2 VAL A 430       6.407   4.964  36.692  1.00111.67           C  
ATOM   3295  N   ASP A 431       7.257   4.683  33.030  1.00124.58           N  
ATOM   3296  CA  ASP A 431       8.492   4.410  32.297  1.00124.73           C  
ATOM   3297  C   ASP A 431       9.649   4.138  33.261  1.00125.17           C  
ATOM   3298  O   ASP A 431      10.682   4.812  33.247  1.00128.75           O  
ATOM   3299  CB  ASP A 431       8.824   5.575  31.357  1.00129.18           C  
ATOM   3300  CG  ASP A 431       7.628   6.021  30.534  1.00129.53           C  
ATOM   3301  OD1 ASP A 431       6.950   5.155  29.940  1.00125.72           O  
ATOM   3302  OD2 ASP A 431       7.364   7.241  30.489  1.00133.85           O1-
ATOM   3303  N   ARG A 432       9.461   3.122  34.102  1.00104.60           N  
ATOM   3304  CA  ARG A 432      10.427   2.799  35.143  1.00104.82           C  
ATOM   3305  C   ARG A 432      10.586   1.291  35.277  1.00100.15           C  
ATOM   3306  O   ARG A 432       9.674   0.520  34.965  1.00 96.73           O  
ATOM   3307  CB  ARG A 432      10.011   3.377  36.504  1.00106.78           C  
ATOM   3308  CG  ARG A 432      10.020   4.890  36.582  1.00112.14           C  
ATOM   3309  CD  ARG A 432      11.419   5.457  36.413  1.00115.71           C  
ATOM   3310  NE  ARG A 432      11.491   6.850  36.853  1.00121.24           N  
ATOM   3311  CZ  ARG A 432      10.985   7.877  36.178  1.00124.42           C  
ATOM   3312  NH1 ARG A 432      10.358   7.680  35.025  1.00122.48           N1+
ATOM   3313  NH2 ARG A 432      11.101   9.106  36.660  1.00129.78           N1+
ATOM   3314  N   ALA A 433      11.764   0.887  35.749  1.00102.63           N  
ATOM   3315  CA  ALA A 433      12.049  -0.492  36.120  1.00 98.89           C  
ATOM   3316  C   ALA A 433      12.939  -0.472  37.355  1.00100.37           C  
ATOM   3317  O   ALA A 433      13.811   0.392  37.483  1.00104.18           O  
ATOM   3318  CB  ALA A 433      12.733  -1.258  34.982  1.00 97.37           C  
ATOM   3319  N   ILE A 434      12.717  -1.421  38.262  1.00107.67           N  
ATOM   3320  CA  ILE A 434      13.419  -1.461  39.541  1.00108.77           C  
ATOM   3321  C   ILE A 434      14.070  -2.824  39.711  1.00105.84           C  
ATOM   3322  O   ILE A 434      13.499  -3.849  39.321  1.00102.60           O  
ATOM   3323  CB  ILE A 434      12.470  -1.168  40.722  1.00109.09           C  
ATOM   3324  CG1 ILE A 434      11.886   0.239  40.600  1.00112.82           C  
ATOM   3325  CG2 ILE A 434      13.200  -1.326  42.045  1.00110.20           C  
ATOM   3326  CD1 ILE A 434      10.516   0.278  39.959  1.00111.24           C  
ATOM   3327  N   LEU A 435      15.263  -2.834  40.301  1.00 95.89           N  
ATOM   3328  CA  LEU A 435      15.993  -4.061  40.607  1.00 93.77           C  
ATOM   3329  C   LEU A 435      16.121  -4.177  42.121  1.00 94.28           C  
ATOM   3330  O   LEU A 435      16.905  -3.447  42.738  1.00 97.64           O  
ATOM   3331  CB  LEU A 435      17.368  -4.064  39.941  1.00 95.66           C  
ATOM   3332  CG  LEU A 435      18.290  -5.234  40.297  1.00 94.32           C  
ATOM   3333  CD1 LEU A 435      17.786  -6.530  39.684  1.00 90.28           C  
ATOM   3334  CD2 LEU A 435      19.717  -4.949  39.852  1.00 97.48           C  
ATOM   3335  N   TYR A 436      15.355  -5.089  42.716  1.00 90.80           N  
ATOM   3336  CA  TYR A 436      15.437  -5.358  44.145  1.00 91.06           C  
ATOM   3337  C   TYR A 436      16.465  -6.452  44.397  1.00 89.90           C  
ATOM   3338  O   TYR A 436      16.415  -7.517  43.771  1.00 87.06           O  
ATOM   3339  CB  TYR A 436      14.075  -5.773  44.700  1.00 88.84           C  
ATOM   3340  CG  TYR A 436      13.033  -4.684  44.634  1.00 90.44           C  
ATOM   3341  CD1 TYR A 436      12.928  -3.736  45.642  1.00 93.63           C  
ATOM   3342  CD2 TYR A 436      12.157  -4.598  43.562  1.00 89.03           C  
ATOM   3343  CE1 TYR A 436      11.977  -2.735  45.586  1.00 95.48           C  
ATOM   3344  CE2 TYR A 436      11.203  -3.603  43.496  1.00 90.73           C  
ATOM   3345  CZ  TYR A 436      11.116  -2.673  44.509  1.00 94.00           C  
ATOM   3346  OH  TYR A 436      10.166  -1.679  44.446  1.00 96.07           O  
ATOM   3347  N   ARG A 437      17.393  -6.187  45.309  1.00 99.41           N  
ATOM   3348  CA  ARG A 437      18.473  -7.112  45.623  1.00 99.09           C  
ATOM   3349  C   ARG A 437      18.103  -7.946  46.843  1.00 97.50           C  
ATOM   3350  O   ARG A 437      17.502  -7.441  47.797  1.00 98.60           O  
ATOM   3351  CB  ARG A 437      19.772  -6.351  45.885  1.00102.97           C  
ATOM   3352  CG  ARG A 437      20.096  -5.316  44.828  1.00105.50           C  
ATOM   3353  CD  ARG A 437      21.236  -4.427  45.267  1.00110.06           C  
ATOM   3354  NE  ARG A 437      22.446  -5.190  45.548  1.00110.48           N  
ATOM   3355  CZ  ARG A 437      23.574  -4.654  46.006  1.00114.68           C  
ATOM   3356  NH1 ARG A 437      23.649  -3.350  46.235  1.00118.21           N1+
ATOM   3357  NH2 ARG A 437      24.628  -5.426  46.235  1.00114.99           N1+
ATOM   3358  N   ALA A 438      18.470  -9.224  46.809  1.00 88.09           N  
ATOM   3359  CA  ALA A 438      18.126 -10.155  47.875  1.00 86.50           C  
ATOM   3360  C   ALA A 438      19.163 -10.063  48.986  1.00 88.96           C  
ATOM   3361  O   ALA A 438      20.358 -10.275  48.748  1.00 90.14           O  
ATOM   3362  CB  ALA A 438      18.037 -11.584  47.340  1.00 83.36           C  
TER   
ATOM   3363 CA    CA A2001       8.367 -33.364  28.285  1.00 69.90          Ca2+
ATOM   3364 CA    CA A2002       6.827 -29.498  42.346  1.00 70.22          Ca2+
ATOM   3365 CA    CA A2003      12.441 -20.411  49.469  1.00 73.11          Ca2+
ATOM   3366 CA    CA A2004      21.565 -11.332  44.526  1.00 78.94          Ca2+
ATOM   3367  N   TYR B 103     -44.569   1.955  36.844  1.00 42.35           N  
ATOM   3368  CA  TYR B 103     -43.868   3.183  37.282  1.00 41.75           C  
ATOM   3369  C   TYR B 103     -42.829   3.797  36.194  1.00 41.87           C  
ATOM   3370  O   TYR B 103     -42.041   2.940  35.828  1.00 42.26           O  
ATOM   3371  CB  TYR B 103     -43.154   2.749  38.656  1.00  0.00           C  
ATOM   3372  CG  TYR B 103     -43.220   3.688  39.879  1.00  0.00           C  
ATOM   3373  CD1 TYR B 103     -44.430   4.307  40.261  1.00  0.00           C  
ATOM   3374  CD2 TYR B 103     -42.029   4.072  40.542  1.00  0.00           C  
ATOM   3375  CE1 TYR B 103     -44.436   5.335  41.226  1.00  0.00           C  
ATOM   3376  CE2 TYR B 103     -42.034   5.113  41.496  1.00  0.00           C  
ATOM   3377  CZ  TYR B 103     -43.236   5.770  41.822  1.00  0.00           C  
ATOM   3378  OH  TYR B 103     -43.261   6.830  42.689  1.00  0.00           O  
ATOM   3379  N   PRO B 104     -42.725   5.197  35.954  1.00185.34           N  
ATOM   3380  CA  PRO B 104     -41.883   6.353  35.169  1.00185.73           C  
ATOM   3381  C   PRO B 104     -40.744   5.448  34.715  1.00183.68           C  
ATOM   3382  O   PRO B 104     -39.970   4.975  35.546  1.00180.66           O  
ATOM   3383  CB  PRO B 104     -41.427   7.299  36.280  1.00185.59           C  
ATOM   3384  CG  PRO B 104     -41.683   6.532  37.541  1.00187.36           C  
ATOM   3385  CD  PRO B 104     -42.861   5.613  37.276  1.00186.98           C  
ATOM   3386  N   VAL B 105     -40.648   5.214  33.408  1.00163.78           N  
ATOM   3387  CA  VAL B 105     -39.638   4.331  32.839  1.00162.29           C  
ATOM   3388  C   VAL B 105     -38.861   5.090  31.775  1.00163.67           C  
ATOM   3389  O   VAL B 105     -39.435   5.876  31.012  1.00166.31           O  
ATOM   3390  CB  VAL B 105     -40.272   3.056  32.241  1.00162.79           C  
ATOM   3391  CG1 VAL B 105     -39.214   2.195  31.567  1.00161.73           C  
ATOM   3392  CG2 VAL B 105     -40.995   2.268  33.325  1.00161.36           C  
ATOM   3393  N   ASP B 106     -37.553   4.848  31.724  1.00176.10           N  
ATOM   3394  CA  ASP B 106     -36.683   5.381  30.682  1.00177.13           C  
ATOM   3395  C   ASP B 106     -35.941   4.215  30.043  1.00175.21           C  
ATOM   3396  O   ASP B 106     -35.109   3.575  30.693  1.00169.89           O  
ATOM   3397  CB  ASP B 106     -35.696   6.403  31.244  1.00175.44           C  
ATOM   3398  CG  ASP B 106     -36.331   7.757  31.479  1.00178.46           C  
ATOM   3399  OD1 ASP B 106     -37.556   7.888  31.272  1.00181.10           O  
ATOM   3400  OD2 ASP B 106     -35.600   8.691  31.870  1.00177.85           O1-
ATOM   3401  N   LEU B 107     -36.243   3.940  28.780  1.00167.89           N  
ATOM   3402  CA  LEU B 107     -35.595   2.872  28.036  1.00165.17           C  
ATOM   3403  C   LEU B 107     -34.569   3.480  27.090  1.00163.59           C  
ATOM   3404  O   LEU B 107     -34.801   4.541  26.507  1.00167.28           O  
ATOM   3405  CB  LEU B 107     -36.625   2.054  27.253  1.00163.56           C  
ATOM   3406  CG  LEU B 107     -36.115   0.932  26.348  1.00156.67           C  
ATOM   3407  CD1 LEU B 107     -35.307  -0.098  27.121  1.00152.31           C  
ATOM   3408  CD2 LEU B 107     -37.286   0.265  25.635  1.00156.36           C  
ATOM   3409  N   TYR B 108     -33.428   2.815  26.953  1.00153.65           N  
ATOM   3410  CA  TYR B 108     -32.394   3.247  26.021  1.00151.04           C  
ATOM   3411  C   TYR B 108     -32.030   2.072  25.130  1.00143.50           C  
ATOM   3412  O   TYR B 108     -31.546   1.046  25.618  1.00138.31           O  
ATOM   3413  CB  TYR B 108     -31.158   3.774  26.752  1.00148.85           C  
ATOM   3414  CG  TYR B 108     -30.195   4.491  25.834  1.00149.42           C  
ATOM   3415  CD1 TYR B 108     -30.473   5.768  25.369  1.00158.48           C  
ATOM   3416  CD2 TYR B 108     -29.011   3.889  25.428  1.00142.04           C  
ATOM   3417  CE1 TYR B 108     -29.601   6.428  24.527  1.00160.02           C  
ATOM   3418  CE2 TYR B 108     -28.131   4.542  24.586  1.00142.96           C  
ATOM   3419  CZ  TYR B 108     -28.430   5.811  24.139  1.00151.96           C  
ATOM   3420  OH  TYR B 108     -27.559   6.468  23.301  1.00153.61           O  
ATOM   3421  N   TYR B 109     -32.263   2.227  23.831  1.00164.05           N  
ATOM   3422  CA  TYR B 109     -31.965   1.182  22.858  1.00158.31           C  
ATOM   3423  C   TYR B 109     -30.504   1.308  22.449  1.00153.79           C  
ATOM   3424  O   TYR B 109     -30.146   2.149  21.620  1.00154.84           O  
ATOM   3425  CB  TYR B 109     -32.892   1.282  21.653  1.00159.99           C  
ATOM   3426  CG  TYR B 109     -34.126   0.422  21.781  1.00161.75           C  
ATOM   3427  CD1 TYR B 109     -34.106  -0.911  21.393  1.00159.40           C  
ATOM   3428  CD2 TYR B 109     -35.312   0.941  22.281  1.00166.64           C  
ATOM   3429  CE1 TYR B 109     -35.229  -1.705  21.508  1.00162.28           C  
ATOM   3430  CE2 TYR B 109     -36.443   0.156  22.397  1.00168.28           C  
ATOM   3431  CZ  TYR B 109     -36.395  -1.167  22.009  1.00166.27           C  
ATOM   3432  OH  TYR B 109     -37.518  -1.954  22.121  1.00168.87           O  
ATOM   3433  N   LEU B 110     -29.657   0.471  23.037  1.00134.12           N  
ATOM   3434  CA  LEU B 110     -28.245   0.385  22.675  1.00129.41           C  
ATOM   3435  C   LEU B 110     -28.101  -0.835  21.773  1.00125.80           C  
ATOM   3436  O   LEU B 110     -28.057  -1.971  22.252  1.00124.22           O  
ATOM   3437  CB  LEU B 110     -27.369   0.283  23.916  1.00127.08           C  
ATOM   3438  CG  LEU B 110     -25.875   0.087  23.657  1.00122.56           C  
ATOM   3439  CD1 LEU B 110     -25.312   1.241  22.840  1.00124.70           C  
ATOM   3440  CD2 LEU B 110     -25.129  -0.063  24.974  1.00120.53           C  
ATOM   3441  N   VAL B 111     -28.023  -0.600  20.467  1.00104.51           N  
ATOM   3442  CA  VAL B 111     -28.110  -1.662  19.474  1.00103.11           C  
ATOM   3443  C   VAL B 111     -26.748  -1.870  18.832  1.00 99.29           C  
ATOM   3444  O   VAL B 111     -26.043  -0.907  18.506  1.00 98.67           O  
ATOM   3445  CB  VAL B 111     -29.173  -1.335  18.404  1.00106.33           C  
ATOM   3446  CG1 VAL B 111     -29.186  -2.395  17.312  1.00104.71           C  
ATOM   3447  CG2 VAL B 111     -30.549  -1.212  19.045  1.00109.38           C  
ATOM   3448  N   ASP B 112     -26.385  -3.136  18.648  1.00117.34           N  
ATOM   3449  CA  ASP B 112     -25.201  -3.500  17.882  1.00114.68           C  
ATOM   3450  C   ASP B 112     -25.512  -3.342  16.399  1.00115.84           C  
ATOM   3451  O   ASP B 112     -26.450  -3.961  15.888  1.00118.60           O  
ATOM   3452  CB  ASP B 112     -24.788  -4.935  18.206  1.00114.78           C  
ATOM   3453  CG  ASP B 112     -23.625  -5.419  17.360  1.00113.17           C  
ATOM   3454  OD1 ASP B 112     -23.004  -4.595  16.655  1.00111.26           O  
ATOM   3455  OD2 ASP B 112     -23.329  -6.632  17.406  1.00114.78           O1-
ATOM   3456  N   VAL B 113     -24.723  -2.517  15.710  1.00 99.92           N  
ATOM   3457  CA  VAL B 113     -24.934  -2.270  14.288  1.00101.20           C  
ATOM   3458  C   VAL B 113     -23.792  -2.894  13.499  1.00 99.75           C  
ATOM   3459  O   VAL B 113     -23.400  -2.382  12.444  1.00 99.83           O  
ATOM   3460  CB  VAL B 113     -25.054  -0.764  13.987  1.00102.67           C  
ATOM   3461  CG1 VAL B 113     -26.233  -0.164  14.740  1.00105.48           C  
ATOM   3462  CG2 VAL B 113     -23.761  -0.035  14.332  1.00101.42           C  
ATOM   3463  N   SER B 114     -23.249  -3.999  14.001  1.00108.40           N  
ATOM   3464  CA  SER B 114     -22.212  -4.709  13.271  1.00108.02           C  
ATOM   3465  C   SER B 114     -22.801  -5.342  12.010  1.00110.02           C  
ATOM   3466  O   SER B 114     -24.015  -5.340  11.783  1.00112.44           O  
ATOM   3467  CB  SER B 114     -21.564  -5.773  14.156  1.00108.26           C  
ATOM   3468  OG  SER B 114     -22.488  -6.790  14.501  1.00112.12           O  
ATOM   3469  N   ALA B 115     -21.915  -5.893  11.177  1.00123.29           N  
ATOM   3470  CA  ALA B 115     -22.356  -6.458   9.906  1.00125.76           C  
ATOM   3471  C   ALA B 115     -23.269  -7.659  10.119  1.00129.42           C  
ATOM   3472  O   ALA B 115     -24.228  -7.860   9.364  1.00131.18           O  
ATOM   3473  CB  ALA B 115     -21.144  -6.849   9.061  1.00124.49           C  
ATOM   3474  N   SER B 116     -22.985  -8.471  11.140  1.00114.39           N  
ATOM   3475  CA  SER B 116     -23.792  -9.656  11.403  1.00119.06           C  
ATOM   3476  C   SER B 116     -25.235  -9.315  11.754  1.00121.09           C  
ATOM   3477  O   SER B 116     -26.100 -10.196  11.691  1.00125.25           O  
ATOM   3478  CB  SER B 116     -23.162 -10.473  12.535  1.00120.97           C  
ATOM   3479  OG  SER B 116     -22.907  -9.663  13.669  1.00119.09           O  
ATOM   3480  N   MET B 117     -25.515  -8.066  12.117  1.00131.75           N  
ATOM   3481  CA  MET B 117     -26.855  -7.641  12.500  1.00133.62           C  
ATOM   3482  C   MET B 117     -27.666  -7.080  11.335  1.00134.35           C  
ATOM   3483  O   MET B 117     -28.702  -6.448  11.569  1.00135.87           O  
ATOM   3484  CB  MET B 117     -26.762  -6.584  13.605  1.00130.68           C  
ATOM   3485  CG  MET B 117     -26.174  -7.099  14.905  1.00129.99           C  
ATOM   3486  SD  MET B 117     -27.354  -8.051  15.878  1.00136.06           S  
ATOM   3487  CE  MET B 117     -28.475  -6.759  16.411  1.00135.56           C  
ATOM   3488  N   HIS B 118     -27.228  -7.297  10.092  1.00168.09           N  
ATOM   3489  CA  HIS B 118     -27.896  -6.671   8.955  1.00168.58           C  
ATOM   3490  C   HIS B 118     -29.368  -7.057   8.871  1.00172.80           C  
ATOM   3491  O   HIS B 118     -30.185  -6.272   8.374  1.00173.72           O  
ATOM   3492  CB  HIS B 118     -27.182  -7.035   7.651  1.00167.31           C  
ATOM   3493  CG  HIS B 118     -27.221  -8.495   7.322  1.00169.35           C  
ATOM   3494  CD2 HIS B 118     -27.660  -8.970   6.105  1.00170.53           C  
ATOM   3495  ND1 HIS B 118     -26.863  -9.585   8.043  1.00170.66           N  
ATOM   3496  CE1 HIS B 118     -27.098 -10.687   7.257  1.00172.66           C  
ATOM   3497  NE2 HIS B 118     -27.579 -10.289   6.093  1.00172.82           N  
ATOM   3498  N   ASN B 119     -29.730  -8.250   9.344  1.00162.62           N  
ATOM   3499  CA  ASN B 119     -31.108  -8.715   9.240  1.00167.79           C  
ATOM   3500  C   ASN B 119     -31.985  -8.280  10.404  1.00170.23           C  
ATOM   3501  O   ASN B 119     -33.214  -8.290  10.270  1.00174.15           O  
ATOM   3502  CB  ASN B 119     -31.146 -10.244   9.144  1.00171.79           C  
ATOM   3503  CG  ASN B 119     -30.753 -10.753   7.774  1.00170.48           C  
ATOM   3504  ND2 ASN B 119     -30.088 -11.902   7.737  1.00171.23           N  
ATOM   3505  OD1 ASN B 119     -31.050 -10.125   6.758  1.00169.02           O  
ATOM   3506  N   ASN B 120     -31.395  -7.896  11.535  1.00110.03           N  
ATOM   3507  CA  ASN B 120     -32.180  -7.546  12.711  1.00112.12           C  
ATOM   3508  C   ASN B 120     -32.550  -6.071  12.752  1.00109.57           C  
ATOM   3509  O   ASN B 120     -33.602  -5.720  13.301  1.00112.20           O  
ATOM   3510  CB  ASN B 120     -31.414  -7.916  13.985  1.00111.21           C  
ATOM   3511  CG  ASN B 120     -31.108  -9.401  14.069  1.00115.58           C  
ATOM   3512  ND2 ASN B 120     -32.139 -10.227  13.930  1.00122.45           N  
ATOM   3513  OD1 ASN B 120     -29.957  -9.801  14.249  1.00113.29           O  
ATOM   3514  N   ILE B 121     -31.716  -5.198  12.182  1.00148.82           N  
ATOM   3515  CA  ILE B 121     -32.034  -3.774  12.160  1.00147.82           C  
ATOM   3516  C   ILE B 121     -33.287  -3.522  11.328  1.00151.31           C  
ATOM   3517  O   ILE B 121     -34.155  -2.729  11.713  1.00153.13           O  
ATOM   3518  CB  ILE B 121     -30.834  -2.967  11.631  1.00143.85           C  
ATOM   3519  CG1 ILE B 121     -29.625  -3.128  12.558  1.00140.38           C  
ATOM   3520  CG2 ILE B 121     -31.203  -1.495  11.486  1.00144.56           C  
ATOM   3521  CD1 ILE B 121     -29.830  -2.586  13.958  1.00140.26           C  
ATOM   3522  N   GLU B 122     -33.400  -4.189  10.175  1.00180.71           N  
ATOM   3523  CA  GLU B 122     -34.576  -4.019   9.331  1.00183.75           C  
ATOM   3524  C   GLU B 122     -35.865  -4.374  10.061  1.00188.20           C  
ATOM   3525  O   GLU B 122     -36.933  -3.878   9.689  1.00190.46           O  
ATOM   3526  CB  GLU B 122     -34.449  -4.877   8.071  1.00184.14           C  
ATOM   3527  CG  GLU B 122     -33.208  -4.592   7.240  1.00179.99           C  
ATOM   3528  CD  GLU B 122     -33.212  -5.335   5.915  1.00180.40           C  
ATOM   3529  OE1 GLU B 122     -34.221  -6.004   5.608  1.00183.95           O  
ATOM   3530  OE2 GLU B 122     -32.206  -5.248   5.180  1.00177.39           O1-
ATOM   3531  N   LYS B 123     -35.786  -5.220  11.088  1.00176.38           N  
ATOM   3532  CA  LYS B 123     -36.949  -5.573  11.890  1.00180.92           C  
ATOM   3533  C   LYS B 123     -37.149  -4.642  13.077  1.00179.77           C  
ATOM   3534  O   LYS B 123     -38.259  -4.578  13.618  1.00182.88           O  
ATOM   3535  CB  LYS B 123     -36.816  -7.017  12.384  1.00184.31           C  
ATOM   3536  CG  LYS B 123     -36.504  -8.020  11.278  1.00185.71           C  
ATOM   3537  CD  LYS B 123     -37.632  -8.113  10.260  1.00188.84           C  
ATOM   3538  CE  LYS B 123     -37.276  -9.056   9.121  1.00189.46           C  
ATOM   3539  NZ  LYS B 123     -38.343  -9.108   8.082  1.00191.93           N1+
ATOM   3540  N   LEU B 124     -36.103  -3.922  13.488  1.00155.93           N  
ATOM   3541  CA  LEU B 124     -36.196  -2.966  14.583  1.00154.87           C  
ATOM   3542  C   LEU B 124     -36.950  -1.701  14.200  1.00155.80           C  
ATOM   3543  O   LEU B 124     -37.271  -0.899  15.084  1.00156.37           O  
ATOM   3544  CB  LEU B 124     -34.786  -2.604  15.063  1.00150.40           C  
ATOM   3545  CG  LEU B 124     -34.646  -1.609  16.217  1.00149.58           C  
ATOM   3546  CD1 LEU B 124     -35.115  -2.228  17.523  1.00151.39           C  
ATOM   3547  CD2 LEU B 124     -33.204  -1.134  16.336  1.00145.42           C  
ATOM   3548  N   ASN B 125     -37.261  -1.513  12.916  1.00204.93           N  
ATOM   3549  CA  ASN B 125     -37.763  -0.224  12.452  1.00205.62           C  
ATOM   3550  C   ASN B 125     -39.071   0.141  13.145  1.00208.77           C  
ATOM   3551  O   ASN B 125     -39.191   1.219  13.738  1.00209.24           O  
ATOM   3552  CB  ASN B 125     -37.942  -0.254  10.933  1.00205.91           C  
ATOM   3553  CG  ASN B 125     -38.231   1.116  10.353  1.00206.54           C  
ATOM   3554  ND2 ASN B 125     -39.506   1.405  10.125  1.00209.43           N  
ATOM   3555  OD1 ASN B 125     -37.317   1.904  10.109  1.00204.73           O  
ATOM   3556  N   SER B 126     -40.061  -0.743  13.081  1.00150.48           N  
ATOM   3557  CA  SER B 126     -41.381  -0.443  13.626  1.00153.27           C  
ATOM   3558  C   SER B 126     -41.579  -0.804  15.105  1.00153.88           C  
ATOM   3559  O   SER B 126     -42.701  -0.730  15.618  1.00156.12           O  
ATOM   3560  CB  SER B 126     -42.477  -0.983  12.706  1.00156.02           C  
ATOM   3561  OG  SER B 126     -42.471  -2.400  12.684  1.00157.54           O  
ATOM   3562  N   VAL B 127     -40.480  -1.137  15.789  1.00 74.05           N  
ATOM   3563  CA  VAL B 127     -40.443  -1.052  17.238  1.00 62.87           C  
ATOM   3564  C   VAL B 127     -40.207   0.426  17.566  1.00 59.18           C  
ATOM   3565  O   VAL B 127     -39.523   1.107  16.812  1.00 59.42           O  
ATOM   3566  CB  VAL B 127     -39.329  -1.946  17.810  1.00  0.00           C  
ATOM   3567  CG1 VAL B 127     -39.128  -1.837  19.333  1.00  0.00           C  
ATOM   3568  CG2 VAL B 127     -39.636  -3.398  17.414  1.00  0.00           C  
ATOM   3569  N   GLY B 128     -40.871   0.925  18.603  1.00 61.02           N  
ATOM   3570  CA  GLY B 128     -41.291   2.312  18.593  1.00 50.85           C  
ATOM   3571  C   GLY B 128     -42.798   2.176  18.734  1.00 46.91           C  
ATOM   3572  O   GLY B 128     -43.267   1.948  19.842  1.00 43.18           O  
ATOM   3573  N   ASN B 129     -43.572   2.312  17.658  1.00206.90           N  
ATOM   3574  CA  ASN B 129     -45.022   2.527  17.718  1.00209.12           C  
ATOM   3575  C   ASN B 129     -45.852   1.541  18.537  1.00209.86           C  
ATOM   3576  O   ASN B 129     -46.623   1.940  19.410  1.00210.99           O  
ATOM   3577  CB  ASN B 129     -45.573   2.628  16.293  1.00209.69           C  
ATOM   3578  CG  ASN B 129     -47.031   3.046  16.258  1.00211.76           C  
ATOM   3579  ND2 ASN B 129     -47.583   3.504  17.260  1.00212.50           N  
ATOM   3580  OD1 ASN B 129     -47.663   2.894  15.100  1.00212.69           O  
ATOM   3581  N   ASP B 130     -45.684   0.248  18.247  1.00199.27           N  
ATOM   3582  CA  ASP B 130     -46.405  -0.785  18.983  1.00200.13           C  
ATOM   3583  C   ASP B 130     -45.907  -0.905  20.418  1.00199.19           C  
ATOM   3584  O   ASP B 130     -46.667  -1.313  21.303  1.00199.71           O  
ATOM   3585  CB  ASP B 130     -46.276  -2.128  18.267  1.00200.86           C  
ATOM   3586  CG  ASP B 130     -46.983  -3.249  19.001  1.00201.96           C  
ATOM   3587  OD1 ASP B 130     -47.911  -2.959  19.786  1.00202.03           O  
ATOM   3588  OD2 ASP B 130     -46.604  -4.422  18.802  1.00202.80           O1-
ATOM   3589  N   LEU B 131     -44.641  -0.561  20.665  1.00180.66           N  
ATOM   3590  CA  LEU B 131     -44.093  -0.632  22.017  1.00180.01           C  
ATOM   3591  C   LEU B 131     -44.977   0.123  22.992  1.00181.41           C  
ATOM   3592  O   LEU B 131     -45.345  -0.389  24.057  1.00181.57           O  
ATOM   3593  CB  LEU B 131     -42.685  -0.037  22.030  1.00178.74           C  
ATOM   3594  CG  LEU B 131     -41.929  -0.047  23.357  1.00178.68           C  
ATOM   3595  CD1 LEU B 131     -41.685  -1.473  23.801  1.00177.73           C  
ATOM   3596  CD2 LEU B 131     -40.618   0.721  23.233  1.00177.86           C  
ATOM   3597  N   SER B 132     -45.317   1.361  22.633  1.00167.21           N  
ATOM   3598  CA  SER B 132     -46.185   2.188  23.459  1.00168.83           C  
ATOM   3599  C   SER B 132     -47.577   1.576  23.593  1.00169.08           C  
ATOM   3600  O   SER B 132     -48.216   1.704  24.644  1.00169.81           O  
ATOM   3601  CB  SER B 132     -46.261   3.594  22.859  1.00170.05           C  
ATOM   3602  OG  SER B 132     -47.152   3.628  21.756  1.00169.16           O  
ATOM   3603  N   ARG B 133     -48.068   0.921  22.534  1.00210.29           N  
ATOM   3604  CA  ARG B 133     -49.390   0.291  22.568  1.00210.59           C  
ATOM   3605  C   ARG B 133     -49.501  -0.734  23.693  1.00209.72           C  
ATOM   3606  O   ARG B 133     -50.454  -0.708  24.481  1.00209.83           O  
ATOM   3607  CB  ARG B 133     -49.672  -0.371  21.214  1.00210.92           C  
ATOM   3608  CG  ARG B 133     -51.072  -0.959  21.029  1.00211.73           C  
ATOM   3609  CD  ARG B 133     -51.169  -1.690  19.687  1.00212.86           C  
ATOM   3610  NE  ARG B 133     -52.507  -2.206  19.404  1.00214.15           N  
ATOM   3611  CZ  ARG B 133     -52.815  -2.946  18.342  1.00215.92           C  
ATOM   3612  NH1 ARG B 133     -51.879  -3.267  17.457  1.00216.54           N1+
ATOM   3613  NH2 ARG B 133     -54.058  -3.371  18.163  1.00217.54           N1+
ATOM   3614  N   LYS B 134     -48.542  -1.661  23.775  1.00208.26           N  
ATOM   3615  CA  LYS B 134     -48.587  -2.689  24.809  1.00207.28           C  
ATOM   3616  C   LYS B 134     -48.121  -2.167  26.163  1.00206.94           C  
ATOM   3617  O   LYS B 134     -48.606  -2.628  27.203  1.00206.37           O  
ATOM   3618  CB  LYS B 134     -47.714  -3.881  24.401  1.00206.76           C  
ATOM   3619  CG  LYS B 134     -48.308  -4.781  23.326  1.00207.97           C  
ATOM   3620  CD  LYS B 134     -47.464  -6.038  23.133  1.00208.09           C  
ATOM   3621  CE  LYS B 134     -48.074  -6.976  22.100  1.00210.36           C  
ATOM   3622  NZ  LYS B 134     -48.131  -6.353  20.747  1.00212.06           N1+
ATOM   3623  N   MET B 135     -47.188  -1.215  26.168  1.00200.80           N  
ATOM   3624  CA  MET B 135     -46.511  -0.785  27.384  1.00201.18           C  
ATOM   3625  C   MET B 135     -47.188   0.368  28.118  1.00202.87           C  
ATOM   3626  O   MET B 135     -46.880   0.592  29.294  1.00203.56           O  
ATOM   3627  CB  MET B 135     -45.075  -0.370  27.039  1.00201.34           C  
ATOM   3628  CG  MET B 135     -44.127  -0.340  28.218  1.00201.94           C  
ATOM   3629  SD  MET B 135     -43.763  -1.985  28.852  1.00200.12           S  
ATOM   3630  CE  MET B 135     -42.795  -1.571  30.300  1.00201.46           C  
ATOM   3631  N   ALA B 136     -48.099   1.098  27.470  1.00192.91           N  
ATOM   3632  CA  ALA B 136     -48.648   2.303  28.087  1.00194.81           C  
ATOM   3633  C   ALA B 136     -49.374   2.010  29.397  1.00194.62           C  
ATOM   3634  O   ALA B 136     -49.293   2.802  30.345  1.00196.12           O  
ATOM   3635  CB  ALA B 136     -49.593   3.001  27.106  1.00195.68           C  
ATOM   3636  N   PHE B 137     -50.080   0.882  29.479  1.00247.00           N  
ATOM   3637  CA  PHE B 137     -50.917   0.621  30.648  1.00249.03           C  
ATOM   3638  C   PHE B 137     -50.103   0.329  31.905  1.00248.28           C  
ATOM   3639  O   PHE B 137     -50.574   0.599  33.015  1.00252.72           O  
ATOM   3640  CB  PHE B 137     -51.885  -0.528  30.360  1.00249.98           C  
ATOM   3641  CG  PHE B 137     -53.027  -0.142  29.464  1.00253.30           C  
ATOM   3642  CD1 PHE B 137     -54.110   0.559  29.975  1.00259.44           C  
ATOM   3643  CD2 PHE B 137     -53.025  -0.473  28.119  1.00250.75           C  
ATOM   3644  CE1 PHE B 137     -55.167   0.924  29.164  1.00262.80           C  
ATOM   3645  CE2 PHE B 137     -54.082  -0.111  27.302  1.00254.28           C  
ATOM   3646  CZ  PHE B 137     -55.154   0.588  27.826  1.00260.24           C  
ATOM   3647  N   PHE B 138     -48.897  -0.213  31.762  1.00265.27           N  
ATOM   3648  CA  PHE B 138     -48.133  -0.689  32.911  1.00264.74           C  
ATOM   3649  C   PHE B 138     -47.040   0.266  33.368  1.00266.37           C  
ATOM   3650  O   PHE B 138     -46.752   0.321  34.568  1.00266.30           O  
ATOM   3651  CB  PHE B 138     -47.503  -2.050  32.588  1.00262.71           C  
ATOM   3652  CG  PHE B 138     -48.505  -3.105  32.214  1.00260.91           C  
ATOM   3653  CD1 PHE B 138     -49.014  -3.173  30.927  1.00260.81           C  
ATOM   3654  CD2 PHE B 138     -48.941  -4.028  33.150  1.00260.95           C  
ATOM   3655  CE1 PHE B 138     -49.938  -4.140  30.582  1.00259.98           C  
ATOM   3656  CE2 PHE B 138     -49.864  -4.999  32.811  1.00262.34           C  
ATOM   3657  CZ  PHE B 138     -50.363  -5.054  31.524  1.00261.57           C  
ATOM   3658  N   SER B 139     -46.426   1.020  32.457  1.00211.80           N  
ATOM   3659  CA  SER B 139     -45.320   1.890  32.834  1.00212.96           C  
ATOM   3660  C   SER B 139     -45.770   3.214  33.435  1.00214.61           C  
ATOM   3661  O   SER B 139     -44.969   3.880  34.099  1.00214.80           O  
ATOM   3662  CB  SER B 139     -44.442   2.177  31.612  1.00213.59           C  
ATOM   3663  OG  SER B 139     -45.184   2.839  30.601  1.00214.42           O  
ATOM   3664  N   ARG B 140     -47.025   3.610  33.230  1.00191.30           N  
ATOM   3665  CA  ARG B 140     -47.545   4.866  33.769  1.00193.59           C  
ATOM   3666  C   ARG B 140     -46.727   6.040  33.222  1.00195.01           C  
ATOM   3667  O   ARG B 140     -46.123   6.815  33.965  1.00195.76           O  
ATOM   3668  CB  ARG B 140     -47.539   4.830  35.304  1.00197.15           C  
ATOM   3669  CG  ARG B 140     -48.434   5.862  36.002  1.00204.76           C  
ATOM   3670  CD  ARG B 140     -49.918   5.605  35.743  1.00208.12           C  
ATOM   3671  NE  ARG B 140     -50.782   6.610  36.365  1.00215.67           N  
ATOM   3672  CZ  ARG B 140     -51.430   6.455  37.520  1.00221.15           C  
ATOM   3673  NH1 ARG B 140     -51.329   5.328  38.214  1.00219.98           N1+
ATOM   3674  NH2 ARG B 140     -52.188   7.440  37.983  1.00228.33           N1+
ATOM   3675  N   ASP B 141     -46.711   6.137  31.883  1.00222.48           N  
ATOM   3676  CA  ASP B 141     -45.894   7.082  31.115  1.00223.88           C  
ATOM   3677  C   ASP B 141     -44.446   6.614  31.006  1.00222.88           C  
ATOM   3678  O   ASP B 141     -43.886   6.081  31.971  1.00221.70           O  
ATOM   3679  CB  ASP B 141     -45.956   8.493  31.707  1.00226.14           C  
ATOM   3680  CG  ASP B 141     -47.337   9.112  31.593  1.00227.77           C  
ATOM   3681  OD1 ASP B 141     -48.278   8.398  31.184  1.00227.09           O  
ATOM   3682  OD2 ASP B 141     -47.481  10.315  31.898  1.00231.81           O1-
ATOM   3683  N   PHE B 142     -43.832   6.807  29.836  1.00253.42           N  
ATOM   3684  CA  PHE B 142     -42.487   6.301  29.584  1.00252.52           C  
ATOM   3685  C   PHE B 142     -41.851   7.089  28.445  1.00253.40           C  
ATOM   3686  O   PHE B 142     -42.522   7.828  27.720  1.00254.50           O  
ATOM   3687  CB  PHE B 142     -42.551   4.800  29.261  1.00250.69           C  
ATOM   3688  CG  PHE B 142     -42.953   4.504  27.843  1.00249.69           C  
ATOM   3689  CD1 PHE B 142     -44.262   4.700  27.432  1.00249.92           C  
ATOM   3690  CD2 PHE B 142     -42.050   3.958  26.945  1.00247.94           C  
ATOM   3691  CE1 PHE B 142     -44.646   4.425  26.135  1.00248.61           C  
ATOM   3692  CE2 PHE B 142     -42.433   3.666  25.647  1.00246.19           C  
ATOM   3693  CZ  PHE B 142     -43.734   3.897  25.244  1.00246.70           C  
ATOM   3694  N   ARG B 143     -40.534   6.919  28.301  1.00181.35           N  
ATOM   3695  CA  ARG B 143     -39.751   7.556  27.248  1.00181.72           C  
ATOM   3696  C   ARG B 143     -38.798   6.516  26.670  1.00179.67           C  
ATOM   3697  O   ARG B 143     -38.724   5.381  27.153  1.00178.47           O  
ATOM   3698  CB  ARG B 143     -38.972   8.768  27.775  1.00183.04           C  
ATOM   3699  CG  ARG B 143     -39.777   9.710  28.658  1.00184.61           C  
ATOM   3700  CD  ARG B 143     -38.947  10.917  29.088  1.00185.39           C  
ATOM   3701  NE  ARG B 143     -37.613  10.545  29.553  1.00183.21           N  
ATOM   3702  CZ  ARG B 143     -36.661  11.416  29.877  1.00183.02           C  
ATOM   3703  NH1 ARG B 143     -36.888  12.720  29.790  1.00185.43           N1+
ATOM   3704  NH2 ARG B 143     -35.476  10.982  30.288  1.00180.21           N1+
ATOM   3705  N   LEU B 144     -38.054   6.895  25.630  1.00171.99           N  
ATOM   3706  CA  LEU B 144     -37.073   5.977  25.060  1.00169.22           C  
ATOM   3707  C   LEU B 144     -36.042   6.729  24.231  1.00168.84           C  
ATOM   3708  O   LEU B 144     -36.397   7.611  23.441  1.00169.48           O  
ATOM   3709  CB  LEU B 144     -37.752   4.898  24.203  1.00165.57           C  
ATOM   3710  CG  LEU B 144     -38.334   5.306  22.851  1.00164.52           C  
ATOM   3711  CD1 LEU B 144     -38.884   4.073  22.148  1.00161.19           C  
ATOM   3712  CD2 LEU B 144     -39.410   6.367  22.998  1.00167.98           C  
ATOM   3713  N   GLY B 145     -34.769   6.378  24.424  1.00177.32           N  
ATOM   3714  CA  GLY B 145     -33.683   6.872  23.614  1.00175.95           C  
ATOM   3715  C   GLY B 145     -33.149   5.816  22.660  1.00169.24           C  
ATOM   3716  O   GLY B 145     -33.737   4.748  22.475  1.00165.67           O  
ATOM   3717  N   PHE B 146     -32.007   6.131  22.049  1.00163.54           N  
ATOM   3718  CA  PHE B 146     -31.430   5.236  21.053  1.00156.52           C  
ATOM   3719  C   PHE B 146     -29.952   5.548  20.854  1.00154.80           C  
ATOM   3720  O   PHE B 146     -29.564   6.715  20.766  1.00159.37           O  
ATOM   3721  CB  PHE B 146     -32.184   5.350  19.720  1.00155.71           C  
ATOM   3722  CG  PHE B 146     -31.546   4.590  18.591  1.00150.08           C  
ATOM   3723  CD1 PHE B 146     -31.448   3.209  18.634  1.00145.47           C  
ATOM   3724  CD2 PHE B 146     -31.064   5.255  17.474  1.00149.96           C  
ATOM   3725  CE1 PHE B 146     -30.866   2.507  17.594  1.00141.18           C  
ATOM   3726  CE2 PHE B 146     -30.482   4.560  16.432  1.00145.42           C  
ATOM   3727  CZ  PHE B 146     -30.385   3.183  16.490  1.00141.14           C  
ATOM   3728  N   GLY B 147     -29.143   4.491  20.788  1.00129.33           N  
ATOM   3729  CA  GLY B 147     -27.729   4.618  20.482  1.00126.64           C  
ATOM   3730  C   GLY B 147     -27.218   3.339  19.852  1.00118.89           C  
ATOM   3731  O   GLY B 147     -27.873   2.292  19.909  1.00116.17           O  
ATOM   3732  N   SER B 148     -26.037   3.433  19.241  1.00114.54           N  
ATOM   3733  CA  SER B 148     -25.456   2.308  18.519  1.00108.57           C  
ATOM   3734  C   SER B 148     -23.997   2.115  18.907  1.00105.48           C  
ATOM   3735  O   SER B 148     -23.326   3.036  19.378  1.00108.56           O  
ATOM   3736  CB  SER B 148     -25.556   2.506  16.998  1.00108.90           C  
ATOM   3737  OG  SER B 148     -24.842   3.661  16.584  1.00111.96           O  
ATOM   3738  N   TYR B 149     -23.514   0.890  18.692  1.00118.46           N  
ATOM   3739  CA  TYR B 149     -22.122   0.544  18.942  1.00115.36           C  
ATOM   3740  C   TYR B 149     -21.702  -0.552  17.971  1.00112.07           C  
ATOM   3741  O   TYR B 149     -22.539  -1.253  17.396  1.00112.04           O  
ATOM   3742  CB  TYR B 149     -21.898   0.088  20.390  1.00113.61           C  
ATOM   3743  CG  TYR B 149     -22.430  -1.294  20.698  1.00111.12           C  
ATOM   3744  CD1 TYR B 149     -21.649  -2.425  20.487  1.00108.40           C  
ATOM   3745  CD2 TYR B 149     -23.710  -1.469  21.208  1.00113.02           C  
ATOM   3746  CE1 TYR B 149     -22.130  -3.688  20.768  1.00108.56           C  
ATOM   3747  CE2 TYR B 149     -24.198  -2.727  21.494  1.00112.70           C  
ATOM   3748  CZ  TYR B 149     -23.405  -3.832  21.274  1.00110.89           C  
ATOM   3749  OH  TYR B 149     -23.892  -5.086  21.562  1.00112.82           O  
ATOM   3750  N   VAL B 150     -20.388  -0.685  17.790  1.00105.50           N  
ATOM   3751  CA  VAL B 150     -19.823  -1.734  16.949  1.00103.29           C  
ATOM   3752  C   VAL B 150     -18.648  -2.384  17.668  1.00101.26           C  
ATOM   3753  O   VAL B 150     -18.769  -3.490  18.208  1.00100.27           O  
ATOM   3754  CB  VAL B 150     -19.388  -1.180  15.580  1.00104.55           C  
ATOM   3755  CG1 VAL B 150     -18.774  -2.281  14.728  1.00103.07           C  
ATOM   3756  CG2 VAL B 150     -20.575  -0.560  14.865  1.00107.03           C  
ATOM   3757  N   ASP B 151     -17.510  -1.701  17.686  1.00105.21           N  
ATOM   3758  CA  ASP B 151     -16.283  -2.237  18.266  1.00104.13           C  
ATOM   3759  C   ASP B 151     -15.261  -1.106  18.290  1.00106.62           C  
ATOM   3760  O   ASP B 151     -15.521  -0.001  17.803  1.00109.58           O  
ATOM   3761  CB  ASP B 151     -15.774  -3.441  17.470  1.00103.25           C  
ATOM   3762  CG  ASP B 151     -14.960  -4.404  18.315  1.00102.87           C  
ATOM   3763  OD1 ASP B 151     -14.452  -3.986  19.379  1.00102.97           O  
ATOM   3764  OD2 ASP B 151     -14.824  -5.579  17.907  1.00103.40           O1-
ATOM   3765  N   LYS B 152     -14.095  -1.385  18.866  1.00107.03           N  
ATOM   3766  CA  LYS B 152     -13.025  -0.397  18.885  1.00110.67           C  
ATOM   3767  C   LYS B 152     -12.418  -0.252  17.494  1.00111.92           C  
ATOM   3768  O   LYS B 152     -12.139  -1.246  16.814  1.00109.94           O  
ATOM   3769  CB  LYS B 152     -11.956  -0.783  19.902  1.00110.88           C  
ATOM   3770  CG  LYS B 152     -12.463  -0.779  21.337  1.00109.82           C  
ATOM   3771  CD  LYS B 152     -11.327  -0.930  22.339  1.00110.96           C  
ATOM   3772  CE  LYS B 152     -11.823  -0.764  23.769  1.00110.20           C  
ATOM   3773  NZ  LYS B 152     -12.473   0.559  23.998  1.00112.84           N1+
ATOM   3774  N   THR B 153     -12.208   0.995  17.077  1.00 76.35           N  
ATOM   3775  CA  THR B 153     -11.786   1.301  15.709  1.00 77.29           C  
ATOM   3776  C   THR B 153     -10.261   1.314  15.594  1.00 77.93           C  
ATOM   3777  O   THR B 153      -9.638   2.307  15.216  1.00 80.07           O  
ATOM   3778  CB  THR B 153     -12.382   2.633  15.264  1.00 80.74           C  
ATOM   3779  CG2 THR B 153     -13.888   2.645  15.485  1.00 80.36           C  
ATOM   3780  OG1 THR B 153     -11.781   3.702  16.006  1.00 84.39           O  
ATOM   3781  N   VAL B 154      -9.658   0.173  15.925  1.00 93.26           N  
ATOM   3782  CA  VAL B 154      -8.214   0.002  15.848  1.00 93.22           C  
ATOM   3783  C   VAL B 154      -7.911  -1.419  15.395  1.00 91.10           C  
ATOM   3784  O   VAL B 154      -8.746  -2.320  15.494  1.00 89.83           O  
ATOM   3785  CB  VAL B 154      -7.509   0.286  17.195  1.00 94.17           C  
ATOM   3786  CG1 VAL B 154      -7.664   1.747  17.585  1.00 97.40           C  
ATOM   3787  CG2 VAL B 154      -8.056  -0.626  18.289  1.00 93.55           C  
ATOM   3788  N   SER B 155      -6.694  -1.611  14.898  1.00 74.58           N  
ATOM   3789  CA  SER B 155      -6.226  -2.947  14.587  1.00 73.63           C  
ATOM   3790  C   SER B 155      -5.982  -3.719  15.882  1.00 72.36           C  
ATOM   3791  O   SER B 155      -5.571  -3.138  16.890  1.00 71.85           O  
ATOM   3792  CB  SER B 155      -4.944  -2.881  13.763  1.00 73.24           C  
ATOM   3793  OG  SER B 155      -4.479  -4.176  13.433  1.00 73.10           O  
ATOM   3794  N   PRO B 156      -6.224  -5.041  15.887  1.00 68.82           N  
ATOM   3795  CA  PRO B 156      -6.683  -5.901  14.792  1.00 70.28           C  
ATOM   3796  C   PRO B 156      -8.191  -6.132  14.773  1.00 70.23           C  
ATOM   3797  O   PRO B 156      -8.652  -7.073  14.132  1.00 71.14           O  
ATOM   3798  CB  PRO B 156      -5.960  -7.213  15.084  1.00 70.18           C  
ATOM   3799  CG  PRO B 156      -5.984  -7.276  16.587  1.00 68.29           C  
ATOM   3800  CD  PRO B 156      -5.871  -5.842  17.077  1.00 67.56           C  
ATOM   3801  N   TYR B 157      -8.951  -5.293  15.478  1.00 89.58           N  
ATOM   3802  CA  TYR B 157     -10.397  -5.487  15.528  1.00 87.79           C  
ATOM   3803  C   TYR B 157     -11.058  -5.074  14.221  1.00 87.56           C  
ATOM   3804  O   TYR B 157     -12.104  -5.622  13.856  1.00 86.68           O  
ATOM   3805  CB  TYR B 157     -10.980  -4.711  16.707  1.00 86.45           C  
ATOM   3806  CG  TYR B 157     -10.331  -5.069  18.025  1.00 87.06           C  
ATOM   3807  CD1 TYR B 157      -9.817  -6.340  18.240  1.00 88.36           C  
ATOM   3808  CD2 TYR B 157     -10.221  -4.136  19.049  1.00 87.27           C  
ATOM   3809  CE1 TYR B 157      -9.220  -6.676  19.435  1.00 89.13           C  
ATOM   3810  CE2 TYR B 157      -9.624  -4.465  20.253  1.00 87.96           C  
ATOM   3811  CZ  TYR B 157      -9.126  -5.737  20.437  1.00 88.62           C  
ATOM   3812  OH  TYR B 157      -8.528  -6.084  21.622  1.00 89.52           O  
ATOM   3813  N   ILE B 158     -10.469  -4.115  13.509  1.00 73.09           N  
ATOM   3814  CA  ILE B 158     -10.935  -3.706  12.195  1.00 73.57           C  
ATOM   3815  C   ILE B 158      -9.766  -3.821  11.225  1.00 75.76           C  
ATOM   3816  O   ILE B 158      -8.620  -4.037  11.618  1.00 76.55           O  
ATOM   3817  CB  ILE B 158     -11.505  -2.272  12.188  1.00 74.20           C  
ATOM   3818  CG1 ILE B 158     -10.449  -1.269  12.658  1.00 75.86           C  
ATOM   3819  CG2 ILE B 158     -12.746  -2.195  13.060  1.00 72.85           C  
ATOM   3820  CD1 ILE B 158     -10.866   0.180  12.494  1.00 77.94           C  
ATOM   3821  N   SER B 159     -10.074  -3.672   9.941  1.00 86.11           N  
ATOM   3822  CA  SER B 159      -9.047  -3.633   8.910  1.00 88.47           C  
ATOM   3823  C   SER B 159      -8.544  -2.202   8.790  1.00 89.65           C  
ATOM   3824  O   SER B 159      -9.343  -1.266   8.655  1.00 89.86           O  
ATOM   3825  CB  SER B 159      -9.587  -4.133   7.572  1.00 89.38           C  
ATOM   3826  OG  SER B 159      -8.552  -4.201   6.606  1.00 91.89           O  
ATOM   3827  N   ILE B 160      -7.225  -2.031   8.853  1.00 98.19           N  
ATOM   3828  CA  ILE B 160      -6.628  -0.701   8.827  1.00 98.96           C  
ATOM   3829  C   ILE B 160      -6.314  -0.301   7.392  1.00101.15           C  
ATOM   3830  O   ILE B 160      -5.585   0.668   7.156  1.00102.12           O  
ATOM   3831  CB  ILE B 160      -5.363  -0.628   9.708  1.00 97.78           C  
ATOM   3832  CG1 ILE B 160      -4.553  -1.922   9.621  1.00 97.44           C  
ATOM   3833  CG2 ILE B 160      -5.739  -0.332  11.151  1.00 96.22           C  
ATOM   3834  CD1 ILE B 160      -3.145  -1.791  10.154  1.00 95.61           C  
ATOM   3835  N   HIS B 161      -6.856  -1.038   6.428  1.00127.67           N  
ATOM   3836  CA  HIS B 161      -6.625  -0.709   5.025  1.00130.34           C  
ATOM   3837  C   HIS B 161      -7.383   0.565   4.667  1.00131.29           C  
ATOM   3838  O   HIS B 161      -8.570   0.685   4.993  1.00130.20           O  
ATOM   3839  CB  HIS B 161      -7.067  -1.860   4.126  1.00131.17           C  
ATOM   3840  CG  HIS B 161      -6.684  -1.685   2.690  1.00134.34           C  
ATOM   3841  CD2 HIS B 161      -5.547  -2.004   2.026  1.00136.46           C  
ATOM   3842  ND1 HIS B 161      -7.524  -1.113   1.759  1.00135.56           N  
ATOM   3843  CE1 HIS B 161      -6.923  -1.088   0.583  1.00138.25           C  
ATOM   3844  NE2 HIS B 161      -5.723  -1.622   0.717  1.00138.89           N  
ATOM   3845  N   PRO B 162      -6.744   1.533   4.002  1.00110.19           N  
ATOM   3846  CA  PRO B 162      -7.436   2.802   3.716  1.00111.78           C  
ATOM   3847  C   PRO B 162      -8.803   2.642   3.075  1.00112.30           C  
ATOM   3848  O   PRO B 162      -9.711   3.427   3.375  1.00112.57           O  
ATOM   3849  CB  PRO B 162      -6.460   3.524   2.775  1.00114.41           C  
ATOM   3850  CG  PRO B 162      -5.128   2.976   3.121  1.00113.41           C  
ATOM   3851  CD  PRO B 162      -5.351   1.541   3.515  1.00111.55           C  
ATOM   3852  N   GLU B 163      -8.982   1.650   2.200  1.00156.78           N  
ATOM   3853  CA  GLU B 163     -10.258   1.519   1.505  1.00157.08           C  
ATOM   3854  C   GLU B 163     -11.372   1.066   2.438  1.00154.39           C  
ATOM   3855  O   GLU B 163     -12.525   1.473   2.258  1.00154.74           O  
ATOM   3856  CB  GLU B 163     -10.124   0.535   0.344  1.00157.60           C  
ATOM   3857  CG  GLU B 163      -9.203   0.996  -0.767  1.00159.87           C  
ATOM   3858  CD  GLU B 163      -9.000  -0.071  -1.822  1.00160.07           C  
ATOM   3859  OE1 GLU B 163      -9.300  -1.251  -1.537  1.00158.83           O  
ATOM   3860  OE2 GLU B 163      -8.541   0.267  -2.933  1.00161.56           O1-
ATOM   3861  N   ARG B 164     -11.061   0.228   3.427  1.00125.33           N  
ATOM   3862  CA  ARG B 164     -12.077  -0.246   4.354  1.00122.65           C  
ATOM   3863  C   ARG B 164     -11.923   0.287   5.772  1.00121.42           C  
ATOM   3864  O   ARG B 164     -12.801   0.032   6.604  1.00119.43           O  
ATOM   3865  CB  ARG B 164     -12.120  -1.782   4.385  1.00120.82           C  
ATOM   3866  CG  ARG B 164     -10.800  -2.493   4.181  1.00121.62           C  
ATOM   3867  CD  ARG B 164     -11.029  -3.997   4.252  1.00120.44           C  
ATOM   3868  NE  ARG B 164      -9.824  -4.773   3.980  1.00122.06           N  
ATOM   3869  CZ  ARG B 164      -9.489  -5.230   2.780  1.00124.35           C  
ATOM   3870  NH1 ARG B 164     -10.267  -4.985   1.736  1.00125.13           N1+
ATOM   3871  NH2 ARG B 164      -8.377  -5.933   2.623  1.00126.09           N1+
ATOM   3872  N   ILE B 165     -10.844   1.013   6.077  1.00137.88           N  
ATOM   3873  CA  ILE B 165     -10.699   1.571   7.419  1.00137.02           C  
ATOM   3874  C   ILE B 165     -11.891   2.460   7.749  1.00137.68           C  
ATOM   3875  O   ILE B 165     -12.361   2.497   8.893  1.00136.52           O  
ATOM   3876  CB  ILE B 165      -9.366   2.331   7.549  1.00138.46           C  
ATOM   3877  CG1 ILE B 165      -9.141   2.759   9.003  1.00137.55           C  
ATOM   3878  CG2 ILE B 165      -9.348   3.539   6.621  1.00141.50           C  
ATOM   3879  CD1 ILE B 165      -7.808   3.433   9.246  1.00138.05           C  
ATOM   3880  N   HIS B 166     -12.401   3.184   6.753  1.00120.33           N  
ATOM   3881  CA  HIS B 166     -13.607   3.985   6.914  1.00121.65           C  
ATOM   3882  C   HIS B 166     -14.860   3.263   6.446  1.00120.46           C  
ATOM   3883  O   HIS B 166     -15.951   3.556   6.943  1.00120.56           O  
ATOM   3884  CB  HIS B 166     -13.477   5.310   6.153  1.00125.42           C  
ATOM   3885  CG  HIS B 166     -12.496   6.263   6.763  1.00126.76           C  
ATOM   3886  CD2 HIS B 166     -11.800   7.291   6.222  1.00129.49           C  
ATOM   3887  ND1 HIS B 166     -12.138   6.216   8.093  1.00125.47           N  
ATOM   3888  CE1 HIS B 166     -11.262   7.172   8.345  1.00127.11           C  
ATOM   3889  NE2 HIS B 166     -11.040   7.839   7.227  1.00129.41           N  
ATOM   3890  N   ASN B 167     -14.733   2.340   5.495  1.00133.23           N  
ATOM   3891  CA  ASN B 167     -15.844   1.508   5.035  1.00132.10           C  
ATOM   3892  C   ASN B 167     -15.390   0.053   5.099  1.00129.43           C  
ATOM   3893  O   ASN B 167     -14.756  -0.445   4.165  1.00130.27           O  
ATOM   3894  CB  ASN B 167     -16.281   1.895   3.628  1.00135.14           C  
ATOM   3895  CG  ASN B 167     -17.465   1.084   3.145  1.00134.70           C  
ATOM   3896  ND2 ASN B 167     -17.276   0.352   2.053  1.00134.93           N  
ATOM   3897  OD1 ASN B 167     -18.542   1.121   3.743  1.00133.78           O  
ATOM   3898  N   GLN B 168     -15.750  -0.639   6.173  1.00113.31           N  
ATOM   3899  CA  GLN B 168     -15.302  -2.015   6.391  1.00111.39           C  
ATOM   3900  C   GLN B 168     -15.974  -3.016   5.471  1.00111.85           C  
ATOM   3901  O   GLN B 168     -15.762  -4.223   5.637  1.00110.84           O  
ATOM   3902  CB  GLN B 168     -15.537  -2.409   7.851  1.00108.83           C  
ATOM   3903  CG  GLN B 168     -14.679  -1.644   8.849  1.00108.70           C  
ATOM   3904  CD  GLN B 168     -13.228  -2.080   8.828  1.00109.04           C  
ATOM   3905  NE2 GLN B 168     -12.319  -1.113   8.864  1.00110.84           N  
ATOM   3906  OE1 GLN B 168     -12.927  -3.272   8.778  1.00108.27           O  
ATOM   3907  N   CYS B 169     -16.770  -2.554   4.509  1.00135.39           N  
ATOM   3908  CA  CYS B 169     -17.472  -3.421   3.572  1.00136.15           C  
ATOM   3909  C   CYS B 169     -17.015  -3.164   2.139  1.00137.96           C  
ATOM   3910  O   CYS B 169     -17.782  -3.342   1.192  1.00138.62           O  
ATOM   3911  CB  CYS B 169     -18.983  -3.228   3.699  1.00136.73           C  
ATOM   3912  SG  CYS B 169     -19.599  -3.218   5.408  1.00135.19           S  
ATOM   3913  N   SER B 170     -15.755  -2.749   1.973  1.00150.89           N  
ATOM   3914  CA  SER B 170     -15.261  -2.358   0.655  1.00153.07           C  
ATOM   3915  C   SER B 170     -15.221  -3.536  -0.311  1.00153.33           C  
ATOM   3916  O   SER B 170     -15.446  -3.354  -1.514  1.00156.11           O  
ATOM   3917  CB  SER B 170     -13.874  -1.726   0.778  1.00154.49           C  
ATOM   3918  OG  SER B 170     -13.927  -0.515   1.514  1.00155.13           O  
ATOM   3919  N   ASP B 171     -14.929  -4.739   0.186  1.00185.96           N  
ATOM   3920  CA  ASP B 171     -14.870  -5.901  -0.695  1.00186.82           C  
ATOM   3921  C   ASP B 171     -16.231  -6.201  -1.312  1.00188.90           C  
ATOM   3922  O   ASP B 171     -16.305  -6.772  -2.407  1.00193.54           O  
ATOM   3923  CB  ASP B 171     -14.362  -7.118   0.079  1.00185.58           C  
ATOM   3924  CG  ASP B 171     -13.064  -6.841   0.818  1.00185.81           C  
ATOM   3925  OD1 ASP B 171     -12.218  -6.095   0.280  1.00187.71           O  
ATOM   3926  OD2 ASP B 171     -12.892  -7.365   1.940  1.00184.44           O1-
ATOM   3927  N   TYR B 172     -17.311  -5.824  -0.629  1.00136.75           N  
ATOM   3928  CA  TYR B 172     -18.668  -6.020  -1.117  1.00139.73           C  
ATOM   3929  C   TYR B 172     -19.326  -4.711  -1.536  1.00142.13           C  
ATOM   3930  O   TYR B 172     -20.548  -4.680  -1.711  1.00144.05           O  
ATOM   3931  CB  TYR B 172     -19.524  -6.696  -0.043  1.00136.19           C  
ATOM   3932  CG  TYR B 172     -18.809  -7.776   0.733  1.00133.20           C  
ATOM   3933  CD1 TYR B 172     -18.019  -8.715   0.088  1.00134.61           C  
ATOM   3934  CD2 TYR B 172     -18.913  -7.845   2.118  1.00131.21           C  
ATOM   3935  CE1 TYR B 172     -17.362  -9.699   0.797  1.00133.29           C  
ATOM   3936  CE2 TYR B 172     -18.259  -8.826   2.836  1.00130.58           C  
ATOM   3937  CZ  TYR B 172     -17.483  -9.751   2.170  1.00131.52           C  
ATOM   3938  OH  TYR B 172     -16.826 -10.732   2.877  1.00131.48           O  
ATOM   3939  N   ASN B 173     -18.546  -3.635  -1.683  1.00173.93           N  
ATOM   3940  CA  ASN B 173     -19.030  -2.308  -2.060  1.00176.47           C  
ATOM   3941  C   ASN B 173     -20.425  -2.055  -1.497  1.00175.68           C  
ATOM   3942  O   ASN B 173     -21.318  -1.584  -2.207  1.00179.84           O  
ATOM   3943  CB  ASN B 173     -18.991  -2.116  -3.586  1.00182.96           C  
ATOM   3944  CG  ASN B 173     -20.011  -2.963  -4.337  1.00186.73           C  
ATOM   3945  ND2 ASN B 173     -20.915  -3.548  -3.751  1.00192.80           N  
ATOM   3946  OD1 ASN B 173     -19.873  -3.005  -5.658  1.00184.73           O  
ATOM   3947  N   LEU B 174     -20.608  -2.345  -0.211  1.00156.51           N  
ATOM   3948  CA  LEU B 174     -21.885  -2.143   0.455  1.00155.50           C  
ATOM   3949  C   LEU B 174     -21.910  -0.791   1.154  1.00155.22           C  
ATOM   3950  O   LEU B 174     -20.879  -0.271   1.588  1.00155.10           O  
ATOM   3951  CB  LEU B 174     -22.137  -3.261   1.469  1.00152.48           C  
ATOM   3952  CG  LEU B 174     -23.521  -3.342   2.117  1.00152.61           C  
ATOM   3953  CD1 LEU B 174     -24.620  -3.457   1.071  1.00155.72           C  
ATOM   3954  CD2 LEU B 174     -23.581  -4.520   3.081  1.00151.04           C  
ATOM   3955  N   ASP B 175     -23.114  -0.226   1.265  1.00176.60           N  
ATOM   3956  CA  ASP B 175     -23.299   1.101   1.853  1.00177.90           C  
ATOM   3957  C   ASP B 175     -23.222   0.990   3.376  1.00176.43           C  
ATOM   3958  O   ASP B 175     -24.212   1.088   4.103  1.00176.73           O  
ATOM   3959  CB  ASP B 175     -24.623   1.698   1.394  1.00180.11           C  
ATOM   3960  CG  ASP B 175     -24.890   3.067   1.995  1.00181.87           C  
ATOM   3961  OD1 ASP B 175     -23.993   3.615   2.671  1.00181.75           O  
ATOM   3962  OD2 ASP B 175     -26.003   3.596   1.789  1.00183.80           O1-
ATOM   3963  N   CYS B 176     -21.999   0.789   3.857  1.00162.13           N  
ATOM   3964  CA  CYS B 176     -21.724   0.699   5.283  1.00160.65           C  
ATOM   3965  C   CYS B 176     -21.192   2.033   5.788  1.00162.00           C  
ATOM   3966  O   CYS B 176     -20.354   2.665   5.139  1.00163.70           O  
ATOM   3967  CB  CYS B 176     -20.707  -0.407   5.577  1.00158.24           C  
ATOM   3968  SG  CYS B 176     -21.295  -2.101   5.305  1.00157.58           S  
ATOM   3969  N   MET B 177     -21.678   2.458   6.949  1.00159.38           N  
ATOM   3970  CA  MET B 177     -21.142   3.641   7.606  1.00161.20           C  
ATOM   3971  C   MET B 177     -19.862   3.267   8.342  1.00158.80           C  
ATOM   3972  O   MET B 177     -19.560   2.088   8.537  1.00155.53           O  
ATOM   3973  CB  MET B 177     -22.188   4.233   8.547  1.00162.90           C  
ATOM   3974  CG  MET B 177     -22.609   3.319   9.681  1.00160.15           C  
ATOM   3975  SD  MET B 177     -23.722   4.104  10.865  1.00163.05           S  
ATOM   3976  CE  MET B 177     -22.584   5.176  11.739  1.00165.36           C  
ATOM   3977  N   PRO B 178     -19.073   4.256   8.765  1.00127.36           N  
ATOM   3978  CA  PRO B 178     -17.780   3.942   9.367  1.00125.70           C  
ATOM   3979  C   PRO B 178     -17.956   3.217  10.697  1.00122.91           C  
ATOM   3980  O   PRO B 178     -18.970   3.403  11.386  1.00123.50           O  
ATOM   3981  CB  PRO B 178     -17.131   5.324   9.566  1.00129.57           C  
ATOM   3982  CG  PRO B 178     -17.872   6.240   8.654  1.00132.91           C  
ATOM   3983  CD  PRO B 178     -19.267   5.708   8.598  1.00131.81           C  
ATOM   3984  N   PRO B 179     -16.990   2.390  11.084  1.00116.76           N  
ATOM   3985  CA  PRO B 179     -17.056   1.764  12.410  1.00114.35           C  
ATOM   3986  C   PRO B 179     -16.900   2.798  13.512  1.00117.28           C  
ATOM   3987  O   PRO B 179     -16.464   3.931  13.292  1.00121.08           O  
ATOM   3988  CB  PRO B 179     -15.883   0.777  12.401  1.00111.89           C  
ATOM   3989  CG  PRO B 179     -14.935   1.327  11.389  1.00114.12           C  
ATOM   3990  CD  PRO B 179     -15.791   1.974  10.336  1.00116.19           C  
ATOM   3991  N   HIS B 180     -17.268   2.389  14.721  1.00115.96           N  
ATOM   3992  CA  HIS B 180     -17.233   3.291  15.863  1.00119.73           C  
ATOM   3993  C   HIS B 180     -17.389   2.483  17.140  1.00116.73           C  
ATOM   3994  O   HIS B 180     -17.976   1.397  17.135  1.00112.46           O  
ATOM   3995  CB  HIS B 180     -18.337   4.350  15.761  1.00124.26           C  
ATOM   3996  CG  HIS B 180     -19.707   3.776  15.580  1.00122.16           C  
ATOM   3997  CD2 HIS B 180     -20.651   3.415  16.481  1.00121.44           C  
ATOM   3998  ND1 HIS B 180     -20.242   3.507  14.338  1.00120.98           N  
ATOM   3999  CE1 HIS B 180     -21.457   3.008  14.483  1.00119.97           C  
ATOM   4000  NE2 HIS B 180     -21.729   2.943  15.773  1.00120.11           N  
ATOM   4001  N   GLY B 181     -16.855   3.025  18.232  1.00120.38           N  
ATOM   4002  CA  GLY B 181     -16.979   2.386  19.523  1.00117.56           C  
ATOM   4003  C   GLY B 181     -18.367   2.550  20.102  1.00118.38           C  
ATOM   4004  O   GLY B 181     -18.986   1.576  20.544  1.00114.17           O  
ATOM   4005  N   TYR B 182     -18.871   3.782  20.097  1.00 94.06           N  
ATOM   4006  CA  TYR B 182     -20.206   4.069  20.599  1.00 96.49           C  
ATOM   4007  C   TYR B 182     -20.604   5.466  20.151  1.00105.17           C  
ATOM   4008  O   TYR B 182     -19.794   6.394  20.211  1.00110.98           O  
ATOM   4009  CB  TYR B 182     -20.264   3.962  22.128  1.00 95.90           C  
ATOM   4010  CG  TYR B 182     -21.556   4.464  22.731  1.00100.04           C  
ATOM   4011  CD1 TYR B 182     -22.777   3.925  22.352  1.00 98.59           C  
ATOM   4012  CD2 TYR B 182     -21.554   5.470  23.690  1.00105.61           C  
ATOM   4013  CE1 TYR B 182     -23.961   4.378  22.902  1.00103.21           C  
ATOM   4014  CE2 TYR B 182     -22.733   5.930  24.247  1.00109.85           C  
ATOM   4015  CZ  TYR B 182     -23.933   5.380  23.851  1.00109.21           C  
ATOM   4016  OH  TYR B 182     -25.110   5.833  24.403  1.00114.49           O  
ATOM   4017  N   ILE B 183     -21.849   5.604  19.703  1.00128.71           N  
ATOM   4018  CA  ILE B 183     -22.389   6.877  19.242  1.00135.87           C  
ATOM   4019  C   ILE B 183     -23.747   7.090  19.894  1.00139.54           C  
ATOM   4020  O   ILE B 183     -24.568   6.167  19.961  1.00135.20           O  
ATOM   4021  CB  ILE B 183     -22.507   6.927  17.703  1.00133.32           C  
ATOM   4022  CG1 ILE B 183     -21.116   6.860  17.069  1.00131.14           C  
ATOM   4023  CG2 ILE B 183     -23.243   8.189  17.263  1.00138.71           C  
ATOM   4024  CD1 ILE B 183     -21.126   6.753  15.555  1.00128.55           C  
ATOM   4025  N   HIS B 184     -23.982   8.309  20.369  1.00139.46           N  
ATOM   4026  CA  HIS B 184     -25.253   8.701  20.967  1.00143.72           C  
ATOM   4027  C   HIS B 184     -25.971   9.626  19.992  1.00144.90           C  
ATOM   4028  O   HIS B 184     -25.495  10.731  19.711  1.00146.96           O  
ATOM   4029  CB  HIS B 184     -25.033   9.386  22.314  1.00148.44           C  
ATOM   4030  CG  HIS B 184     -26.297   9.855  22.963  1.00151.05           C  
ATOM   4031  CD2 HIS B 184     -26.703  11.092  23.334  1.00152.98           C  
ATOM   4032  ND1 HIS B 184     -27.323   8.998  23.294  1.00151.38           N  
ATOM   4033  CE1 HIS B 184     -28.306   9.686  23.846  1.00153.44           C  
ATOM   4034  NE2 HIS B 184     -27.955  10.959  23.882  1.00154.34           N  
ATOM   4035  N   VAL B 185     -27.114   9.172  19.479  1.00130.77           N  
ATOM   4036  CA  VAL B 185     -27.856   9.922  18.481  1.00131.84           C  
ATOM   4037  C   VAL B 185     -29.109  10.581  19.051  1.00136.01           C  
ATOM   4038  O   VAL B 185     -29.494  11.655  18.577  1.00138.50           O  
ATOM   4039  CB  VAL B 185     -28.221   9.017  17.285  1.00126.78           C  
ATOM   4040  CG1 VAL B 185     -26.970   8.399  16.680  1.00122.18           C  
ATOM   4041  CG2 VAL B 185     -29.203   7.931  17.710  1.00124.54           C  
ATOM   4042  N   LEU B 186     -29.752   9.977  20.048  1.00157.36           N  
ATOM   4043  CA  LEU B 186     -31.034  10.467  20.548  1.00160.61           C  
ATOM   4044  C   LEU B 186     -31.053  10.344  22.064  1.00162.90           C  
ATOM   4045  O   LEU B 186     -31.151   9.234  22.598  1.00161.59           O  
ATOM   4046  CB  LEU B 186     -32.191   9.686  19.925  1.00158.27           C  
ATOM   4047  CG  LEU B 186     -33.610  10.100  20.318  1.00161.28           C  
ATOM   4048  CD1 LEU B 186     -33.912  11.509  19.837  1.00164.29           C  
ATOM   4049  CD2 LEU B 186     -34.618   9.109  19.757  1.00158.47           C  
ATOM   4050  N   SER B 187     -30.960  11.479  22.754  1.00156.23           N  
ATOM   4051  CA  SER B 187     -31.154  11.498  24.195  1.00157.19           C  
ATOM   4052  C   SER B 187     -32.578  11.071  24.537  1.00158.08           C  
ATOM   4053  O   SER B 187     -33.476  11.070  23.689  1.00158.35           O  
ATOM   4054  CB  SER B 187     -30.868  12.892  24.753  1.00158.58           C  
ATOM   4055  OG  SER B 187     -31.520  13.888  23.987  1.00160.78           O  
ATOM   4056  N   LEU B 188     -32.779  10.693  25.796  1.00172.05           N  
ATOM   4057  CA  LEU B 188     -34.099  10.272  26.249  1.00172.74           C  
ATOM   4058  C   LEU B 188     -35.133  11.331  25.900  1.00175.10           C  
ATOM   4059  O   LEU B 188     -35.074  12.462  26.391  1.00176.51           O  
ATOM   4060  CB  LEU B 188     -34.077  10.020  27.756  1.00171.26           C  
ATOM   4061  CG  LEU B 188     -33.128   8.906  28.201  1.00167.81           C  
ATOM   4062  CD1 LEU B 188     -33.075   8.830  29.713  1.00164.78           C  
ATOM   4063  CD2 LEU B 188     -33.519   7.556  27.623  1.00167.77           C  
ATOM   4064  N   THR B 189     -36.081  10.957  25.044  1.00189.59           N  
ATOM   4065  CA  THR B 189     -37.107  11.866  24.557  1.00191.40           C  
ATOM   4066  C   THR B 189     -38.465  11.183  24.613  1.00191.05           C  
ATOM   4067  O   THR B 189     -38.580   9.982  24.349  1.00188.82           O  
ATOM   4068  CB  THR B 189     -36.803  12.328  23.125  1.00191.07           C  
ATOM   4069  CG2 THR B 189     -37.887  13.262  22.617  1.00198.24           C  
ATOM   4070  OG1 THR B 189     -35.544  13.013  23.100  1.00187.71           O  
ATOM   4071  N   GLU B 190     -39.491  11.958  24.966  1.00181.65           N  
ATOM   4072  CA  GLU B 190     -40.855  11.451  25.045  1.00181.49           C  
ATOM   4073  C   GLU B 190     -41.557  11.413  23.690  1.00181.28           C  
ATOM   4074  O   GLU B 190     -42.567  10.714  23.554  1.00180.09           O  
ATOM   4075  CB  GLU B 190     -41.646  12.309  26.036  1.00183.64           C  
ATOM   4076  CG  GLU B 190     -43.131  12.012  26.115  1.00183.65           C  
ATOM   4077  CD  GLU B 190     -43.809  12.784  27.232  1.00185.54           C  
ATOM   4078  OE1 GLU B 190     -43.124  13.581  27.907  1.00186.73           O  
ATOM   4079  OE2 GLU B 190     -45.027  12.596  27.435  1.00185.73           O1-
ATOM   4080  N   ASN B 191     -41.051  12.142  22.696  1.00226.77           N  
ATOM   4081  CA  ASN B 191     -41.597  12.117  21.340  1.00227.03           C  
ATOM   4082  C   ASN B 191     -41.213  10.806  20.662  1.00222.17           C  
ATOM   4083  O   ASN B 191     -40.054  10.611  20.280  1.00220.08           O  
ATOM   4084  CB  ASN B 191     -41.075  13.322  20.560  1.00230.78           C  
ATOM   4085  CG  ASN B 191     -41.688  13.461  19.165  1.00232.11           C  
ATOM   4086  ND2 ASN B 191     -41.522  14.652  18.584  1.00234.84           N  
ATOM   4087  OD1 ASN B 191     -42.284  12.531  18.623  1.00230.74           O  
ATOM   4088  N   ILE B 192     -42.184   9.900  20.519  1.00198.33           N  
ATOM   4089  CA  ILE B 192     -41.902   8.572  19.982  1.00194.30           C  
ATOM   4090  C   ILE B 192     -41.461   8.651  18.525  1.00192.32           C  
ATOM   4091  O   ILE B 192     -40.594   7.888  18.083  1.00189.35           O  
ATOM   4092  CB  ILE B 192     -43.138   7.666  20.135  1.00193.41           C  
ATOM   4093  CG1 ILE B 192     -42.816   6.243  19.668  1.00190.00           C  
ATOM   4094  CG2 ILE B 192     -44.319   8.227  19.349  1.00194.62           C  
ATOM   4095  CD1 ILE B 192     -43.879   5.227  20.022  1.00189.66           C  
ATOM   4096  N   THR B 193     -42.048   9.571  17.754  1.00209.59           N  
ATOM   4097  CA  THR B 193     -41.742   9.650  16.329  1.00208.01           C  
ATOM   4098  C   THR B 193     -40.266   9.926  16.076  1.00206.97           C  
ATOM   4099  O   THR B 193     -39.730   9.523  15.036  1.00204.55           O  
ATOM   4100  CB  THR B 193     -42.606  10.727  15.669  1.00210.38           C  
ATOM   4101  CG2 THR B 193     -44.084  10.398  15.833  1.00211.06           C  
ATOM   4102  OG1 THR B 193     -42.328  12.002  16.261  1.00213.45           O  
ATOM   4103  N   GLU B 194     -39.591  10.602  17.006  1.00201.38           N  
ATOM   4104  CA  GLU B 194     -38.169  10.873  16.830  1.00200.47           C  
ATOM   4105  C   GLU B 194     -37.358   9.583  16.850  1.00196.36           C  
ATOM   4106  O   GLU B 194     -36.455   9.396  16.027  1.00193.85           O  
ATOM   4107  CB  GLU B 194     -37.687  11.840  17.910  1.00203.79           C  
ATOM   4108  CG  GLU B 194     -38.385  13.190  17.868  1.00207.59           C  
ATOM   4109  CD  GLU B 194     -37.898  14.068  16.729  1.00208.25           C  
ATOM   4110  OE1 GLU B 194     -36.955  13.659  16.019  1.00205.94           O  
ATOM   4111  OE2 GLU B 194     -38.464  15.166  16.539  1.00211.01           O1-
ATOM   4112  N   PHE B 195     -37.665   8.683  17.787  1.00167.30           N  
ATOM   4113  CA  PHE B 195     -37.007   7.380  17.816  1.00163.28           C  
ATOM   4114  C   PHE B 195     -37.240   6.616  16.519  1.00160.08           C  
ATOM   4115  O   PHE B 195     -36.302   6.063  15.932  1.00156.73           O  
ATOM   4116  CB  PHE B 195     -37.515   6.579  19.018  1.00163.65           C  
ATOM   4117  CG  PHE B 195     -37.043   5.153  19.049  1.00159.63           C  
ATOM   4118  CD1 PHE B 195     -35.837   4.821  19.641  1.00157.76           C  
ATOM   4119  CD2 PHE B 195     -37.815   4.141  18.500  1.00158.05           C  
ATOM   4120  CE1 PHE B 195     -35.404   3.508  19.677  1.00153.70           C  
ATOM   4121  CE2 PHE B 195     -37.387   2.827  18.533  1.00154.92           C  
ATOM   4122  CZ  PHE B 195     -36.180   2.511  19.122  1.00152.48           C  
ATOM   4123  N   GLU B 196     -38.492   6.572  16.051  1.00202.33           N  
ATOM   4124  CA  GLU B 196     -38.787   5.878  14.801  1.00200.25           C  
ATOM   4125  C   GLU B 196     -37.979   6.451  13.645  1.00199.08           C  
ATOM   4126  O   GLU B 196     -37.521   5.706  12.769  1.00196.36           O  
ATOM   4127  CB  GLU B 196     -40.283   5.953  14.498  1.00202.59           C  
ATOM   4128  CG  GLU B 196     -40.711   5.068  13.337  1.00201.41           C  
ATOM   4129  CD  GLU B 196     -42.217   4.920  13.237  1.00203.82           C  
ATOM   4130  OE1 GLU B 196     -42.938   5.662  13.936  1.00206.09           O  
ATOM   4131  OE2 GLU B 196     -42.678   4.057  12.459  1.00203.66           O1-
ATOM   4132  N   LYS B 197     -37.791   7.772  13.621  1.00156.68           N  
ATOM   4133  CA  LYS B 197     -37.016   8.385  12.547  1.00156.12           C  
ATOM   4134  C   LYS B 197     -35.533   8.080  12.707  1.00153.56           C  
ATOM   4135  O   LYS B 197     -34.849   7.759  11.728  1.00151.14           O  
ATOM   4136  CB  LYS B 197     -37.263   9.894  12.513  1.00159.92           C  
ATOM   4137  CG  LYS B 197     -36.438  10.637  11.469  1.00159.91           C  
ATOM   4138  CD  LYS B 197     -36.826  12.107  11.390  1.00163.97           C  
ATOM   4139  CE  LYS B 197     -35.996  12.845  10.348  1.00164.17           C  
ATOM   4140  NZ  LYS B 197     -36.445  14.254  10.160  1.00168.02           N1+
ATOM   4141  N   ALA B 198     -35.016   8.174  13.934  1.00165.38           N  
ATOM   4142  CA  ALA B 198     -33.596   7.930  14.158  1.00163.01           C  
ATOM   4143  C   ALA B 198     -33.209   6.505  13.782  1.00158.15           C  
ATOM   4144  O   ALA B 198     -32.083   6.268  13.333  1.00155.40           O  
ATOM   4145  CB  ALA B 198     -33.243   8.205  15.620  1.00164.92           C  
ATOM   4146  N   VAL B 199     -34.122   5.548  13.958  1.00175.28           N  
ATOM   4147  CA  VAL B 199     -33.830   4.161  13.609  1.00171.34           C  
ATOM   4148  C   VAL B 199     -33.860   3.967  12.099  1.00170.30           C  
ATOM   4149  O   VAL B 199     -32.907   3.448  11.506  1.00167.37           O  
ATOM   4150  CB  VAL B 199     -34.818   3.215  14.315  1.00171.97           C  
ATOM   4151  CG1 VAL B 199     -34.629   1.782  13.830  1.00169.31           C  
ATOM   4152  CG2 VAL B 199     -34.645   3.293  15.824  1.00172.70           C  
ATOM   4153  N   HIS B 200     -34.957   4.375  11.455  1.00168.57           N  
ATOM   4154  CA  HIS B 200     -35.071   4.238  10.006  1.00168.04           C  
ATOM   4155  C   HIS B 200     -33.869   4.839   9.290  1.00166.79           C  
ATOM   4156  O   HIS B 200     -33.449   4.331   8.243  1.00164.93           O  
ATOM   4157  CB  HIS B 200     -36.360   4.905   9.525  1.00171.23           C  
ATOM   4158  CG  HIS B 200     -36.644   4.700   8.069  1.00170.75           C  
ATOM   4159  CD2 HIS B 200     -36.462   5.514   7.002  1.00171.25           C  
ATOM   4160  ND1 HIS B 200     -37.190   3.536   7.575  1.00170.36           N  
ATOM   4161  CE1 HIS B 200     -37.330   3.640   6.265  1.00170.42           C  
ATOM   4162  NE2 HIS B 200     -36.895   4.830   5.893  1.00171.04           N  
ATOM   4163  N   ARG B 201     -33.303   5.912   9.838  1.00170.77           N  
ATOM   4164  CA  ARG B 201     -32.150   6.584   9.255  1.00170.47           C  
ATOM   4165  C   ARG B 201     -30.834   5.866   9.531  1.00166.83           C  
ATOM   4166  O   ARG B 201     -29.795   6.292   9.016  1.00166.42           O  
ATOM   4167  CB  ARG B 201     -32.070   8.016   9.796  1.00174.35           C  
ATOM   4168  CG  ARG B 201     -31.057   8.915   9.102  1.00175.35           C  
ATOM   4169  CD  ARG B 201     -31.074  10.312   9.705  1.00179.82           C  
ATOM   4170  NE  ARG B 201     -30.817  10.273  11.143  1.00180.39           N  
ATOM   4171  CZ  ARG B 201     -30.879  11.328  11.950  1.00184.34           C  
ATOM   4172  NH1 ARG B 201     -31.194  12.523  11.466  1.00187.95           N1+
ATOM   4173  NH2 ARG B 201     -30.627  11.186  13.244  1.00184.79           N1+
ATOM   4174  N   GLN B 202     -30.850   4.785  10.305  1.00134.25           N  
ATOM   4175  CA  GLN B 202     -29.614   4.156  10.749  1.00130.73           C  
ATOM   4176  C   GLN B 202     -29.020   3.283   9.653  1.00127.90           C  
ATOM   4177  O   GLN B 202     -29.739   2.593   8.926  1.00127.90           O  
ATOM   4178  CB  GLN B 202     -29.869   3.315  12.002  1.00129.31           C  
ATOM   4179  CG  GLN B 202     -28.639   2.589  12.536  1.00125.41           C  
ATOM   4180  CD  GLN B 202     -27.534   3.538  12.960  1.00125.86           C  
ATOM   4181  NE2 GLN B 202     -26.291   3.164  12.678  1.00122.85           N  
ATOM   4182  OE1 GLN B 202     -27.795   4.597  13.531  1.00129.54           O  
ATOM   4183  N   LYS B 203     -27.696   3.315   9.548  1.00163.06           N  
ATOM   4184  CA  LYS B 203     -26.953   2.513   8.588  1.00160.77           C  
ATOM   4185  C   LYS B 203     -26.207   1.402   9.322  1.00157.30           C  
ATOM   4186  O   LYS B 203     -26.212   1.320  10.554  1.00156.41           O  
ATOM   4187  CB  LYS B 203     -25.997   3.388   7.771  1.00161.81           C  
ATOM   4188  CG  LYS B 203     -26.704   4.278   6.755  1.00165.05           C  
ATOM   4189  CD  LYS B 203     -25.760   5.265   6.081  1.00166.68           C  
ATOM   4190  CE  LYS B 203     -26.464   5.972   4.927  1.00169.17           C  
ATOM   4191  NZ  LYS B 203     -25.587   6.928   4.194  1.00170.89           N1+
ATOM   4192  N   ILE B 204     -25.556   0.542   8.545  1.00155.03           N  
ATOM   4193  CA  ILE B 204     -24.865  -0.633   9.062  1.00152.14           C  
ATOM   4194  C   ILE B 204     -23.365  -0.414   8.955  1.00150.44           C  
ATOM   4195  O   ILE B 204     -22.877   0.161   7.976  1.00151.75           O  
ATOM   4196  CB  ILE B 204     -25.290  -1.907   8.303  1.00152.58           C  
ATOM   4197  CG1 ILE B 204     -26.762  -2.230   8.581  1.00154.65           C  
ATOM   4198  CG2 ILE B 204     -24.392  -3.084   8.667  1.00150.57           C  
ATOM   4199  CD1 ILE B 204     -27.050  -2.648  10.014  1.00154.18           C  
ATOM   4200  N   SER B 205     -22.638  -0.867   9.969  1.00117.54           N  
ATOM   4201  CA  SER B 205     -21.188  -0.845   9.979  1.00115.94           C  
ATOM   4202  C   SER B 205     -20.658  -2.265   9.807  1.00114.02           C  
ATOM   4203  O   SER B 205     -21.412  -3.208   9.537  1.00114.70           O  
ATOM   4204  CB  SER B 205     -20.674  -0.216  11.274  1.00115.30           C  
ATOM   4205  OG  SER B 205     -21.144   1.110  11.405  1.00118.38           O  
ATOM   4206  N   GLY B 206     -19.349  -2.416   9.966  1.00114.24           N  
ATOM   4207  CA  GLY B 206     -18.730  -3.722   9.885  1.00113.05           C  
ATOM   4208  C   GLY B 206     -17.360  -3.701  10.516  1.00111.60           C  
ATOM   4209  O   GLY B 206     -16.723  -2.651  10.638  1.00112.15           O  
ATOM   4210  N   ASN B 207     -16.921  -4.880  10.935  1.00 91.98           N  
ATOM   4211  CA  ASN B 207     -15.570  -5.059  11.444  1.00 91.42           C  
ATOM   4212  C   ASN B 207     -15.175  -6.507  11.174  1.00 92.22           C  
ATOM   4213  O   ASN B 207     -15.803  -7.188  10.359  1.00 93.46           O  
ATOM   4214  CB  ASN B 207     -15.494  -4.668  12.929  1.00 90.13           C  
ATOM   4215  CG  ASN B 207     -16.188  -5.665  13.827  1.00 89.72           C  
ATOM   4216  ND2 ASN B 207     -17.494  -5.824  13.646  1.00 90.40           N  
ATOM   4217  OD1 ASN B 207     -15.554  -6.287  14.677  1.00 89.66           O  
ATOM   4218  N   ILE B 208     -14.150  -6.989  11.869  1.00 87.03           N  
ATOM   4219  CA  ILE B 208     -13.576  -8.291  11.556  1.00 89.06           C  
ATOM   4220  C   ILE B 208     -13.991  -9.323  12.596  1.00 90.12           C  
ATOM   4221  O   ILE B 208     -14.800 -10.212  12.312  1.00 91.86           O  
ATOM   4222  CB  ILE B 208     -12.041  -8.199  11.448  1.00 90.36           C  
ATOM   4223  CG1 ILE B 208     -11.656  -7.153  10.398  1.00 90.60           C  
ATOM   4224  CG2 ILE B 208     -11.453  -9.557  11.097  1.00 93.18           C  
ATOM   4225  CD1 ILE B 208     -10.166  -6.964  10.225  1.00 92.65           C  
ATOM   4226  N   ASP B 209     -13.441  -9.217  13.802  1.00 83.35           N  
ATOM   4227  CA  ASP B 209     -13.615 -10.271  14.793  1.00 85.76           C  
ATOM   4228  C   ASP B 209     -15.058 -10.333  15.278  1.00 85.74           C  
ATOM   4229  O   ASP B 209     -15.688  -9.306  15.551  1.00 83.00           O  
ATOM   4230  CB  ASP B 209     -12.665 -10.054  15.972  1.00 86.09           C  
ATOM   4231  CG  ASP B 209     -12.965  -8.784  16.743  1.00 82.61           C  
ATOM   4232  OD1 ASP B 209     -13.947  -8.091  16.408  1.00 80.51           O  
ATOM   4233  OD2 ASP B 209     -12.206  -8.474  17.682  1.00 82.51           O1-
ATOM   4234  N   THR B 210     -15.577 -11.559  15.384  1.00 95.04           N  
ATOM   4235  CA  THR B 210     -16.961 -11.822  15.762  1.00 97.36           C  
ATOM   4236  C   THR B 210     -17.363 -11.051  17.016  1.00 95.91           C  
ATOM   4237  O   THR B 210     -18.351 -10.306  16.982  1.00 94.18           O  
ATOM   4238  CB  THR B 210     -17.172 -13.327  15.971  1.00103.76           C  
ATOM   4239  CG2 THR B 210     -18.580 -13.611  16.469  1.00108.08           C  
ATOM   4240  OG1 THR B 210     -16.957 -14.021  14.735  1.00104.41           O  
ATOM   4241  N   PRO B 211     -16.651 -11.197  18.135  1.00102.44           N  
ATOM   4242  CA  PRO B 211     -17.053 -10.474  19.350  1.00101.05           C  
ATOM   4243  C   PRO B 211     -17.072  -8.969  19.125  1.00 95.99           C  
ATOM   4244  O   PRO B 211     -16.232  -8.419  18.412  1.00 94.40           O  
ATOM   4245  CB  PRO B 211     -15.992 -10.878  20.381  1.00101.99           C  
ATOM   4246  CG  PRO B 211     -14.870 -11.469  19.598  1.00103.56           C  
ATOM   4247  CD  PRO B 211     -15.482 -12.062  18.375  1.00105.65           C  
ATOM   4248  N   GLU B 212     -18.039  -8.305  19.754  1.00 86.23           N  
ATOM   4249  CA  GLU B 212     -18.251  -6.875  19.590  1.00 82.67           C  
ATOM   4250  C   GLU B 212     -18.042  -6.154  20.915  1.00 80.41           C  
ATOM   4251  O   GLU B 212     -18.268  -6.716  21.992  1.00 81.51           O  
ATOM   4252  CB  GLU B 212     -19.666  -6.586  19.064  1.00 84.22           C  
ATOM   4253  CG  GLU B 212     -20.110  -7.478  17.907  1.00 87.70           C  
ATOM   4254  CD  GLU B 212     -19.342  -7.220  16.617  1.00 86.98           C  
ATOM   4255  OE1 GLU B 212     -18.313  -6.511  16.656  1.00 84.87           O  
ATOM   4256  OE2 GLU B 212     -19.770  -7.733  15.561  1.00 88.97           O1-
ATOM   4257  N   GLY B 213     -17.607  -4.900  20.830  1.00110.09           N  
ATOM   4258  CA  GLY B 213     -17.343  -4.112  22.019  1.00109.54           C  
ATOM   4259  C   GLY B 213     -18.585  -3.458  22.588  1.00110.11           C  
ATOM   4260  O   GLY B 213     -18.777  -2.245  22.442  1.00111.15           O  
ATOM   4261  N   GLY B 214     -19.436  -4.246  23.243  1.00103.50           N  
ATOM   4262  CA  GLY B 214     -20.693  -3.743  23.764  1.00104.75           C  
ATOM   4263  C   GLY B 214     -20.609  -3.158  25.160  1.00105.00           C  
ATOM   4264  O   GLY B 214     -21.296  -2.178  25.467  1.00106.59           O  
ATOM   4265  N   PHE B 215     -19.773  -3.743  26.020  1.00110.02           N  
ATOM   4266  CA  PHE B 215     -19.654  -3.237  27.383  1.00110.57           C  
ATOM   4267  C   PHE B 215     -19.138  -1.809  27.377  1.00111.32           C  
ATOM   4268  O   PHE B 215     -19.453  -1.021  28.279  1.00112.98           O  
ATOM   4269  CB  PHE B 215     -18.719  -4.127  28.198  1.00110.24           C  
ATOM   4270  CG  PHE B 215     -19.229  -5.524  28.387  1.00111.46           C  
ATOM   4271  CD1 PHE B 215     -20.588  -5.782  28.395  1.00112.76           C  
ATOM   4272  CD2 PHE B 215     -18.349  -6.579  28.554  1.00112.44           C  
ATOM   4273  CE1 PHE B 215     -21.062  -7.061  28.565  1.00115.19           C  
ATOM   4274  CE2 PHE B 215     -18.817  -7.865  28.726  1.00115.10           C  
ATOM   4275  CZ  PHE B 215     -20.177  -8.105  28.731  1.00116.51           C  
ATOM   4276  N   ASP B 216     -18.330  -1.475  26.369  1.00121.66           N  
ATOM   4277  CA  ASP B 216     -17.839  -0.115  26.190  1.00124.01           C  
ATOM   4278  C   ASP B 216     -18.980   0.882  26.056  1.00127.23           C  
ATOM   4279  O   ASP B 216     -18.941   1.963  26.657  1.00130.35           O  
ATOM   4280  CB  ASP B 216     -16.926  -0.069  24.963  1.00124.13           C  
ATOM   4281  CG  ASP B 216     -15.487  -0.418  25.292  1.00123.35           C  
ATOM   4282  OD1 ASP B 216     -15.264  -1.263  26.184  1.00122.00           O  
ATOM   4283  OD2 ASP B 216     -14.576   0.179  24.675  1.00125.24           O1-
ATOM   4284  N   ALA B 217     -19.997   0.547  25.263  1.00138.38           N  
ATOM   4285  CA  ALA B 217     -21.139   1.437  25.100  1.00142.53           C  
ATOM   4286  C   ALA B 217     -22.038   1.424  26.332  1.00143.45           C  
ATOM   4287  O   ALA B 217     -22.540   2.474  26.752  1.00147.97           O  
ATOM   4288  CB  ALA B 217     -21.928   1.042  23.851  1.00142.37           C  
ATOM   4289  N   MET B 218     -22.263   0.244  26.915  1.00127.07           N  
ATOM   4290  CA  MET B 218     -23.125   0.138  28.088  1.00128.30           C  
ATOM   4291  C   MET B 218     -22.639   1.042  29.213  1.00129.74           C  
ATOM   4292  O   MET B 218     -23.431   1.753  29.844  1.00133.10           O  
ATOM   4293  CB  MET B 218     -23.178  -1.314  28.563  1.00125.70           C  
ATOM   4294  CG  MET B 218     -23.810  -2.275  27.575  1.00125.56           C  
ATOM   4295  SD  MET B 218     -23.760  -3.980  28.160  1.00124.95           S  
ATOM   4296  CE  MET B 218     -24.757  -3.868  29.645  1.00127.20           C  
ATOM   4297  N   LEU B 219     -21.333   1.022  29.486  1.00112.59           N  
ATOM   4298  CA  LEU B 219     -20.783   1.851  30.552  1.00114.13           C  
ATOM   4299  C   LEU B 219     -21.077   3.325  30.305  1.00118.90           C  
ATOM   4300  O   LEU B 219     -21.615   4.017  31.176  1.00121.58           O  
ATOM   4301  CB  LEU B 219     -19.278   1.610  30.672  1.00112.13           C  
ATOM   4302  CG  LEU B 219     -18.575   2.279  31.854  1.00113.50           C  
ATOM   4303  CD1 LEU B 219     -17.371   1.452  32.283  1.00111.29           C  
ATOM   4304  CD2 LEU B 219     -18.145   3.701  31.513  1.00117.12           C  
ATOM   4305  N   GLN B 220     -20.722   3.824  29.119  1.00122.41           N  
ATOM   4306  CA  GLN B 220     -20.958   5.230  28.806  1.00128.35           C  
ATOM   4307  C   GLN B 220     -22.432   5.581  28.943  1.00132.03           C  
ATOM   4308  O   GLN B 220     -22.777   6.669  29.420  1.00136.44           O  
ATOM   4309  CB  GLN B 220     -20.460   5.544  27.395  1.00130.68           C  
ATOM   4310  CG  GLN B 220     -18.968   5.339  27.209  1.00128.20           C  
ATOM   4311  CD  GLN B 220     -18.140   6.275  28.068  1.00130.23           C  
ATOM   4312  NE2 GLN B 220     -17.227   5.710  28.850  1.00126.50           N  
ATOM   4313  OE1 GLN B 220     -18.325   7.492  28.035  1.00135.21           O  
ATOM   4314  N   ALA B 221     -23.320   4.673  28.535  1.00118.59           N  
ATOM   4315  CA  ALA B 221     -24.748   4.927  28.662  1.00122.85           C  
ATOM   4316  C   ALA B 221     -25.185   5.022  30.116  1.00122.47           C  
ATOM   4317  O   ALA B 221     -26.200   5.667  30.405  1.00127.03           O  
ATOM   4318  CB  ALA B 221     -25.543   3.829  27.952  1.00120.99           C  
ATOM   4319  N   ALA B 222     -24.444   4.406  31.034  1.00160.89           N  
ATOM   4320  CA  ALA B 222     -24.812   4.410  32.444  1.00160.73           C  
ATOM   4321  C   ALA B 222     -24.299   5.653  33.165  1.00163.12           C  
ATOM   4322  O   ALA B 222     -25.040   6.278  33.930  1.00165.95           O  
ATOM   4323  CB  ALA B 222     -24.278   3.147  33.126  1.00155.67           C  
ATOM   4324  N   VAL B 223     -23.039   6.021  32.932  1.00143.92           N  
ATOM   4325  CA  VAL B 223     -22.451   7.140  33.659  1.00146.15           C  
ATOM   4326  C   VAL B 223     -22.837   8.478  33.035  1.00151.66           C  
ATOM   4327  O   VAL B 223     -22.996   9.475  33.750  1.00154.48           O  
ATOM   4328  CB  VAL B 223     -20.922   6.976  33.725  1.00143.51           C  
ATOM   4329  CG1 VAL B 223     -20.284   8.167  34.429  1.00146.57           C  
ATOM   4330  CG2 VAL B 223     -20.559   5.677  34.432  1.00139.01           C  
ATOM   4331  N   CYS B 224     -22.996   8.532  31.715  1.00207.19           N  
ATOM   4332  CA  CYS B 224     -23.335   9.777  31.026  1.00212.91           C  
ATOM   4333  C   CYS B 224     -24.812  10.083  31.245  1.00216.34           C  
ATOM   4334  O   CYS B 224     -25.673   9.713  30.446  1.00218.40           O  
ATOM   4335  CB  CYS B 224     -23.012   9.681  29.540  1.00214.57           C  
ATOM   4336  SG  CYS B 224     -21.255   9.515  29.137  1.00211.69           S  
ATOM   4337  N   GLU B 225     -25.112  10.771  32.346  1.00191.91           N  
ATOM   4338  CA  GLU B 225     -26.493  11.114  32.662  1.00195.16           C  
ATOM   4339  C   GLU B 225     -26.935  12.401  31.975  1.00200.67           C  
ATOM   4340  O   GLU B 225     -28.097  12.517  31.570  1.00203.83           O  
ATOM   4341  CB  GLU B 225     -26.679  11.249  34.177  1.00194.02           C  
ATOM   4342  CG  GLU B 225     -28.100  11.627  34.584  1.00197.31           C  
ATOM   4343  CD  GLU B 225     -28.322  11.564  36.082  1.00200.86           C  
ATOM   4344  OE1 GLU B 225     -27.530  10.891  36.775  1.00199.47           O  
ATOM   4345  OE2 GLU B 225     -29.289  12.188  36.567  1.00206.32           O1-
ATOM   4346  N   SER B 226     -26.030  13.372  31.831  1.00194.04           N  
ATOM   4347  CA  SER B 226     -26.406  14.648  31.236  1.00198.83           C  
ATOM   4348  C   SER B 226     -26.647  14.521  29.737  1.00200.88           C  
ATOM   4349  O   SER B 226     -27.443  15.281  29.174  1.00204.65           O  
ATOM   4350  CB  SER B 226     -25.321  15.690  31.510  1.00199.42           C  
ATOM   4351  OG  SER B 226     -24.077  15.282  30.966  1.00197.09           O  
ATOM   4352  N   HIS B 227     -25.975  13.576  29.078  1.00180.49           N  
ATOM   4353  CA  HIS B 227     -26.145  13.413  27.639  1.00182.73           C  
ATOM   4354  C   HIS B 227     -27.381  12.581  27.319  1.00183.90           C  
ATOM   4355  O   HIS B 227     -28.112  12.890  26.372  1.00187.16           O  
ATOM   4356  CB  HIS B 227     -24.896  12.775  27.031  1.00180.13           C  
ATOM   4357  CG  HIS B 227     -23.682  13.646  27.103  1.00179.70           C  
ATOM   4358  CD2 HIS B 227     -22.942  13.800  28.255  1.00181.49           C  
ATOM   4359  ND1 HIS B 227     -23.084  14.419  26.166  1.00177.09           N  
ATOM   4360  CE1 HIS B 227     -22.000  15.016  26.764  1.00177.72           C  
ATOM   4361  NE2 HIS B 227     -21.937  14.627  28.024  1.00180.23           N  
ATOM   4362  N   ILE B 228     -27.627  11.526  28.096  1.00142.30           N  
ATOM   4363  CA  ILE B 228     -28.810  10.702  27.878  1.00143.65           C  
ATOM   4364  C   ILE B 228     -30.018  11.301  28.585  1.00145.79           C  
ATOM   4365  O   ILE B 228     -31.126  11.315  28.036  1.00148.82           O  
ATOM   4366  CB  ILE B 228     -28.527   9.256  28.335  1.00138.78           C  
ATOM   4367  CG1 ILE B 228     -27.438   8.644  27.446  1.00136.63           C  
ATOM   4368  CG2 ILE B 228     -29.799   8.417  28.314  1.00140.06           C  
ATOM   4369  CD1 ILE B 228     -27.215   7.160  27.648  1.00130.20           C  
ATOM   4370  N   GLY B 229     -29.833  11.806  29.802  1.00179.33           N  
ATOM   4371  CA  GLY B 229     -30.909  12.461  30.516  1.00181.59           C  
ATOM   4372  C   GLY B 229     -31.741  11.542  31.378  1.00179.80           C  
ATOM   4373  O   GLY B 229     -32.951  11.761  31.506  1.00182.33           O  
ATOM   4374  N   TRP B 230     -31.132  10.515  31.968  1.00162.33           N  
ATOM   4375  CA  TRP B 230     -31.861   9.567  32.801  1.00160.20           C  
ATOM   4376  C   TRP B 230     -32.711  10.304  33.829  1.00161.96           C  
ATOM   4377  O   TRP B 230     -32.208  11.148  34.576  1.00161.86           O  
ATOM   4378  CB  TRP B 230     -30.873   8.635  33.507  1.00154.51           C  
ATOM   4379  CG  TRP B 230     -30.012   7.831  32.570  1.00151.80           C  
ATOM   4380  CD1 TRP B 230     -28.738   8.127  32.183  1.00150.14           C  
ATOM   4381  CD2 TRP B 230     -30.353   6.603  31.914  1.00150.37           C  
ATOM   4382  CE2 TRP B 230     -29.237   6.217  31.144  1.00147.33           C  
ATOM   4383  CE3 TRP B 230     -31.493   5.792  31.902  1.00151.43           C  
ATOM   4384  NE1 TRP B 230     -28.265   7.166  31.325  1.00147.43           N  
ATOM   4385  CZ2 TRP B 230     -29.227   5.060  30.369  1.00144.68           C  
ATOM   4386  CZ3 TRP B 230     -31.480   4.642  31.132  1.00149.42           C  
ATOM   4387  CH2 TRP B 230     -30.355   4.287  30.377  1.00145.69           C  
ATOM   4388  N   ARG B 231     -34.004   9.984  33.863  1.00215.07           N  
ATOM   4389  CA  ARG B 231     -34.898  10.635  34.810  1.00216.78           C  
ATOM   4390  C   ARG B 231     -34.543  10.223  36.233  1.00214.81           C  
ATOM   4391  O   ARG B 231     -34.159   9.079  36.494  1.00210.72           O  
ATOM   4392  CB  ARG B 231     -36.358  10.301  34.500  1.00219.41           C  
ATOM   4393  CG  ARG B 231     -36.908  11.092  33.319  1.00223.50           C  
ATOM   4394  CD  ARG B 231     -38.427  11.020  33.195  1.00226.07           C  
ATOM   4395  NE  ARG B 231     -38.927   9.673  32.934  1.00224.97           N  
ATOM   4396  CZ  ARG B 231     -40.194   9.394  32.637  1.00226.59           C  
ATOM   4397  NH1 ARG B 231     -41.091  10.368  32.555  1.00229.19           N1+
ATOM   4398  NH2 ARG B 231     -40.565   8.141  32.417  1.00225.49           N1+
ATOM   4399  N   LYS B 232     -34.676  11.173  37.158  1.00211.05           N  
ATOM   4400  CA  LYS B 232     -34.310  10.952  38.550  1.00214.51           C  
ATOM   4401  C   LYS B 232     -35.056   9.773  39.159  1.00213.75           C  
ATOM   4402  O   LYS B 232     -34.455   8.732  39.451  1.00209.91           O  
ATOM   4403  CB  LYS B 232     -34.597  12.214  39.373  1.00223.33           C  
ATOM   4404  CG  LYS B 232     -34.078  13.513  38.764  1.00225.41           C  
ATOM   4405  CD  LYS B 232     -34.540  14.734  39.557  1.00234.84           C  
ATOM   4406  CE  LYS B 232     -36.053  14.936  39.481  1.00238.31           C  
ATOM   4407  NZ  LYS B 232     -36.543  15.105  38.084  1.00234.47           N1+
ATOM   4408  N   GLU B 233     -36.367   9.924  39.344  1.00185.85           N  
ATOM   4409  CA  GLU B 233     -37.201   8.892  39.960  1.00186.27           C  
ATOM   4410  C   GLU B 233     -37.900   8.131  38.835  1.00180.88           C  
ATOM   4411  O   GLU B 233     -39.066   8.360  38.514  1.00183.18           O  
ATOM   4412  CB  GLU B 233     -38.177   9.530  40.949  1.00194.63           C  
ATOM   4413  CG  GLU B 233     -39.160   8.574  41.604  1.00196.02           C  
ATOM   4414  CD  GLU B 233     -40.282   9.298  42.328  1.00204.27           C  
ATOM   4415  OE1 GLU B 233     -40.250  10.545  42.385  1.00209.07           O  
ATOM   4416  OE2 GLU B 233     -41.188   8.616  42.850  1.00206.31           O1-
ATOM   4417  N   ALA B 234     -37.158   7.200  38.236  1.00189.13           N  
ATOM   4418  CA  ALA B 234     -37.665   6.398  37.129  1.00184.43           C  
ATOM   4419  C   ALA B 234     -36.786   5.167  36.975  1.00180.07           C  
ATOM   4420  O   ALA B 234     -35.561   5.290  36.888  1.00177.38           O  
ATOM   4421  CB  ALA B 234     -37.690   7.206  35.827  1.00187.04           C  
ATOM   4422  N   LYS B 235     -37.409   3.988  36.942  1.00178.10           N  
ATOM   4423  CA  LYS B 235     -36.675   2.745  36.739  1.00174.77           C  
ATOM   4424  C   LYS B 235     -35.884   2.793  35.437  1.00174.66           C  
ATOM   4425  O   LYS B 235     -36.456   2.672  34.349  1.00177.88           O  
ATOM   4426  CB  LYS B 235     -37.635   1.551  36.721  1.00175.78           C  
ATOM   4427  CG  LYS B 235     -38.361   1.289  38.038  1.00175.60           C  
ATOM   4428  CD  LYS B 235     -37.422   0.859  39.164  1.00174.83           C  
ATOM   4429  CE  LYS B 235     -37.035  -0.610  39.042  1.00170.52           C  
ATOM   4430  NZ  LYS B 235     -36.011  -1.012  40.048  1.00170.83           N1+
ATOM   4431  N   ARG B 236     -34.569   2.974  35.544  1.00182.23           N  
ATOM   4432  CA  ARG B 236     -33.719   3.176  34.376  1.00181.74           C  
ATOM   4433  C   ARG B 236     -33.419   1.837  33.712  1.00179.08           C  
ATOM   4434  O   ARG B 236     -32.783   0.966  34.316  1.00174.61           O  
ATOM   4435  CB  ARG B 236     -32.428   3.882  34.787  1.00178.84           C  
ATOM   4436  CG  ARG B 236     -32.655   5.243  35.428  1.00181.75           C  
ATOM   4437  CD  ARG B 236     -31.356   5.868  35.910  1.00179.16           C  
ATOM   4438  NE  ARG B 236     -31.566   7.210  36.442  1.00182.79           N  
ATOM   4439  CZ  ARG B 236     -30.598   7.998  36.899  1.00185.08           C  
ATOM   4440  NH1 ARG B 236     -29.338   7.584  36.893  1.00181.66           N1+
ATOM   4441  NH2 ARG B 236     -30.891   9.206  37.362  1.00191.27           N1+
ATOM   4442  N   LEU B 237     -33.877   1.675  32.473  1.00163.84           N  
ATOM   4443  CA  LEU B 237     -33.652   0.464  31.699  1.00161.54           C  
ATOM   4444  C   LEU B 237     -32.676   0.728  30.559  1.00159.33           C  
ATOM   4445  O   LEU B 237     -32.658   1.813  29.971  1.00162.73           O  
ATOM   4446  CB  LEU B 237     -34.963  -0.082  31.124  1.00166.65           C  
ATOM   4447  CG  LEU B 237     -36.031  -0.514  32.126  1.00169.18           C  
ATOM   4448  CD1 LEU B 237     -37.239  -1.058  31.384  1.00174.77           C  
ATOM   4449  CD2 LEU B 237     -35.487  -1.549  33.096  1.00164.37           C  
ATOM   4450  N   LEU B 238     -31.861  -0.281  30.255  1.00144.40           N  
ATOM   4451  CA  LEU B 238     -30.904  -0.221  29.154  1.00141.27           C  
ATOM   4452  C   LEU B 238     -30.999  -1.527  28.377  1.00139.11           C  
ATOM   4453  O   LEU B 238     -30.514  -2.564  28.839  1.00135.94           O  
ATOM   4454  CB  LEU B 238     -29.481   0.008  29.663  1.00136.63           C  
ATOM   4455  CG  LEU B 238     -28.392   0.021  28.588  1.00133.32           C  
ATOM   4456  CD1 LEU B 238     -28.629   1.141  27.585  1.00137.36           C  
ATOM   4457  CD2 LEU B 238     -27.013   0.148  29.221  1.00129.47           C  
ATOM   4458  N   LEU B 239     -31.621  -1.475  27.202  1.00128.94           N  
ATOM   4459  CA  LEU B 239     -31.791  -2.652  26.356  1.00127.91           C  
ATOM   4460  C   LEU B 239     -30.618  -2.733  25.384  1.00123.41           C  
ATOM   4461  O   LEU B 239     -30.471  -1.880  24.503  1.00123.44           O  
ATOM   4462  CB  LEU B 239     -33.124  -2.593  25.614  1.00132.67           C  
ATOM   4463  CG  LEU B 239     -33.542  -3.873  24.887  1.00133.62           C  
ATOM   4464  CD1 LEU B 239     -35.058  -3.973  24.829  1.00139.00           C  
ATOM   4465  CD2 LEU B 239     -32.953  -3.933  23.486  1.00131.13           C  
ATOM   4466  N   VAL B 240     -29.787  -3.759  25.547  1.00138.78           N  
ATOM   4467  CA  VAL B 240     -28.656  -4.015  24.663  1.00135.10           C  
ATOM   4468  C   VAL B 240     -29.076  -5.052  23.631  1.00137.21           C  
ATOM   4469  O   VAL B 240     -29.541  -6.141  23.990  1.00140.34           O  
ATOM   4470  CB  VAL B 240     -27.425  -4.491  25.454  1.00131.62           C  
ATOM   4471  CG1 VAL B 240     -26.234  -4.679  24.524  1.00128.51           C  
ATOM   4472  CG2 VAL B 240     -27.093  -3.503  26.564  1.00130.51           C  
ATOM   4473  N   MET B 241     -28.914  -4.718  22.352  1.00130.24           N  
ATOM   4474  CA  MET B 241     -29.355  -5.569  21.250  1.00133.15           C  
ATOM   4475  C   MET B 241     -28.137  -6.001  20.443  1.00130.36           C  
ATOM   4476  O   MET B 241     -27.484  -5.172  19.799  1.00127.02           O  
ATOM   4477  CB  MET B 241     -30.361  -4.830  20.369  1.00135.41           C  
ATOM   4478  CG  MET B 241     -30.887  -5.636  19.192  1.00138.79           C  
ATOM   4479  SD  MET B 241     -32.125  -4.718  18.250  1.00141.32           S  
ATOM   4480  CE  MET B 241     -32.443  -5.840  16.892  1.00144.78           C  
ATOM   4481  N   THR B 242     -27.841  -7.298  20.476  1.00118.75           N  
ATOM   4482  CA  THR B 242     -26.710  -7.869  19.760  1.00117.40           C  
ATOM   4483  C   THR B 242     -27.025  -9.329  19.471  1.00124.26           C  
ATOM   4484  O   THR B 242     -28.013  -9.875  19.960  1.00129.91           O  
ATOM   4485  CB  THR B 242     -25.407  -7.730  20.559  1.00113.05           C  
ATOM   4486  CG2 THR B 242     -25.540  -8.365  21.941  1.00115.22           C  
ATOM   4487  OG1 THR B 242     -24.332  -8.353  19.843  1.00112.65           O  
ATOM   4488  N   ASP B 243     -26.180  -9.959  18.654  1.00 86.51           N  
ATOM   4489  CA  ASP B 243     -26.346 -11.372  18.330  1.00 94.51           C  
ATOM   4490  C   ASP B 243     -25.081 -12.180  18.587  1.00 95.62           C  
ATOM   4491  O   ASP B 243     -25.009 -13.341  18.169  1.00102.25           O  
ATOM   4492  CB  ASP B 243     -26.776 -11.551  16.868  1.00 96.12           C  
ATOM   4493  CG  ASP B 243     -25.733 -11.050  15.882  1.00 89.93           C  
ATOM   4494  OD1 ASP B 243     -24.853 -10.259  16.284  1.00 84.33           O  
ATOM   4495  OD2 ASP B 243     -25.793 -11.455  14.701  1.00 90.69           O1-
ATOM   4496  N   GLN B 244     -24.088 -11.607  19.262  1.00 96.09           N  
ATOM   4497  CA  GLN B 244     -22.800 -12.262  19.420  1.00 96.70           C  
ATOM   4498  C   GLN B 244     -22.196 -11.873  20.761  1.00 92.93           C  
ATOM   4499  O   GLN B 244     -22.647 -10.937  21.425  1.00 88.36           O  
ATOM   4500  CB  GLN B 244     -21.856 -11.899  18.269  1.00 91.20           C  
ATOM   4501  CG  GLN B 244     -22.039 -12.765  17.039  1.00 94.76           C  
ATOM   4502  CD  GLN B 244     -21.570 -14.187  17.269  1.00101.15           C  
ATOM   4503  NE2 GLN B 244     -21.857 -15.068  16.318  1.00104.26           N  
ATOM   4504  OE1 GLN B 244     -20.957 -14.491  18.293  1.00103.16           O  
ATOM   4505  N   THR B 245     -21.158 -12.609  21.146  1.00104.47           N  
ATOM   4506  CA  THR B 245     -20.504 -12.385  22.424  1.00101.55           C  
ATOM   4507  C   THR B 245     -19.780 -11.042  22.416  1.00 92.53           C  
ATOM   4508  O   THR B 245     -19.555 -10.433  21.367  1.00 89.08           O  
ATOM   4509  CB  THR B 245     -19.518 -13.514  22.726  1.00105.85           C  
ATOM   4510  CG2 THR B 245     -20.195 -14.874  22.564  1.00115.06           C  
ATOM   4511  OG1 THR B 245     -18.405 -13.437  21.828  1.00103.07           O  
ATOM   4512  N   SER B 246     -19.419 -10.577  23.608  1.00 98.35           N  
ATOM   4513  CA  SER B 246     -18.849  -9.249  23.780  1.00 91.86           C  
ATOM   4514  C   SER B 246     -17.366  -9.333  24.113  1.00 90.57           C  
ATOM   4515  O   SER B 246     -16.884 -10.333  24.652  1.00 93.96           O  
ATOM   4516  CB  SER B 246     -19.579  -8.479  24.887  1.00 90.01           C  
ATOM   4517  OG  SER B 246     -20.929  -8.239  24.530  1.00 90.96           O  
ATOM   4518  N   HIS B 247     -16.650  -8.260  23.784  1.00 89.30           N  
ATOM   4519  CA  HIS B 247     -15.241  -8.155  24.133  1.00 88.60           C  
ATOM   4520  C   HIS B 247     -15.085  -7.891  25.626  1.00 88.47           C  
ATOM   4521  O   HIS B 247     -15.882  -7.171  26.235  1.00 87.16           O  
ATOM   4522  CB  HIS B 247     -14.579  -7.031  23.337  1.00 85.90           C  
ATOM   4523  CG  HIS B 247     -13.934  -7.486  22.065  1.00 86.61           C  
ATOM   4524  CD2 HIS B 247     -13.795  -6.869  20.868  1.00 85.47           C  
ATOM   4525  ND1 HIS B 247     -13.330  -8.718  21.934  1.00 89.90           N1+
ATOM   4526  CE1 HIS B 247     -12.847  -8.842  20.711  1.00 90.28           C  
ATOM   4527  NE2 HIS B 247     -13.117  -7.734  20.043  1.00 87.47           N  
ATOM   4528  N   LEU B 248     -14.043  -8.472  26.213  1.00 80.44           N  
ATOM   4529  CA  LEU B 248     -13.761  -8.334  27.634  1.00 80.77           C  
ATOM   4530  C   LEU B 248     -12.632  -7.332  27.858  1.00 79.49           C  
ATOM   4531  O   LEU B 248     -11.999  -6.843  26.920  1.00 78.67           O  
ATOM   4532  CB  LEU B 248     -13.407  -9.696  28.240  1.00 84.41           C  
ATOM   4533  CG  LEU B 248     -14.487 -10.766  28.057  1.00 87.48           C  
ATOM   4534  CD1 LEU B 248     -13.997 -12.122  28.537  1.00 91.09           C  
ATOM   4535  CD2 LEU B 248     -15.773 -10.369  28.770  1.00 86.28           C  
ATOM   4536  N   ALA B 249     -12.386  -7.027  29.133  1.00 95.16           N  
ATOM   4537  CA  ALA B 249     -11.435  -5.978  29.484  1.00 95.11           C  
ATOM   4538  C   ALA B 249     -10.075  -6.206  28.831  1.00 96.31           C  
ATOM   4539  O   ALA B 249      -9.552  -5.328  28.137  1.00 96.11           O  
ATOM   4540  CB  ALA B 249     -11.290  -5.896  31.005  1.00 96.68           C  
ATOM   4541  N   LEU B 250      -9.487  -7.380  29.043  1.00 73.42           N  
ATOM   4542  CA  LEU B 250      -8.117  -7.640  28.620  1.00 74.98           C  
ATOM   4543  C   LEU B 250      -8.006  -8.105  27.174  1.00 74.43           C  
ATOM   4544  O   LEU B 250      -6.899  -8.426  26.727  1.00 75.03           O  
ATOM   4545  CB  LEU B 250      -7.470  -8.674  29.547  1.00 77.02           C  
ATOM   4546  CG  LEU B 250      -7.300  -8.212  30.994  1.00 78.22           C  
ATOM   4547  CD1 LEU B 250      -6.885  -9.368  31.883  1.00 79.88           C  
ATOM   4548  CD2 LEU B 250      -6.280  -7.088  31.074  1.00 79.35           C  
ATOM   4549  N   ASP B 251      -9.114  -8.154  26.431  1.00 88.18           N  
ATOM   4550  CA  ASP B 251      -9.017  -8.358  24.992  1.00 87.81           C  
ATOM   4551  C   ASP B 251      -8.244  -7.230  24.322  1.00 87.35           C  
ATOM   4552  O   ASP B 251      -7.706  -7.423  23.227  1.00 87.37           O  
ATOM   4553  CB  ASP B 251     -10.410  -8.466  24.370  1.00 86.73           C  
ATOM   4554  CG  ASP B 251     -11.104  -9.769  24.714  1.00 89.11           C  
ATOM   4555  OD1 ASP B 251     -10.409 -10.731  25.100  1.00 91.13           O  
ATOM   4556  OD2 ASP B 251     -12.346  -9.833  24.589  1.00 89.07           O1-
ATOM   4557  N   SER B 252      -8.175  -6.061  24.965  1.00 77.88           N  
ATOM   4558  CA  SER B 252      -7.567  -4.887  24.354  1.00 78.97           C  
ATOM   4559  C   SER B 252      -6.050  -4.987  24.271  1.00 81.35           C  
ATOM   4560  O   SER B 252      -5.437  -4.237  23.503  1.00 82.01           O  
ATOM   4561  CB  SER B 252      -7.967  -3.638  25.143  1.00 79.25           C  
ATOM   4562  OG  SER B 252      -9.326  -3.708  25.545  1.00 76.47           O  
ATOM   4563  N   LYS B 253      -5.430  -5.893  25.031  1.00 85.19           N  
ATOM   4564  CA  LYS B 253      -3.982  -6.052  24.967  1.00 84.65           C  
ATOM   4565  C   LYS B 253      -3.502  -6.308  23.543  1.00 79.93           C  
ATOM   4566  O   LYS B 253      -2.406  -5.871  23.169  1.00 77.95           O  
ATOM   4567  CB  LYS B 253      -3.547  -7.203  25.877  1.00 84.37           C  
ATOM   4568  CG  LYS B 253      -2.046  -7.321  26.110  1.00 83.18           C  
ATOM   4569  CD  LYS B 253      -1.753  -8.420  27.131  1.00 83.59           C  
ATOM   4570  CE  LYS B 253      -0.260  -8.625  27.368  1.00 81.80           C  
ATOM   4571  NZ  LYS B 253       0.387  -7.510  28.116  1.00 87.21           N1+
ATOM   4572  N   LEU B 254      -4.307  -7.002  22.735  1.00 79.69           N  
ATOM   4573  CA  LEU B 254      -3.933  -7.242  21.345  1.00 76.68           C  
ATOM   4574  C   LEU B 254      -3.698  -5.934  20.598  1.00 76.80           C  
ATOM   4575  O   LEU B 254      -2.723  -5.805  19.847  1.00 74.38           O  
ATOM   4576  CB  LEU B 254      -5.017  -8.063  20.646  1.00 77.67           C  
ATOM   4577  CG  LEU B 254      -5.290  -9.453  21.225  1.00 77.77           C  
ATOM   4578  CD1 LEU B 254      -6.486 -10.085  20.530  1.00 80.13           C  
ATOM   4579  CD2 LEU B 254      -4.071 -10.350  21.108  1.00 74.37           C  
ATOM   4580  N   ALA B 255      -4.578  -4.955  20.790  1.00 79.91           N  
ATOM   4581  CA  ALA B 255      -4.471  -3.670  20.114  1.00 80.55           C  
ATOM   4582  C   ALA B 255      -3.444  -2.741  20.745  1.00 81.06           C  
ATOM   4583  O   ALA B 255      -3.294  -1.605  20.279  1.00 81.73           O  
ATOM   4584  CB  ALA B 255      -5.838  -2.980  20.094  1.00 83.53           C  
ATOM   4585  N   GLY B 256      -2.733  -3.184  21.779  1.00 89.53           N  
ATOM   4586  CA  GLY B 256      -1.823  -2.307  22.484  1.00 91.37           C  
ATOM   4587  C   GLY B 256      -2.490  -1.362  23.455  1.00 97.71           C  
ATOM   4588  O   GLY B 256      -1.882  -0.363  23.849  1.00 99.82           O  
ATOM   4589  N   ILE B 257      -3.725  -1.647  23.851  1.00 87.14           N  
ATOM   4590  CA  ILE B 257      -4.453  -0.854  24.832  1.00 92.69           C  
ATOM   4591  C   ILE B 257      -4.314  -1.553  26.179  1.00 91.67           C  
ATOM   4592  O   ILE B 257      -4.840  -2.654  26.377  1.00 88.34           O  
ATOM   4593  CB  ILE B 257      -5.926  -0.674  24.435  1.00 89.43           C  
ATOM   4594  CG1 ILE B 257      -6.036   0.240  23.213  1.00 91.81           C  
ATOM   4595  CG2 ILE B 257      -6.753  -0.142  25.605  1.00 87.31           C  
ATOM   4596  CD1 ILE B 257      -7.446   0.375  22.676  1.00 89.25           C  
ATOM   4597  N   VAL B 258      -3.601  -0.914  27.109  1.00 96.34           N  
ATOM   4598  CA  VAL B 258      -3.284  -1.513  28.397  1.00 96.17           C  
ATOM   4599  C   VAL B 258      -3.712  -0.651  29.573  1.00 95.27           C  
ATOM   4600  O   VAL B 258      -3.470  -1.029  30.719  1.00 95.61           O  
ATOM   4601  CB  VAL B 258      -1.777  -1.832  28.501  1.00100.49           C  
ATOM   4602  CG1 VAL B 258      -1.383  -2.886  27.476  1.00 99.04           C  
ATOM   4603  CG2 VAL B 258      -0.949  -0.566  28.323  1.00102.68           C  
ATOM   4604  N   CYS B 259      -4.346   0.495  29.335  1.00117.81           N  
ATOM   4605  CA  CYS B 259      -4.749   1.379  30.424  1.00117.70           C  
ATOM   4606  C   CYS B 259      -6.177   1.057  30.844  1.00114.11           C  
ATOM   4607  O   CYS B 259      -7.092   1.177  30.020  1.00112.26           O  
ATOM   4608  CB  CYS B 259      -4.637   2.834  30.001  1.00119.79           C  
ATOM   4609  SG  CYS B 259      -2.968   3.289  29.457  1.00123.34           S  
ATOM   4610  N   PRO B 260      -6.414   0.647  32.092  1.00107.29           N  
ATOM   4611  CA  PRO B 260      -7.772   0.265  32.495  1.00104.39           C  
ATOM   4612  C   PRO B 260      -8.778   1.382  32.267  1.00103.91           C  
ATOM   4613  O   PRO B 260      -8.437   2.564  32.184  1.00106.28           O  
ATOM   4614  CB  PRO B 260      -7.623  -0.048  33.990  1.00105.41           C  
ATOM   4615  CG  PRO B 260      -6.193  -0.416  34.156  1.00108.00           C  
ATOM   4616  CD  PRO B 260      -5.437   0.435  33.179  1.00109.62           C  
ATOM   4617  N   ASN B 261     -10.044   0.985  32.161  1.00108.19           N  
ATOM   4618  CA  ASN B 261     -11.127   1.947  32.023  1.00108.37           C  
ATOM   4619  C   ASN B 261     -11.327   2.694  33.336  1.00110.08           C  
ATOM   4620  O   ASN B 261     -11.283   2.101  34.417  1.00109.67           O  
ATOM   4621  CB  ASN B 261     -12.416   1.235  31.615  1.00105.62           C  
ATOM   4622  CG  ASN B 261     -13.443   2.181  31.027  1.00106.66           C  
ATOM   4623  ND2 ASN B 261     -13.790   1.966  29.762  1.00105.81           N  
ATOM   4624  OD1 ASN B 261     -13.926   3.091  31.702  1.00108.71           O  
ATOM   4625  N   ASP B 262     -11.556   4.003  33.241  1.00142.38           N  
ATOM   4626  CA  ASP B 262     -11.704   4.840  34.424  1.00144.56           C  
ATOM   4627  C   ASP B 262     -13.153   4.999  34.872  1.00144.34           C  
ATOM   4628  O   ASP B 262     -13.390   5.502  35.976  1.00148.35           O  
ATOM   4629  CB  ASP B 262     -11.101   6.227  34.171  1.00148.12           C  
ATOM   4630  CG  ASP B 262     -11.988   7.104  33.311  1.00149.61           C  
ATOM   4631  OD1 ASP B 262     -12.719   6.563  32.454  1.00147.97           O  
ATOM   4632  OD2 ASP B 262     -11.957   8.340  33.495  1.00152.83           O1-
ATOM   4633  N   GLY B 263     -14.118   4.588  34.054  1.00116.66           N  
ATOM   4634  CA  GLY B 263     -15.507   4.598  34.462  1.00116.48           C  
ATOM   4635  C   GLY B 263     -16.175   5.953  34.497  1.00120.07           C  
ATOM   4636  O   GLY B 263     -17.199   6.104  35.169  1.00122.61           O  
ATOM   4637  N   ASN B 264     -15.631   6.946  33.798  1.00125.28           N  
ATOM   4638  CA  ASN B 264     -16.237   8.266  33.731  1.00129.38           C  
ATOM   4639  C   ASN B 264     -16.916   8.460  32.376  1.00131.03           C  
ATOM   4640  O   ASN B 264     -16.870   7.597  31.495  1.00128.76           O  
ATOM   4641  CB  ASN B 264     -15.187   9.353  33.981  1.00132.67           C  
ATOM   4642  CG  ASN B 264     -14.673   9.352  35.410  1.00136.87           C  
ATOM   4643  ND2 ASN B 264     -13.360   9.481  35.567  1.00137.79           N  
ATOM   4644  OD1 ASN B 264     -15.448   9.238  36.361  1.00139.71           O  
ATOM   4645  N   CYS B 265     -17.561   9.614  32.213  1.00187.51           N  
ATOM   4646  CA  CYS B 265     -18.247   9.957  30.972  1.00190.61           C  
ATOM   4647  C   CYS B 265     -17.302  10.734  30.064  1.00193.26           C  
ATOM   4648  O   CYS B 265     -16.707  11.731  30.486  1.00195.29           O  
ATOM   4649  CB  CYS B 265     -19.504  10.780  31.260  1.00194.36           C  
ATOM   4650  SG  CYS B 265     -20.423  11.253  29.779  1.00199.07           S  
ATOM   4651  N   HIS B 266     -17.169  10.276  28.812  1.00167.67           N  
ATOM   4652  CA  HIS B 266     -16.224  10.852  27.853  1.00169.82           C  
ATOM   4653  C   HIS B 266     -16.936  11.059  26.512  1.00173.41           C  
ATOM   4654  O   HIS B 266     -16.710  10.318  25.554  1.00172.78           O  
ATOM   4655  CB  HIS B 266     -14.996   9.952  27.688  1.00166.32           C  
ATOM   4656  CG  HIS B 266     -14.191   9.786  28.937  1.00163.61           C  
ATOM   4657  CD2 HIS B 266     -14.383   9.003  30.025  1.00160.27           C  
ATOM   4658  ND1 HIS B 266     -13.017  10.472  29.164  1.00164.79           N  
ATOM   4659  CE1 HIS B 266     -12.525  10.123  30.339  1.00162.70           C  
ATOM   4660  NE2 HIS B 266     -13.335   9.232  30.882  1.00160.00           N  
ATOM   4661  N   LEU B 267     -17.797  12.074  26.445  1.00153.66           N  
ATOM   4662  CA  LEU B 267     -18.525  12.403  25.219  1.00157.44           C  
ATOM   4663  C   LEU B 267     -18.333  13.887  24.917  1.00160.46           C  
ATOM   4664  O   LEU B 267     -19.034  14.736  25.478  1.00162.65           O  
ATOM   4665  CB  LEU B 267     -20.004  12.052  25.361  1.00159.00           C  
ATOM   4666  CG  LEU B 267     -20.300  10.567  25.596  1.00155.86           C  
ATOM   4667  CD1 LEU B 267     -21.785  10.331  25.810  1.00157.60           C  
ATOM   4668  CD2 LEU B 267     -19.797   9.721  24.442  1.00155.63           C  
ATOM   4669  N   LYS B 268     -17.385  14.201  24.028  1.00224.69           N  
ATOM   4670  CA  LYS B 268     -17.132  15.595  23.676  1.00226.94           C  
ATOM   4671  C   LYS B 268     -18.235  16.148  22.779  1.00230.04           C  
ATOM   4672  O   LYS B 268     -18.694  17.278  22.978  1.00232.79           O  
ATOM   4673  CB  LYS B 268     -15.762  15.736  23.011  1.00225.30           C  
ATOM   4674  CG  LYS B 268     -15.498  17.121  22.425  1.00227.49           C  
ATOM   4675  CD  LYS B 268     -14.015  17.353  22.159  1.00225.69           C  
ATOM   4676  CE  LYS B 268     -13.758  18.754  21.619  1.00227.96           C  
ATOM   4677  NZ  LYS B 268     -12.340  18.956  21.206  1.00226.12           N1+
ATOM   4678  N   ASN B 269     -18.671  15.370  21.785  1.00181.30           N  
ATOM   4679  CA  ASN B 269     -19.796  15.750  20.936  1.00183.78           C  
ATOM   4680  C   ASN B 269     -20.680  14.522  20.703  1.00183.09           C  
ATOM   4681  O   ASN B 269     -20.871  14.049  19.586  1.00182.18           O  
ATOM   4682  CB  ASN B 269     -19.311  16.359  19.621  1.00183.94           C  
ATOM   4683  CG  ASN B 269     -20.439  16.962  18.803  1.00186.67           C  
ATOM   4684  ND2 ASN B 269     -21.587  17.005  19.246  1.00186.81           N  
ATOM   4685  OD1 ASN B 269     -20.112  17.455  17.613  1.00188.62           O  
ATOM   4686  N   ASN B 270     -21.234  13.997  21.798  1.00146.36           N  
ATOM   4687  CA  ASN B 270     -22.122  12.835  21.767  1.00146.10           C  
ATOM   4688  C   ASN B 270     -21.466  11.633  21.093  1.00143.39           C  
ATOM   4689  O   ASN B 270     -22.135  10.846  20.417  1.00142.52           O  
ATOM   4690  CB  ASN B 270     -23.453  13.169  21.085  1.00148.31           C  
ATOM   4691  CG  ASN B 270     -24.229  14.247  21.821  1.00151.10           C  
ATOM   4692  ND2 ASN B 270     -25.387  14.617  21.284  1.00153.15           N  
ATOM   4693  OD1 ASN B 270     -23.804  14.724  22.874  1.00151.07           O  
ATOM   4694  N   VAL B 271     -20.156  11.479  21.272  1.00157.69           N  
ATOM   4695  CA  VAL B 271     -19.402  10.383  20.669  1.00154.94           C  
ATOM   4696  C   VAL B 271     -18.352   9.912  21.665  1.00153.05           C  
ATOM   4697  O   VAL B 271     -17.653  10.731  22.272  1.00152.37           O  
ATOM   4698  CB  VAL B 271     -18.735  10.803  19.344  1.00153.23           C  
ATOM   4699  CG1 VAL B 271     -17.840   9.688  18.820  1.00149.18           C  
ATOM   4700  CG2 VAL B 271     -19.791  11.164  18.311  1.00153.94           C  
ATOM   4701  N   TYR B 272     -18.243   8.597  21.834  1.00144.28           N  
ATOM   4702  CA  TYR B 272     -17.272   8.017  22.757  1.00139.00           C  
ATOM   4703  C   TYR B 272     -15.881   8.133  22.147  1.00138.46           C  
ATOM   4704  O   TYR B 272     -15.559   7.442  21.174  1.00138.24           O  
ATOM   4705  CB  TYR B 272     -17.633   6.562  23.047  1.00131.51           C  
ATOM   4706  CG  TYR B 272     -16.739   5.873  24.058  1.00124.75           C  
ATOM   4707  CD1 TYR B 272     -16.319   6.526  25.210  1.00125.21           C  
ATOM   4708  CD2 TYR B 272     -16.328   4.561  23.865  1.00118.10           C  
ATOM   4709  CE1 TYR B 272     -15.507   5.893  26.135  1.00120.45           C  
ATOM   4710  CE2 TYR B 272     -15.516   3.922  24.782  1.00113.78           C  
ATOM   4711  CZ  TYR B 272     -15.109   4.591  25.916  1.00115.34           C  
ATOM   4712  OH  TYR B 272     -14.301   3.956  26.834  1.00111.98           O  
ATOM   4713  N   VAL B 273     -15.054   9.004  22.721  1.00132.79           N  
ATOM   4714  CA  VAL B 273     -13.744   9.291  22.149  1.00131.75           C  
ATOM   4715  C   VAL B 273     -12.671   8.339  22.669  1.00128.19           C  
ATOM   4716  O   VAL B 273     -11.700   8.057  21.959  1.00126.89           O  
ATOM   4717  CB  VAL B 273     -13.354  10.754  22.428  1.00133.03           C  
ATOM   4718  CG1 VAL B 273     -14.427  11.702  21.909  1.00136.35           C  
ATOM   4719  CG2 VAL B 273     -13.113  10.973  23.917  1.00132.03           C  
ATOM   4720  N   LYS B 274     -12.822   7.840  23.892  1.00156.19           N  
ATOM   4721  CA  LYS B 274     -11.816   6.989  24.514  1.00152.21           C  
ATOM   4722  C   LYS B 274     -11.875   5.544  24.034  1.00148.71           C  
ATOM   4723  O   LYS B 274     -11.161   4.700  24.583  1.00144.98           O  
ATOM   4724  CB  LYS B 274     -11.971   7.030  26.037  1.00149.85           C  
ATOM   4725  CG  LYS B 274     -11.819   8.416  26.642  1.00152.86           C  
ATOM   4726  CD  LYS B 274     -10.397   8.938  26.505  1.00153.90           C  
ATOM   4727  CE  LYS B 274     -10.225  10.265  27.232  1.00156.12           C  
ATOM   4728  NZ  LYS B 274      -8.870  10.846  27.029  1.00156.84           N1+
ATOM   4729  N   SER B 275     -12.699   5.237  23.030  1.00142.95           N  
ATOM   4730  CA  SER B 275     -12.832   3.863  22.564  1.00137.20           C  
ATOM   4731  C   SER B 275     -11.518   3.280  22.060  1.00136.80           C  
ATOM   4732  O   SER B 275     -11.427   2.059  21.898  1.00131.26           O  
ATOM   4733  CB  SER B 275     -13.881   3.786  21.453  1.00137.13           C  
ATOM   4734  OG  SER B 275     -14.187   2.438  21.134  1.00129.73           O  
ATOM   4735  N   THR B 276     -10.509   4.113  21.812  1.00110.42           N  
ATOM   4736  CA  THR B 276      -9.223   3.655  21.308  1.00109.65           C  
ATOM   4737  C   THR B 276      -8.091   3.840  22.309  1.00108.27           C  
ATOM   4738  O   THR B 276      -6.941   3.523  21.986  1.00106.12           O  
ATOM   4739  CB  THR B 276      -8.874   4.386  20.004  1.00107.78           C  
ATOM   4740  CG2 THR B 276      -9.956   4.166  18.960  1.00106.83           C  
ATOM   4741  OG1 THR B 276      -8.742   5.791  20.260  1.00109.84           O  
ATOM   4742  N   THR B 277      -8.382   4.341  23.511  1.00101.04           N  
ATOM   4743  CA  THR B 277      -7.363   4.600  24.519  1.00100.55           C  
ATOM   4744  C   THR B 277      -7.565   3.835  25.821  1.00 97.73           C  
ATOM   4745  O   THR B 277      -6.576   3.509  26.481  1.00 97.61           O  
ATOM   4746  CB  THR B 277      -7.306   6.103  24.842  1.00102.62           C  
ATOM   4747  CG2 THR B 277      -6.580   6.865  23.742  1.00103.20           C  
ATOM   4748  OG1 THR B 277      -8.639   6.615  24.986  1.00103.58           O  
ATOM   4749  N   MET B 278      -8.804   3.539  26.204  1.00122.12           N  
ATOM   4750  CA  MET B 278      -9.096   2.791  27.416  1.00118.75           C  
ATOM   4751  C   MET B 278      -9.617   1.408  27.051  1.00114.69           C  
ATOM   4752  O   MET B 278     -10.432   1.265  26.133  1.00113.44           O  
ATOM   4753  CB  MET B 278     -10.133   3.518  28.278  1.00118.76           C  
ATOM   4754  CG  MET B 278      -9.782   4.960  28.598  1.00122.74           C  
ATOM   4755  SD  MET B 278     -10.870   5.698  29.839  1.00123.13           S  
ATOM   4756  CE  MET B 278     -12.489   5.250  29.213  1.00121.31           C  
ATOM   4757  N   GLU B 279      -9.149   0.393  27.773  1.00107.77           N  
ATOM   4758  CA  GLU B 279      -9.587  -0.967  27.509  1.00104.66           C  
ATOM   4759  C   GLU B 279     -11.036  -1.156  27.950  1.00101.94           C  
ATOM   4760  O   GLU B 279     -11.604  -0.341  28.684  1.00102.52           O  
ATOM   4761  CB  GLU B 279      -8.679  -1.975  28.215  1.00105.42           C  
ATOM   4762  CG  GLU B 279      -8.630  -1.834  29.723  1.00106.28           C  
ATOM   4763  CD  GLU B 279      -7.590  -2.743  30.358  1.00108.14           C  
ATOM   4764  OE1 GLU B 279      -6.748  -3.298  29.620  1.00109.30           O  
ATOM   4765  OE2 GLU B 279      -7.610  -2.899  31.597  1.00108.84           O1-
ATOM   4766  N   HIS B 280     -11.635  -2.247  27.480  1.00105.82           N  
ATOM   4767  CA  HIS B 280     -13.015  -2.542  27.826  1.00104.16           C  
ATOM   4768  C   HIS B 280     -13.171  -2.628  29.346  1.00104.78           C  
ATOM   4769  O   HIS B 280     -12.209  -2.927  30.063  1.00106.15           O  
ATOM   4770  CB  HIS B 280     -13.458  -3.858  27.186  1.00102.93           C  
ATOM   4771  CG  HIS B 280     -13.410  -3.853  25.688  1.00102.50           C  
ATOM   4772  CD2 HIS B 280     -12.395  -4.110  24.828  1.00103.04           C  
ATOM   4773  ND1 HIS B 280     -14.510  -3.566  24.907  1.00101.44           N  
ATOM   4774  CE1 HIS B 280     -14.173  -3.644  23.632  1.00101.35           C  
ATOM   4775  NE2 HIS B 280     -12.896  -3.972  23.557  1.00102.23           N  
ATOM   4776  N   PRO B 281     -14.365  -2.366  29.865  1.00109.21           N  
ATOM   4777  CA  PRO B 281     -14.588  -2.517  31.304  1.00109.92           C  
ATOM   4778  C   PRO B 281     -14.831  -3.967  31.685  1.00109.82           C  
ATOM   4779  O   PRO B 281     -15.408  -4.750  30.927  1.00109.22           O  
ATOM   4780  CB  PRO B 281     -15.837  -1.664  31.556  1.00110.12           C  
ATOM   4781  CG  PRO B 281     -16.598  -1.760  30.279  1.00109.16           C  
ATOM   4782  CD  PRO B 281     -15.570  -1.868  29.171  1.00108.64           C  
ATOM   4783  N   SER B 282     -14.368  -4.320  32.879  1.00104.12           N  
ATOM   4784  CA  SER B 282     -14.632  -5.637  33.430  1.00104.98           C  
ATOM   4785  C   SER B 282     -16.075  -5.713  33.925  1.00104.36           C  
ATOM   4786  O   SER B 282     -16.773  -4.704  34.051  1.00103.72           O  
ATOM   4787  CB  SER B 282     -13.660  -5.947  34.566  1.00106.84           C  
ATOM   4788  OG  SER B 282     -13.867  -5.079  35.669  1.00106.82           O  
ATOM   4789  N   LEU B 283     -16.533  -6.937  34.193  1.00123.52           N  
ATOM   4790  CA  LEU B 283     -17.889  -7.108  34.705  1.00123.35           C  
ATOM   4791  C   LEU B 283     -18.041  -6.447  36.069  1.00123.30           C  
ATOM   4792  O   LEU B 283     -19.087  -5.858  36.369  1.00123.17           O  
ATOM   4793  CB  LEU B 283     -18.237  -8.593  34.789  1.00124.73           C  
ATOM   4794  CG  LEU B 283     -18.184  -9.375  33.476  1.00125.96           C  
ATOM   4795  CD1 LEU B 283     -18.614 -10.813  33.712  1.00128.21           C  
ATOM   4796  CD2 LEU B 283     -19.047  -8.722  32.408  1.00125.31           C  
ATOM   4797  N   GLY B 284     -17.005  -6.524  36.906  1.00129.74           N  
ATOM   4798  CA  GLY B 284     -17.053  -5.840  38.187  1.00130.57           C  
ATOM   4799  C   GLY B 284     -17.177  -4.340  38.022  1.00130.98           C  
ATOM   4800  O   GLY B 284     -18.047  -3.702  38.621  1.00133.93           O  
ATOM   4801  N   GLN B 285     -16.296  -3.753  37.207  1.00118.52           N  
ATOM   4802  CA  GLN B 285     -16.403  -2.332  36.898  1.00119.03           C  
ATOM   4803  C   GLN B 285     -17.744  -2.020  36.251  1.00118.21           C  
ATOM   4804  O   GLN B 285     -18.371  -1.001  36.560  1.00120.20           O  
ATOM   4805  CB  GLN B 285     -15.249  -1.913  35.988  1.00118.83           C  
ATOM   4806  CG  GLN B 285     -13.879  -2.068  36.631  1.00120.49           C  
ATOM   4807  CD  GLN B 285     -12.740  -1.843  35.654  1.00120.97           C  
ATOM   4808  NE2 GLN B 285     -12.898  -1.160  34.641  1.00122.57           N  
ATOM   4809  OE1 GLN B 285     -11.582  -2.424  35.956  1.00120.25           O  
ATOM   4810  N   LEU B 286     -18.199  -2.888  35.348  1.00105.79           N  
ATOM   4811  CA  LEU B 286     -19.481  -2.667  34.688  1.00105.65           C  
ATOM   4812  C   LEU B 286     -20.630  -2.794  35.680  1.00107.04           C  
ATOM   4813  O   LEU B 286     -21.527  -1.945  35.721  1.00108.62           O  
ATOM   4814  CB  LEU B 286     -19.653  -3.656  33.535  1.00104.67           C  
ATOM   4815  CG  LEU B 286     -20.941  -3.527  32.718  1.00105.10           C  
ATOM   4816  CD1 LEU B 286     -20.994  -2.191  31.995  1.00105.50           C  
ATOM   4817  CD2 LEU B 286     -21.068  -4.681  31.737  1.00104.93           C  
ATOM   4818  N   SER B 287     -20.608  -3.844  36.503  1.00113.72           N  
ATOM   4819  CA  SER B 287     -21.694  -4.062  37.453  1.00115.75           C  
ATOM   4820  C   SER B 287     -21.799  -2.905  38.436  1.00120.81           C  
ATOM   4821  O   SER B 287     -22.888  -2.371  38.672  1.00123.65           O  
ATOM   4822  CB  SER B 287     -21.479  -5.380  38.195  1.00116.05           C  
ATOM   4823  OG  SER B 287     -22.625  -5.725  38.953  1.00119.21           O  
ATOM   4824  N   GLU B 288     -20.668  -2.496  39.017  1.00142.45           N  
ATOM   4825  CA  GLU B 288     -20.691  -1.437  40.020  1.00148.17           C  
ATOM   4826  C   GLU B 288     -21.238  -0.144  39.430  1.00149.24           C  
ATOM   4827  O   GLU B 288     -22.090   0.516  40.034  1.00153.76           O  
ATOM   4828  CB  GLU B 288     -19.289  -1.221  40.589  1.00149.71           C  
ATOM   4829  CG  GLU B 288     -19.228  -0.171  41.687  1.00156.39           C  
ATOM   4830  CD  GLU B 288     -17.991  -0.301  42.559  1.00159.02           C  
ATOM   4831  OE1 GLU B 288     -17.000  -0.908  42.105  1.00155.21           O  
ATOM   4832  OE2 GLU B 288     -18.013   0.201  43.704  1.00165.26           O1-
ATOM   4833  N   LYS B 289     -20.762   0.232  38.241  1.00134.15           N  
ATOM   4834  CA  LYS B 289     -21.262   1.446  37.607  1.00135.34           C  
ATOM   4835  C   LYS B 289     -22.717   1.286  37.191  1.00134.95           C  
ATOM   4836  O   LYS B 289     -23.473   2.265  37.194  1.00138.20           O  
ATOM   4837  CB  LYS B 289     -20.385   1.813  36.410  1.00131.63           C  
ATOM   4838  CG  LYS B 289     -18.948   2.175  36.787  1.00132.74           C  
ATOM   4839  CD  LYS B 289     -18.888   3.422  37.664  1.00139.06           C  
ATOM   4840  CE  LYS B 289     -17.459   3.767  38.060  1.00140.73           C  
ATOM   4841  NZ  LYS B 289     -17.409   4.924  39.000  1.00147.69           N1+
ATOM   4842  N   LEU B 290     -23.132   0.065  36.838  1.00136.49           N  
ATOM   4843  CA  LEU B 290     -24.543  -0.185  36.567  1.00136.64           C  
ATOM   4844  C   LEU B 290     -25.378   0.002  37.827  1.00141.94           C  
ATOM   4845  O   LEU B 290     -26.458   0.604  37.785  1.00144.52           O  
ATOM   4846  CB  LEU B 290     -24.733  -1.598  36.013  1.00133.26           C  
ATOM   4847  CG  LEU B 290     -24.405  -1.847  34.540  1.00131.47           C  
ATOM   4848  CD1 LEU B 290     -24.503  -3.334  34.226  1.00130.47           C  
ATOM   4849  CD2 LEU B 290     -25.330  -1.053  33.636  1.00133.96           C  
ATOM   4850  N   ILE B 291     -24.892  -0.507  38.961  1.00158.52           N  
ATOM   4851  CA  ILE B 291     -25.641  -0.411  40.208  1.00164.24           C  
ATOM   4852  C   ILE B 291     -25.642   1.023  40.724  1.00169.63           C  
ATOM   4853  O   ILE B 291     -26.675   1.532  41.174  1.00174.04           O  
ATOM   4854  CB  ILE B 291     -25.064  -1.388  41.249  1.00165.48           C  
ATOM   4855  CG1 ILE B 291     -25.232  -2.832  40.769  1.00161.04           C  
ATOM   4856  CG2 ILE B 291     -25.737  -1.188  42.603  1.00172.22           C  
ATOM   4857  CD1 ILE B 291     -24.465  -3.851  41.591  1.00161.53           C  
ATOM   4858  N   ASP B 292     -24.489   1.695  40.671  1.00152.57           N  
ATOM   4859  CA  ASP B 292     -24.386   3.051  41.198  1.00158.19           C  
ATOM   4860  C   ASP B 292     -25.374   4.008  40.545  1.00159.39           C  
ATOM   4861  O   ASP B 292     -25.723   5.026  41.152  1.00165.36           O  
ATOM   4862  CB  ASP B 292     -22.960   3.578  41.016  1.00157.48           C  
ATOM   4863  CG  ASP B 292     -21.992   3.008  42.038  1.00159.18           C  
ATOM   4864  OD1 ASP B 292     -22.366   2.907  43.227  1.00164.37           O  
ATOM   4865  OD2 ASP B 292     -20.856   2.659  41.653  1.00155.65           O1-
ATOM   4866  N   ASN B 293     -25.831   3.711  39.330  1.00147.58           N  
ATOM   4867  CA  ASN B 293     -26.804   4.545  38.638  1.00148.69           C  
ATOM   4868  C   ASN B 293     -28.194   3.920  38.608  1.00148.72           C  
ATOM   4869  O   ASN B 293     -29.076   4.429  37.909  1.00148.98           O  
ATOM   4870  CB  ASN B 293     -26.329   4.833  37.212  1.00143.94           C  
ATOM   4871  CG  ASN B 293     -25.086   5.698  37.178  1.00144.93           C  
ATOM   4872  ND2 ASN B 293     -23.919   5.066  37.240  1.00141.93           N  
ATOM   4873  OD1 ASN B 293     -25.172   6.925  37.102  1.00148.70           O  
ATOM   4874  N   ASN B 294     -28.409   2.837  39.352  1.00195.36           N  
ATOM   4875  CA  ASN B 294     -29.719   2.195  39.444  1.00196.13           C  
ATOM   4876  C   ASN B 294     -30.263   1.886  38.051  1.00191.48           C  
ATOM   4877  O   ASN B 294     -31.392   2.236  37.701  1.00193.15           O  
ATOM   4878  CB  ASN B 294     -30.700   3.065  40.232  1.00202.98           C  
ATOM   4879  CG  ASN B 294     -30.170   3.451  41.601  1.00208.63           C  
ATOM   4880  ND2 ASN B 294     -29.508   2.659  42.270  1.00214.42           N  
ATOM   4881  OD1 ASN B 294     -30.462   4.676  42.023  1.00208.19           O  
ATOM   4882  N   ILE B 295     -29.440   1.215  37.251  1.00170.42           N  
ATOM   4883  CA  ILE B 295     -29.769   0.891  35.869  1.00169.28           C  
ATOM   4884  C   ILE B 295     -29.879  -0.620  35.746  1.00167.33           C  
ATOM   4885  O   ILE B 295     -28.940  -1.353  36.082  1.00163.90           O  
ATOM   4886  CB  ILE B 295     -28.725   1.453  34.890  1.00167.90           C  
ATOM   4887  CG1 ILE B 295     -28.804   2.981  34.878  1.00171.53           C  
ATOM   4888  CG2 ILE B 295     -28.939   0.880  33.492  1.00167.86           C  
ATOM   4889  CD1 ILE B 295     -27.737   3.654  34.052  1.00170.99           C  
ATOM   4890  N   ASN B 296     -31.026  -1.083  35.262  1.00164.04           N  
ATOM   4891  CA  ASN B 296     -31.253  -2.490  34.976  1.00163.47           C  
ATOM   4892  C   ASN B 296     -31.035  -2.735  33.490  1.00163.25           C  
ATOM   4893  O   ASN B 296     -31.427  -1.917  32.653  1.00165.74           O  
ATOM   4894  CB  ASN B 296     -32.667  -2.902  35.378  1.00167.57           C  
ATOM   4895  CG  ASN B 296     -33.008  -2.499  36.800  1.00168.03           C  
ATOM   4896  ND2 ASN B 296     -32.783  -3.256  37.745  1.00170.72           N  
ATOM   4897  OD1 ASN B 296     -33.547  -1.296  36.961  1.00166.35           O  
ATOM   4898  N   VAL B 297     -30.411  -3.862  33.166  1.00132.86           N  
ATOM   4899  CA  VAL B 297     -30.011  -4.171  31.799  1.00131.97           C  
ATOM   4900  C   VAL B 297     -30.926  -5.251  31.245  1.00135.47           C  
ATOM   4901  O   VAL B 297     -31.359  -6.152  31.973  1.00137.13           O  
ATOM   4902  CB  VAL B 297     -28.536  -4.614  31.732  1.00127.48           C  
ATOM   4903  CG1 VAL B 297     -28.185  -5.098  30.332  1.00126.82           C  
ATOM   4904  CG2 VAL B 297     -27.622  -3.473  32.146  1.00125.11           C  
ATOM   4905  N   ILE B 298     -31.216  -5.155  29.949  1.00128.29           N  
ATOM   4906  CA  ILE B 298     -32.001  -6.148  29.229  1.00132.30           C  
ATOM   4907  C   ILE B 298     -31.205  -6.536  27.991  1.00130.38           C  
ATOM   4908  O   ILE B 298     -30.977  -5.699  27.111  1.00128.82           O  
ATOM   4909  CB  ILE B 298     -33.389  -5.613  28.837  1.00137.44           C  
ATOM   4910  CG1 ILE B 298     -34.144  -5.138  30.082  1.00139.94           C  
ATOM   4911  CG2 ILE B 298     -34.187  -6.685  28.104  1.00141.92           C  
ATOM   4912  CD1 ILE B 298     -35.460  -4.443  29.780  1.00145.76           C  
ATOM   4913  N   PHE B 299     -30.784  -7.795  27.923  1.00126.78           N  
ATOM   4914  CA  PHE B 299     -29.999  -8.285  26.797  1.00126.04           C  
ATOM   4915  C   PHE B 299     -30.935  -8.863  25.743  1.00132.05           C  
ATOM   4916  O   PHE B 299     -31.623  -9.857  25.994  1.00137.75           O  
ATOM   4917  CB  PHE B 299     -28.989  -9.337  27.255  1.00125.41           C  
ATOM   4918  CG  PHE B 299     -27.815  -8.765  27.994  1.00119.53           C  
ATOM   4919  CD1 PHE B 299     -26.822  -8.079  27.316  1.00115.35           C  
ATOM   4920  CD2 PHE B 299     -27.698  -8.922  29.364  1.00118.65           C  
ATOM   4921  CE1 PHE B 299     -25.736  -7.553  27.992  1.00111.09           C  
ATOM   4922  CE2 PHE B 299     -26.614  -8.399  30.047  1.00114.17           C  
ATOM   4923  CZ  PHE B 299     -25.633  -7.714  29.360  1.00110.73           C  
ATOM   4924  N   ALA B 300     -30.955  -8.238  24.567  1.00150.74           N  
ATOM   4925  CA  ALA B 300     -31.784  -8.683  23.449  1.00156.13           C  
ATOM   4926  C   ALA B 300     -30.872  -9.399  22.457  1.00156.82           C  
ATOM   4927  O   ALA B 300     -30.262  -8.778  21.584  1.00152.70           O  
ATOM   4928  CB  ALA B 300     -32.508  -7.502  22.811  1.00155.13           C  
ATOM   4929  N   VAL B 301     -30.782 -10.721  22.596  1.00127.32           N  
ATOM   4930  CA  VAL B 301     -29.866 -11.530  21.802  1.00129.68           C  
ATOM   4931  C   VAL B 301     -30.658 -12.556  20.997  1.00139.41           C  
ATOM   4932  O   VAL B 301     -31.799 -12.894  21.320  1.00144.20           O  
ATOM   4933  CB  VAL B 301     -28.802 -12.225  22.677  1.00129.49           C  
ATOM   4934  CG1 VAL B 301     -27.753 -11.218  23.126  1.00119.81           C  
ATOM   4935  CG2 VAL B 301     -29.447 -12.891  23.879  1.00133.85           C  
ATOM   4936  N   GLN B 302     -30.030 -13.045  19.924  1.00126.02           N  
ATOM   4937  CA  GLN B 302     -30.716 -13.888  18.945  1.00133.44           C  
ATOM   4938  C   GLN B 302     -30.127 -15.291  18.882  1.00139.14           C
[truncated: 30,475 more chars]
